# Supplementary material for: Initiating a watch list for Ebola virus antibody escape mutations
Source: PeerJ. 2016 Feb 16;4:e1674. doi: 10.7717/peerj.1674 (PMC4768679; doi:10.7717/peerj.1674)
Supplement: Supplemental Information 3 [file peerj-04-1674-s003.zip]

Archive with 93 entries (88 files):
- Workflow_files_zip/
- Workflow_files_zip/.DS_Store
- __MACOSX/
- __MACOSX/Workflow_files_zip/
- __MACOSX/Workflow_files_zip/._.DS_Store
- Workflow_files_zip/Binding ddG experimental systems (v2).pdf
- __MACOSX/Workflow_files_zip/._Binding ddG experimental systems (v2).pdf
- Workflow_files_zip/Binding Summary Table v2.txt
- __MACOSX/Workflow_files_zip/._Binding Summary Table v2.txt
- Workflow_files_zip/disruptive_mutants.txt
- __MACOSX/Workflow_files_zip/._disruptive_mutants.txt
- Workflow_files_zip/ebov_gp1-gp2-ab.pdb
- __MACOSX/Workflow_files_zip/._ebov_gp1-gp2-ab.pdb
- Workflow_files_zip/ebov_gp1-gp2.pdb
- __MACOSX/Workflow_files_zip/._ebov_gp1-gp2.pdb
- Workflow_files_zip/ebov_gp1.pdb
- __MACOSX/Workflow_files_zip/._ebov_gp1.pdb
- Workflow_files_zip/ebov_gp2.pdb
- __MACOSX/Workflow_files_zip/._ebov_gp2.pdb
- Workflow_files_zip/em.mdp
- __MACOSX/Workflow_files_zip/._em.mdp
- Workflow_files_zip/Folding ddG experimental systems (v2).pdf
- __MACOSX/Workflow_files_zip/._Folding ddG experimental systems (v2).pdf
- Workflow_files_zip/foldx_scan.py
- __MACOSX/Workflow_files_zip/._foldx_scan.py
- Workflow_files_zip/mayinga_foldx.txt
- __MACOSX/Workflow_files_zip/._mayinga_foldx.txt
- Workflow_files_zip/md.mdp
- __MACOSX/Workflow_files_zip/._md.mdp
- Workflow_files_zip/pdb2pqr.sh
- __MACOSX/Workflow_files_zip/._pdb2pqr.sh
- Workflow_files_zip/pr.mdp
- __MACOSX/Workflow_files_zip/._pr.mdp
- Workflow_files_zip/prod.mdp
- __MACOSX/Workflow_files_zip/._prod.mdp
- Workflow_files_zip/test_systems/
- Workflow_files_zip/test_systems/Binding ddG experimental systems (v2).pdf
- __MACOSX/Workflow_files_zip/test_systems/
- __MACOSX/Workflow_files_zip/test_systems/._Binding ddG experimental systems (v2).pdf
- Workflow_files_zip/test_systems/Binding Summary Table v2.txt
- __MACOSX/Workflow_files_zip/test_systems/._Binding Summary Table v2.txt
- Workflow_files_zip/test_systems/Folding ddG experimental systems (v2).pdf
- __MACOSX/Workflow_files_zip/test_systems/._Folding ddG experimental systems (v2).pdf
- Workflow_files_zip/test_systems/Folding Summary Table v2.txt
- __MACOSX/Workflow_files_zip/test_systems/._Folding Summary Table v2.txt
- Workflow_files_zip/test_systems/test_bind_1a4y.txt
- __MACOSX/Workflow_files_zip/test_systems/._test_bind_1a4y.txt
- Workflow_files_zip/test_systems/test_bind_1brs.txt
- __MACOSX/Workflow_files_zip/test_systems/._test_bind_1brs.txt
- Workflow_files_zip/test_systems/test_bind_1cbw.txt
- __MACOSX/Workflow_files_zip/test_systems/._test_bind_1cbw.txt
- Workflow_files_zip/test_systems/test_bind_1iar.txt
- __MACOSX/Workflow_files_zip/test_systems/._test_bind_1iar.txt
- Workflow_files_zip/test_systems/test_bind_1jtg.txt
- __MACOSX/Workflow_files_zip/test_systems/._test_bind_1jtg.txt
- Workflow_files_zip/test_systems/test_bind_1lfd.txt
- __MACOSX/Workflow_files_zip/test_systems/._test_bind_1lfd.txt
- Workflow_files_zip/test_systems/test_bind_1ppf.txt
- __MACOSX/Workflow_files_zip/test_systems/._test_bind_1ppf.txt
- Workflow_files_zip/test_systems/test_bind_2jel.txt
- __MACOSX/Workflow_files_zip/test_systems/._test_bind_2jel.txt
- Workflow_files_zip/test_systems/test_bind_2wpt.txt
- __MACOSX/Workflow_files_zip/test_systems/._test_bind_2wpt.txt
- Workflow_files_zip/test_systems/test_bind_3hfm.txt
- __MACOSX/Workflow_files_zip/test_systems/._test_bind_3hfm.txt
- Workflow_files_zip/test_systems/test_fold_1bni.txt
- __MACOSX/Workflow_files_zip/test_systems/._test_fold_1bni.txt
- Workflow_files_zip/test_systems/test_fold_1bvc.txt
- __MACOSX/Workflow_files_zip/test_systems/._test_fold_1bvc.txt
- Workflow_files_zip/test_systems/test_fold_1hfz.txt
- __MACOSX/Workflow_files_zip/test_systems/._test_fold_1hfz.txt
- Workflow_files_zip/test_systems/test_fold_1lz1.txt
- __MACOSX/Workflow_files_zip/test_systems/._test_fold_1lz1.txt
- Workflow_files_zip/test_systems/test_fold_1pin.txt
- __MACOSX/Workflow_files_zip/test_systems/._test_fold_1pin.txt
- Workflow_files_zip/test_systems/test_fold_1rn1.txt
- __MACOSX/Workflow_files_zip/test_systems/._test_fold_1rn1.txt
- Workflow_files_zip/test_systems/test_fold_1rtb.txt
- __MACOSX/Workflow_files_zip/test_systems/._test_fold_1rtb.txt
- Workflow_files_zip/test_systems/test_fold_1vqb.txt
- __MACOSX/Workflow_files_zip/test_systems/._test_fold_1vqb.txt
- Workflow_files_zip/test_systems/test_fold_1wq5.txt
- __MACOSX/Workflow_files_zip/test_systems/._test_fold_1wq5.txt
- Workflow_files_zip/test_systems/test_fold_2abd.txt
- __MACOSX/Workflow_files_zip/test_systems/._test_fold_2abd.txt
- __MACOSX/Workflow_files_zip/._test_systems
- Workflow_files_zip/watch_list_fig_v5.pdf
- __MACOSX/Workflow_files_zip/._watch_list_fig_v5.pdf
- Workflow_files_zip/Workflow Notebook.html
- __MACOSX/Workflow_files_zip/._Workflow Notebook.html
- Workflow_files_zip/Workflow Notebook.ipynb
- __MACOSX/Workflow_files_zip/._Workflow Notebook.ipynb
- __MACOSX/._Workflow_files_zip
