# Supplementary material for: Initiating a watch list for Ebola virus antibody escape mutations
Source: PeerJ. 2016 Feb 16;4:e1674. doi: 10.7717/peerj.1674 (PMC4768679; doi:10.7717/peerj.1674)
Supplement: Supplemental Information 3 [file peerj-04-1674-s003.zip › Workflow_files_zip/Binding Summary Table v2.txt]

Protein	n.sites	n.mutations	FX.bias	FX.rMSE	FX.Intercept	FX.Slope	FX.R2	MDS.bias	MDS.rMSE	MDS.Intercept	MDS.Slope	MDS.R2
1bni	NA	NA	NA	NA	NA	NA	NA	NA	NA	NA	NA	NA
1bvc	NA	NA	NA	NA	NA	NA	NA	NA	NA	NA	NA	NA
1hfz	NA	NA	NA	NA	NA	NA	NA	NA	NA	NA	NA	NA
1lz1	NA	NA	NA	NA	NA	NA	NA	NA	NA	NA	NA	NA
1pin	NA	NA	NA	NA	NA	NA	NA	NA	NA	NA	NA	NA
1rn1	NA	NA	NA	NA	NA	NA	NA	NA	NA	NA	NA	NA
1rtb	NA	NA	NA	NA	NA	NA	NA	NA	NA	NA	NA	NA
1vqb	NA	NA	NA	NA	NA	NA	NA	NA	NA	NA	NA	NA
1wq5	NA	NA	NA	NA	NA	NA	NA	NA	NA	NA	NA	NA
2abd	NA	NA	NA	NA	NA	NA	NA	NA	NA	NA	NA	NA
Means	NA	NA	NA	NA	NA	NA	NA	NA	NA	NA	NA	NA
