# Supplementary material for: Initiating a watch list for Ebola virus antibody escape mutations
Source: PeerJ. 2016 Feb 16;4:e1674. doi: 10.7717/peerj.1674 (PMC4768679; doi:10.7717/peerj.1674)
Supplement: Supplemental Information 3 [file peerj-04-1674-s003.zip › Workflow_files_zip/disruptive_mutants.txt]

N506W
N506Y
P513H
N550Q
N550K
N550P
N550F
N550H
N550I
N550E
N550R
N550W
N550Y
N550M
D552K
D552F
D552H
D552G
D552R
D552W
D552Y
G557H
G557W
G557Y
