# Supplementary material for: Initiating a watch list for Ebola virus antibody escape mutations
Source: PeerJ. 2016 Feb 16;4:e1674. doi: 10.7717/peerj.1674 (PMC4768679; doi:10.7717/peerj.1674)
Supplement: Supplemental Information 3 [file peerj-04-1674-s003.zip › Workflow_files_zip/ebov_gp1-gp2.pdb]

ATOM      1  N   SER A  32      -3.985   1.490  11.335  0.1849 1.8240
ATOM      2  H1  SER A  32      -3.625   2.460  11.445  0.1898 0.6000
ATOM      3  H2  SER A  32      -4.405   1.540  10.375  0.1898 0.6000
ATOM      4  H3  SER A  32      -4.735   1.330  12.035  0.1898 0.6000
ATOM      5  CA  SER A  32      -2.935   0.430  11.445  0.0567 1.9080
ATOM      6  HA  SER A  32      -2.285   0.520  10.585  0.0782 1.1000
ATOM      7  CB  SER A  32      -2.105   0.550  12.775  0.2596 1.9080
ATOM      8  HB3 SER A  32      -1.365  -0.280  12.835  0.0273 1.3870
ATOM      9  HB2 SER A  32      -1.535   1.500  12.755  0.0273 1.3870
ATOM     10  OG  SER A  32      -2.935   0.540  13.935 -0.6714 1.7210
ATOM     11  C   SER A  32      -3.565  -0.940  11.415  0.6163 1.9080
ATOM     12  O   SER A  32      -4.735  -1.080  11.765 -0.5722 1.6612
ATOM     13  HG  SER A  32      -2.790  -0.310  14.436  0.4239 0.0000
ATOM     14  N   ILE A  33      -2.835  -2.000  10.985 -0.4157 1.8240
ATOM     15  H   ILE A  33      -1.895  -1.900  10.665  0.2719 0.6000
ATOM     16  CA  ILE A  33      -3.375  -3.350  10.835 -0.0597 1.9080
ATOM     17  HA  ILE A  33      -4.205  -3.300  10.155  0.0869 1.3870
ATOM     18  CB  ILE A  33      -2.325  -4.280  10.195  0.1303 1.9080
ATOM     19  HB  ILE A  33      -1.425  -4.310  10.845  0.0187 1.4870
ATOM     20  CG2 ILE A  33      -2.885  -5.720  10.065 -0.3204 1.9080
ATOM     21 HG21 ILE A  33      -2.135  -6.390   9.605  0.0882 1.4870
ATOM     22 HG22 ILE A  33      -3.145  -6.160  11.045  0.0882 1.4870
ATOM     23 HG23 ILE A  33      -3.795  -5.720   9.425  0.0882 1.4870
ATOM     24  CG1 ILE A  33      -1.895  -3.740   8.815 -0.0430 1.9080
ATOM     25 HG13 ILE A  33      -2.775  -3.770   8.125  0.0236 1.4870
ATOM     26 HG12 ILE A  33      -1.575  -2.680   8.885  0.0236 1.4870
ATOM     27  CD1 ILE A  33      -0.745  -4.530   8.185 -0.0660 1.9080
ATOM     28 HD11 ILE A  33      -0.465  -4.090   7.205  0.0186 1.4870
ATOM     29 HD12 ILE A  33       0.155  -4.520   8.835  0.0186 1.4870
ATOM     30 HD13 ILE A  33      -1.025  -5.590   7.995  0.0186 1.4870
ATOM     31  C   ILE A  33      -3.815  -3.970  12.175  0.5973 1.9080
ATOM     32  O   ILE A  33      -2.935  -4.220  12.995 -0.5679 1.6612
ATOM     33  N   PRO A  34      -5.095  -4.230  12.465 -0.2548 1.8240
ATOM     34  CD  PRO A  34      -6.235  -3.960  11.575  0.0192 1.9080
ATOM     35  HD3 PRO A  34      -6.095  -4.450  10.585  0.0391 1.3870
ATOM     36  HD2 PRO A  34      -6.335  -2.860  11.435  0.0391 1.3870
ATOM     37  CA  PRO A  34      -5.525  -4.860  13.705 -0.0266 1.9080
ATOM     38  HA  PRO A  34      -4.985  -4.420  14.535  0.0641 1.3870
ATOM     39  CB  PRO A  34      -7.035  -4.560  13.755 -0.0070 1.9080
ATOM     40  HB3 PRO A  34      -7.615  -5.290  14.345  0.0253 1.4870
ATOM     41  HB2 PRO A  34      -7.175  -3.550  14.205  0.0253 1.4870
ATOM     42  CG  PRO A  34      -7.465  -4.510  12.295  0.0189 1.9080
ATOM     43  HG3 PRO A  34      -7.695  -5.530  11.945  0.0213 1.4870
ATOM     44  HG2 PRO A  34      -8.365  -3.870  12.135  0.0213 1.4870
ATOM     45  C   PRO A  34      -5.225  -6.360  13.715  0.5896 1.9080
ATOM     46  O   PRO A  34      -4.995  -6.950  12.665 -0.5748 1.6612
ATOM     47  N   LEU A  35      -5.195  -6.980  14.905 -0.4157 1.8240
ATOM     48  H   LEU A  35      -5.415  -6.480  15.745  0.2719 0.6000
ATOM     49  CA  LEU A  35      -4.755  -8.360  15.085 -0.0518 1.9080
ATOM     50  HA  LEU A  35      -4.605  -8.810  14.115  0.0922 1.3870
ATOM     51  CB  LEU A  35      -3.435  -8.380  15.885 -0.1102 1.9080
ATOM     52  HB3 LEU A  35      -2.775  -7.590  15.475  0.0457 1.4870
ATOM     53  HB2 LEU A  35      -3.645  -8.100  16.945  0.0457 1.4870
ATOM     54  CG  LEU A  35      -2.645  -9.700  15.865  0.3531 1.9080
ATOM     55  HG  LEU A  35      -3.315 -10.530  16.195 -0.0361 1.4870
ATOM     56  CD1 LEU A  35      -2.105 -10.040  14.465 -0.4121 1.9080
ATOM     57 HD11 LEU A  35      -1.555 -11.000  14.485  0.1000 1.4870
ATOM     58 HD12 LEU A  35      -2.945 -10.130  13.745  0.1000 1.4870
ATOM     59 HD13 LEU A  35      -1.425  -9.240  14.115  0.1000 1.4870
ATOM     60  CD2 LEU A  35      -1.465  -9.630  16.855 -0.4121 1.9080
ATOM     61 HD21 LEU A  35      -0.905 -10.590  16.855  0.1000 1.4870
ATOM     62 HD22 LEU A  35      -0.775  -8.810  16.585  0.1000 1.4870
ATOM     63 HD23 LEU A  35      -1.845  -9.440  17.885  0.1000 1.4870
ATOM     64  C   LEU A  35      -5.815  -9.180  15.805  0.5973 1.9080
ATOM     65  O   LEU A  35      -6.375  -8.770  16.825 -0.5679 1.6612
ATOM     66  N   GLY A  36      -6.145 -10.380  15.275 -0.4157 1.8240
ATOM     67  H   GLY A  36      -5.675 -10.710  14.445  0.2719 0.6000
ATOM     68  CA  GLY A  36      -7.155 -11.270  15.835 -0.0252 1.9080
ATOM     69  HA3 GLY A  36      -7.915 -10.680  16.335  0.0698 1.3870
ATOM     70  HA2 GLY A  36      -7.555 -11.850  15.025  0.0698 1.3870
ATOM     71  C   GLY A  36      -6.615 -12.260  16.825  0.5973 1.9080
ATOM     72  O   GLY A  36      -5.925 -13.210  16.455 -0.5679 1.6612
ATOM     73  N   VAL A  37      -6.935 -12.080  18.105 -0.4157 1.8240
ATOM     74  H   VAL A  37      -7.585 -11.360  18.365  0.2719 0.6000
ATOM     75  CA  VAL A  37      -6.505 -12.930  19.195 -0.0875 1.9080
ATOM     76  HA  VAL A  37      -5.615 -13.450  18.905  0.0969 1.3870
ATOM     77  CB  VAL A  37      -6.255 -12.140  20.475  0.2985 1.9080
ATOM     78  HB  VAL A  37      -7.225 -11.840  20.935 -0.0297 1.4870
ATOM     79  CG1 VAL A  37      -5.495 -13.030  21.475 -0.3192 1.9080
ATOM     80 HG11 VAL A  37      -5.295 -12.460  22.405  0.0791 1.4870
ATOM     81 HG12 VAL A  37      -6.075 -13.940  21.745  0.0791 1.4870
ATOM     82 HG13 VAL A  37      -4.515 -13.340  21.065  0.0791 1.4870
ATOM     83  CG2 VAL A  37      -5.465 -10.850  20.195 -0.3192 1.9080
ATOM     84 HG21 VAL A  37      -5.225 -10.340  21.155  0.0791 1.4870
ATOM     85 HG22 VAL A  37      -4.505 -11.070  19.695  0.0791 1.4870
ATOM     86 HG23 VAL A  37      -6.045 -10.140  19.565  0.0791 1.4870
ATOM     87  C   VAL A  37      -7.575 -13.960  19.485  0.5973 1.9080
ATOM     88  O   VAL A  37      -8.745 -13.610  19.665 -0.5679 1.6612
ATOM     89  N   ILE A  38      -7.215 -15.260  19.545 -0.4157 1.8240
ATOM     90  H   ILE A  38      -6.265 -15.540  19.395  0.2719 0.6000
ATOM     91  CA  ILE A  38      -8.185 -16.290  19.865 -0.0597 1.9080
ATOM     92  HA  ILE A  38      -9.085 -15.810  20.185  0.0869 1.3870
ATOM     93  CB  ILE A  38      -8.585 -17.160  18.675  0.1303 1.9080
ATOM     94  HB  ILE A  38      -9.235 -17.990  19.045  0.0187 1.4870
ATOM     95  CG2 ILE A  38      -9.435 -16.310  17.725 -0.3204 1.9080
ATOM     96 HG21 ILE A  38      -9.785 -16.890  16.845  0.0882 1.4870
ATOM     97 HG22 ILE A  38     -10.335 -15.940  18.255  0.0882 1.4870
ATOM     98 HG23 ILE A  38      -8.855 -15.440  17.355  0.0882 1.4870
ATOM     99  CG1 ILE A  38      -7.385 -17.780  17.935 -0.0430 1.9080
ATOM    100 HG13 ILE A  38      -6.775 -16.980  17.475  0.0236 1.4870
ATOM    101 HG12 ILE A  38      -6.765 -18.310  18.685  0.0236 1.4870
ATOM    102  CD1 ILE A  38      -7.835 -18.780  16.855 -0.0660 1.9080
ATOM    103 HD11 ILE A  38      -6.975 -19.370  16.485  0.0186 1.4870
ATOM    104 HD12 ILE A  38      -8.595 -19.480  17.265  0.0186 1.4870
ATOM    105 HD13 ILE A  38      -8.285 -18.240  15.995  0.0186 1.4870
ATOM    106  C   ILE A  38      -7.795 -17.130  21.065  0.5973 1.9080
ATOM    107  O   ILE A  38      -6.695 -17.690  21.165 -0.5679 1.6612
ATOM    108  N   HIS A  39      -8.715 -17.250  22.035 -0.4157 1.8240
ATOM    109  H   HIS A  39      -9.575 -16.730  21.965  0.2719 0.6000
ATOM    110  CA  HIS A  39      -8.555 -18.050  23.235 -0.0581 1.9080
ATOM    111  HA  HIS A  39      -7.585 -18.540  23.215  0.1360 1.3870
ATOM    112  CB  HIS A  39      -8.675 -17.240  24.545 -0.0074 1.9080
ATOM    113  HB3 HIS A  39      -9.695 -16.810  24.635  0.0367 1.4870
ATOM    114  HB2 HIS A  39      -8.495 -17.900  25.415  0.0367 1.4870
ATOM    115  CG  HIS A  39      -7.705 -16.090  24.615  0.1868 1.9080
ATOM    116  C   HIS A  39      -9.615 -19.130  23.235  0.5973 1.9080
ATOM    117  O   HIS A  39     -10.795 -18.870  23.475 -0.5679 1.6612
ATOM    118  HE1 HIS A  39      -6.915 -13.070  23.895  0.1435 1.3590
ATOM    119  HE2 HIS A  39      -5.035 -14.400  24.835  0.3339 0.6000
ATOM    120  CE1 HIS A  39      -7.015 -14.100  24.235  0.1635 1.9080
ATOM    121  CD2 HIS A  39      -6.425 -16.050  25.065 -0.2207 1.9080
ATOM    122  ND1 HIS A  39      -8.085 -14.860  24.105 -0.5432 1.8240
ATOM    123  NE2 HIS A  39      -5.985 -14.770  24.805 -0.2795 1.8240
ATOM    124  HD2 HIS A  39      -5.815 -16.820  25.515  0.1862 1.4090
ATOM    125  N   ASN A  40      -9.235 -20.390  22.965 -0.4157 1.8240
ATOM    126  H   ASN A  40      -8.275 -20.590  22.785  0.2719 0.6000
ATOM    127  CA  ASN A  40     -10.155 -21.500  22.815  0.0143 1.9080
ATOM    128  HA  ASN A  40      -9.515 -22.360  22.635  0.1048 1.3870
ATOM    129  CB  ASN A  40     -10.985 -21.870  24.085 -0.2041 1.9080
ATOM    130  HB3 ASN A  40     -11.945 -21.300  24.095  0.0797 1.4870
ATOM    131  HB2 ASN A  40     -11.235 -22.950  24.085  0.0797 1.4870
ATOM    132  CG  ASN A  40     -10.225 -21.540  25.375  0.7130 1.9080
ATOM    133  C   ASN A  40     -10.985 -21.360  21.535  0.5973 1.9080
ATOM    134  O   ASN A  40     -10.575 -21.840  20.485 -0.5679 1.6612
ATOM    135  OD1 ASN A  40      -9.075 -21.930  25.575 -0.5931 1.6612
ATOM    136  ND2 ASN A  40     -10.875 -20.770  26.285 -0.9191 1.8240
ATOM    137 HD22 ASN A  40     -10.415 -20.580  27.145  0.4196 0.6000
ATOM    138 HD21 ASN A  40     -11.785 -20.430  26.075  0.4196 0.6000
ATOM    139  N   SER A  41     -12.115 -20.630  21.615 -0.4157 1.8240
ATOM    140  H   SER A  41     -12.355 -20.230  22.485  0.2719 0.6000
ATOM    141  CA  SER A  41     -12.985 -20.350  20.485 -0.0249 1.9080
ATOM    142  HA  SER A  41     -12.435 -20.440  19.565  0.0843 1.3870
ATOM    143  CB  SER A  41     -14.205 -21.320  20.425  0.2117 1.9080
ATOM    144  HB3 SER A  41     -14.795 -21.240  21.375  0.0352 1.3870
ATOM    145  HB2 SER A  41     -14.865 -21.050  19.575  0.0352 1.3870
ATOM    146  OG  SER A  41     -13.755 -22.660  20.235 -0.6546 1.7210
ATOM    147  C   SER A  41     -13.525 -18.930  20.545  0.5973 1.9080
ATOM    148  O   SER A  41     -14.405 -18.540  19.785 -0.5679 1.6612
ATOM    149  HG  SER A  41     -12.758 -22.681  20.276  0.4275 0.0000
ATOM    150  N   THR A  42     -12.995 -18.070  21.465 -0.4157 1.8240
ATOM    151  H   THR A  42     -12.235 -18.330  22.065  0.2719 0.6000
ATOM    152  CA  THR A  42     -13.395 -16.670  21.555 -0.0389 1.9080
ATOM    153  HA  THR A  42     -14.405 -16.560  21.205  0.1007 1.3870
ATOM    154  CB  THR A  42     -13.325 -16.060  22.965  0.3654 1.9080
ATOM    155  HB  THR A  42     -13.625 -14.990  22.925  0.0043 1.3870
ATOM    156  OG1 THR A  42     -12.045 -16.180  23.545 -0.6761 1.7210
ATOM    157  CG2 THR A  42     -14.295 -16.820  23.875 -0.2438 1.9080
ATOM    158 HG21 THR A  42     -14.295 -16.360  24.895  0.0642 1.4870
ATOM    159 HG22 THR A  42     -15.325 -16.780  23.475  0.0642 1.4870
ATOM    160 HG23 THR A  42     -13.985 -17.880  23.975  0.0642 1.4870
ATOM    161  C   THR A  42     -12.515 -15.820  20.665  0.5973 1.9080
ATOM    162  O   THR A  42     -11.315 -16.050  20.585 -0.5679 1.6612
ATOM    163  HG1 THR A  42     -11.711 -17.131  23.488  0.4102 0.0000
ATOM    164  N   LEU A  43     -13.075 -14.800  19.975 -0.4157 1.8240
ATOM    165  H   LEU A  43     -14.055 -14.640  19.985  0.2719 0.6000
ATOM    166  CA  LEU A  43     -12.285 -13.930  19.105 -0.0518 1.9080
ATOM    167  HA  LEU A  43     -11.265 -14.280  19.085  0.0922 1.3870
ATOM    168  CB  LEU A  43     -12.805 -13.990  17.655 -0.1102 1.9080
ATOM    169  HB3 LEU A  43     -13.145 -15.040  17.475  0.0457 1.4870
ATOM    170  HB2 LEU A  43     -13.685 -13.340  17.515  0.0457 1.4870
ATOM    171  CG  LEU A  43     -11.745 -13.690  16.565  0.3531 1.9080
ATOM    172  HG  LEU A  43     -10.875 -14.360  16.715 -0.0361 1.4870
ATOM    173  CD1 LEU A  43     -12.325 -14.020  15.185 -0.4121 1.9080
ATOM    174 HD11 LEU A  43     -11.605 -13.770  14.385  0.1000 1.4870
ATOM    175 HD12 LEU A  43     -12.585 -15.100  15.105  0.1000 1.4870
ATOM    176 HD13 LEU A  43     -13.245 -13.420  15.025  0.1000 1.4870
ATOM    177  CD2 LEU A  43     -11.225 -12.250  16.555 -0.4121 1.9080
ATOM    178 HD21 LEU A  43     -10.605 -12.070  15.655  0.1000 1.4870
ATOM    179 HD22 LEU A  43     -12.055 -11.520  16.555  0.1000 1.4870
ATOM    180 HD23 LEU A  43     -10.575 -12.080  17.435  0.1000 1.4870
ATOM    181  C   LEU A  43     -12.225 -12.500  19.645  0.5973 1.9080
ATOM    182  O   LEU A  43     -13.185 -11.720  19.615 -0.5679 1.6612
ATOM    183  N   GLN A  44     -11.045 -12.110  20.135 -0.4157 1.8240
ATOM    184  H   GLN A  44     -10.255 -12.740  20.115  0.2719 0.6000
ATOM    185  CA  GLN A  44     -10.755 -10.760  20.545 -0.0031 1.9080
ATOM    186  HA  GLN A  44     -11.675 -10.220  20.605  0.0850 1.3870
ATOM    187  CB  GLN A  44     -10.055 -10.660  21.925 -0.0036 1.9080
ATOM    188  HB3 GLN A  44      -9.175 -11.340  21.925  0.0171 1.4870
ATOM    189  HB2 GLN A  44      -9.685  -9.630  22.105  0.0171 1.4870
ATOM    190  CG  GLN A  44     -10.975 -11.060  23.105 -0.0645 1.9080
ATOM    191  HG3 GLN A  44     -11.335 -12.100  22.955  0.0352 1.4870
ATOM    192  HG2 GLN A  44     -10.375 -11.040  24.045  0.0352 1.4870
ATOM    193  CD  GLN A  44     -12.195 -10.150  23.285  0.6951 1.9080
ATOM    194  C   GLN A  44      -9.955 -10.040  19.485  0.5973 1.9080
ATOM    195  O   GLN A  44      -9.185 -10.630  18.735 -0.5679 1.6612
ATOM    196 HE22 GLN A  44     -13.745  -9.820  24.545  0.4251 0.6000
ATOM    197  OE1 GLN A  44     -12.485  -9.220  22.515 -0.6086 1.6612
ATOM    198  NE2 GLN A  44     -12.965 -10.420  24.365 -0.9407 1.8240
ATOM    199 HE21 GLN A  44     -12.705 -11.150  24.985  0.4251 0.6000
ATOM    200  N   VAL A  45     -10.155  -8.720  19.365 -0.4157 1.8240
ATOM    201  H   VAL A  45     -10.615  -8.190  20.055  0.2719 0.6000
ATOM    202  CA  VAL A  45      -9.465  -7.950  18.345 -0.0875 1.9080
ATOM    203  HA  VAL A  45      -8.785  -8.560  17.785  0.0969 1.3870
ATOM    204  CB  VAL A  45     -10.395  -7.280  17.345  0.2985 1.9080
ATOM    205  HB  VAL A  45     -11.155  -6.650  17.855 -0.0297 1.4870
ATOM    206  CG1 VAL A  45      -9.595  -6.410  16.355 -0.3192 1.9080
ATOM    207 HG11 VAL A  45     -10.275  -6.000  15.575  0.0791 1.4870
ATOM    208 HG12 VAL A  45      -9.115  -5.540  16.875  0.0791 1.4870
ATOM    209 HG13 VAL A  45      -8.805  -7.000  15.855  0.0791 1.4870
ATOM    210  CG2 VAL A  45     -11.085  -8.420  16.565 -0.3192 1.9080
ATOM    211 HG21 VAL A  45     -11.595  -8.000  15.675  0.0791 1.4870
ATOM    212 HG22 VAL A  45     -10.335  -9.150  16.215  0.0791 1.4870
ATOM    213 HG23 VAL A  45     -11.835  -8.950  17.185  0.0791 1.4870
ATOM    214  C   VAL A  45      -8.635  -6.970  19.105  0.5973 1.9080
ATOM    215  O   VAL A  45      -9.125  -6.240  19.965 -0.5679 1.6612
ATOM    216  N   SER A  46      -7.335  -7.000  18.835 -0.4157 1.8240
ATOM    217  H   SER A  46      -6.985  -7.590  18.095  0.2719 0.6000
ATOM    218  CA  SER A  46      -6.345  -6.240  19.555 -0.0249 1.9080
ATOM    219  HA  SER A  46      -6.805  -5.410  20.055  0.0843 1.3870
ATOM    220  CB  SER A  46      -5.595  -7.130  20.585  0.2117 1.9080
ATOM    221  HB3 SER A  46      -6.365  -7.650  21.215  0.0352 1.3870
ATOM    222  HB2 SER A  46      -5.005  -7.920  20.065  0.0352 1.3870
ATOM    223  OG  SER A  46      -4.745  -6.380  21.455 -0.6546 1.7210
ATOM    224  C   SER A  46      -5.405  -5.690  18.495  0.5973 1.9080
ATOM    225  O   SER A  46      -5.745  -5.600  17.315 -0.5679 1.6612
ATOM    226  HG  SER A  46      -3.833  -6.326  21.055  0.4275 0.0000
ATOM    227  N   ASP A  47      -4.205  -5.300  18.895 -0.5163 1.8240
ATOM    228  H   ASP A  47      -3.985  -5.390  19.875  0.2936 0.6000
ATOM    229  CA  ASP A  47      -3.115  -5.040  17.985  0.0381 1.9080
ATOM    230  HA  ASP A  47      -3.225  -5.660  17.105  0.0880 1.3870
ATOM    231  CB  ASP A  47      -3.055  -3.540  17.575 -0.0303 1.9080
ATOM    232  HB3 ASP A  47      -4.045  -3.250  17.145 -0.0122 1.4870
ATOM    233  HB2 ASP A  47      -2.865  -2.910  18.455 -0.0122 1.4870
ATOM    234  CG  ASP A  47      -1.985  -3.230  16.545  0.7994 1.9080
ATOM    235  OD1 ASP A  47      -0.835  -3.710  16.705 -0.8014 1.6612
ATOM    236  OD2 ASP A  47      -2.275  -2.550  15.525 -0.8014 1.6612
ATOM    237  C   ASP A  47      -1.915  -5.600  18.735  0.5366 1.9080
ATOM    238  O   ASP A  47      -1.545  -6.740  18.515 -0.5819 1.6612
ATOM    239  N   VAL A  48      -1.365  -4.830  19.705 -0.4157 1.8240
ATOM    240  H   VAL A  48      -1.735  -3.910  19.845  0.2719 0.6000
ATOM    241  CA  VAL A  48      -0.235  -5.260  20.515 -0.0875 1.9080
ATOM    242  HA  VAL A  48      -0.405  -6.270  20.865  0.0969 1.3870
ATOM    243  CB  VAL A  48       1.075  -5.200  19.695  0.2985 1.9080
ATOM    244  HB  VAL A  48       0.875  -4.610  18.765 -0.0297 1.4870
ATOM    245  CG1 VAL A  48       2.235  -4.520  20.435 -0.3192 1.9080
ATOM    246 HG11 VAL A  48       3.145  -4.570  19.815  0.0791 1.4870
ATOM    247 HG12 VAL A  48       2.015  -3.450  20.595  0.0791 1.4870
ATOM    248 HG13 VAL A  48       2.445  -5.020  21.405  0.0791 1.4870
ATOM    249  CG2 VAL A  48       1.495  -6.630  19.285 -0.3192 1.9080
ATOM    250 HG21 VAL A  48       2.455  -6.580  18.725  0.0791 1.4870
ATOM    251 HG22 VAL A  48       1.635  -7.270  20.175  0.0791 1.4870
ATOM    252 HG23 VAL A  48       0.745  -7.100  18.625  0.0791 1.4870
ATOM    253  C   VAL A  48      -0.185  -4.380  21.755  0.5973 1.9080
ATOM    254  O   VAL A  48      -0.045  -4.860  22.885 -0.5679 1.6612
ATOM    255  N   ASP A  49      -0.435  -3.070  21.565 -0.5163 1.8240
ATOM    256  H   ASP A  49      -0.545  -2.750  20.635  0.2936 0.6000
ATOM    257  CA  ASP A  49      -0.695  -2.000  22.515  0.0381 1.9080
ATOM    258  HA  ASP A  49       0.215  -1.800  23.065  0.0880 1.3870
ATOM    259  CB  ASP A  49      -1.065  -0.750  21.645 -0.0303 1.9080
ATOM    260  HB3 ASP A  49      -1.225   0.130  22.305 -0.0122 1.4870
ATOM    261  HB2 ASP A  49      -0.215  -0.510  20.965 -0.0122 1.4870
ATOM    262  CG  ASP A  49      -2.315  -0.960  20.785  0.7994 1.9080
ATOM    263  OD1 ASP A  49      -2.735  -2.130  20.575 -0.8014 1.6612
ATOM    264  OD2 ASP A  49      -2.935   0.030  20.335 -0.8014 1.6612
ATOM    265  C   ASP A  49      -1.805  -2.240  23.555  0.5366 1.9080
ATOM    266  O   ASP A  49      -1.975  -1.490  24.515 -0.5819 1.6612
ATOM    267  N   LYS A  50      -2.595  -3.300  23.355 -0.3479 1.8240
ATOM    268  H   LYS A  50      -2.405  -3.850  22.545  0.2747 0.6000
ATOM    269  CA  LYS A  50      -3.775  -3.640  24.125 -0.2400 1.9080
ATOM    270  HA  LYS A  50      -3.855  -3.010  25.005  0.1426 1.3870
ATOM    271  CB  LYS A  50      -5.025  -3.500  23.215 -0.0094 1.9080
ATOM    272  HB3 LYS A  50      -4.825  -4.080  22.295  0.0362 1.4870
ATOM    273  HB2 LYS A  50      -5.915  -3.940  23.715  0.0362 1.4870
ATOM    274  CG  LYS A  50      -5.355  -2.050  22.815  0.0187 1.9080
ATOM    275  HG3 LYS A  50      -5.685  -1.510  23.735  0.0103 1.4870
ATOM    276  HG2 LYS A  50      -4.445  -1.530  22.445  0.0103 1.4870
ATOM    277  CD  LYS A  50      -6.485  -1.960  21.755 -0.0479 1.9080
ATOM    278  HD3 LYS A  50      -7.325  -2.580  22.125  0.0621 1.4870
ATOM    279  HD2 LYS A  50      -6.845  -0.900  21.715  0.0621 1.4870
ATOM    280  CE  LYS A  50      -6.105  -2.430  20.345 -0.0143 1.9080
ATOM    281  HE3 LYS A  50      -5.675  -3.450  20.385  0.1135 1.1000
ATOM    282  HE2 LYS A  50      -7.015  -2.450  19.705  0.1135 1.1000
ATOM    283  NZ  LYS A  50      -5.125  -1.540  19.705 -0.3854 1.8240
ATOM    284  HZ1 LYS A  50      -4.955  -1.780  18.705  0.3400 0.6000
ATOM    285  HZ2 LYS A  50      -5.325  -0.530  19.805  0.3400 0.6000
ATOM    286  HZ3 LYS A  50      -4.175  -1.670  20.175  0.3400 0.6000
ATOM    287  C   LYS A  50      -3.675  -5.080  24.595  0.7341 1.9080
ATOM    288  O   LYS A  50      -4.645  -5.660  25.095 -0.5894 1.6612
ATOM    289  N   LEU A  51      -2.505  -5.720  24.445 -0.4157 1.8240
ATOM    290  H   LEU A  51      -1.695  -5.250  24.085  0.2719 0.6000
ATOM    291  CA  LEU A  51      -2.295  -7.090  24.875 -0.0518 1.9080
ATOM    292  HA  LEU A  51      -3.205  -7.650  24.725  0.0922 1.3870
ATOM    293  CB  LEU A  51      -1.205  -7.760  24.005 -0.1102 1.9080
ATOM    294  HB3 LEU A  51      -1.505  -7.610  22.945  0.0457 1.4870
ATOM    295  HB2 LEU A  51      -0.235  -7.220  24.135  0.0457 1.4870
ATOM    296  CG  LEU A  51      -0.975  -9.270  24.215  0.3531 1.9080
ATOM    297  HG  LEU A  51      -1.965  -9.760  24.395 -0.0361 1.4870
ATOM    298  CD1 LEU A  51      -0.395  -9.900  22.945 -0.4121 1.9080
ATOM    299 HD11 LEU A  51      -0.075 -10.940  23.145  0.1000 1.4870
ATOM    300 HD12 LEU A  51      -1.175  -9.920  22.145  0.1000 1.4870
ATOM    301 HD13 LEU A  51       0.465  -9.320  22.575  0.1000 1.4870
ATOM    302  CD2 LEU A  51      -0.075  -9.560  25.435 -0.4121 1.9080
ATOM    303 HD21 LEU A  51       0.405 -10.550  25.335  0.1000 1.4870
ATOM    304 HD22 LEU A  51       0.705  -8.780  25.545  0.1000 1.4870
ATOM    305 HD23 LEU A  51      -0.675  -9.570  26.365  0.1000 1.4870
ATOM    306  C   LEU A  51      -1.975  -7.140  26.365  0.5973 1.9080
ATOM    307  O   LEU A  51      -0.975  -6.620  26.845 -0.5679 1.6612
ATOM    308  N   VAL A  52      -2.865  -7.770  27.155 -0.4157 1.8240
ATOM    309  H   VAL A  52      -3.665  -8.210  26.765  0.2719 0.6000
ATOM    310  CA  VAL A  52      -2.705  -7.880  28.595 -0.0875 1.9080
ATOM    311  HA  VAL A  52      -2.255  -6.960  28.945  0.0969 1.3870
ATOM    312  CB  VAL A  52      -4.065  -7.970  29.295  0.2985 1.9080
ATOM    313  HB  VAL A  52      -4.645  -7.060  29.005 -0.0297 1.4870
ATOM    314  CG1 VAL A  52      -4.885  -9.190  28.815 -0.3192 1.9080
ATOM    315 HG11 VAL A  52      -5.895  -9.180  29.295  0.0791 1.4870
ATOM    316 HG12 VAL A  52      -5.035  -9.190  27.715  0.0791 1.4870
ATOM    317 HG13 VAL A  52      -4.395 -10.140  29.095  0.0791 1.4870
ATOM    318  CG2 VAL A  52      -3.895  -7.960  30.825 -0.3192 1.9080
ATOM    319 HG21 VAL A  52      -4.885  -7.940  31.315  0.0791 1.4870
ATOM    320 HG22 VAL A  52      -3.365  -8.880  31.165  0.0791 1.4870
ATOM    321 HG23 VAL A  52      -3.325  -7.070  31.145  0.0791 1.4870
ATOM    322  C   VAL A  52      -1.755  -9.010  28.955  0.5973 1.9080
ATOM    323  O   VAL A  52      -1.965 -10.170  28.615 -0.5679 1.6612
ATOM    324  N   CYS A  53      -0.635  -8.700  29.645 -0.4157 1.8240
ATOM    325  H   CYS A  53      -0.465  -7.750  29.885  0.2719 0.6000
ATOM    326  CA  CYS A  53       0.435  -9.650  29.935  0.0213 1.9080
ATOM    327  HA  CYS A  53       0.845  -9.950  28.985  0.1124 1.3870
ATOM    328  CB  CYS A  53       1.565  -8.980  30.755 -0.1231 1.9080
ATOM    329  HB3 CYS A  53       1.805  -8.000  30.275  0.1112 1.3870
ATOM    330  HB2 CYS A  53       1.175  -8.750  31.775  0.1112 1.3870
ATOM    331  SG  CYS A  53       3.105  -9.970  30.875 -0.3119 2.0000
ATOM    332  C   CYS A  53      -0.025 -10.930  30.655  0.5973 1.9080
ATOM    333  O   CYS A  53      -0.385 -10.900  31.825 -0.5679 1.6612
ATOM    334  HG  CYS A  53       3.864  -9.423  30.533  0.1933 0.6000
ATOM    335  N   ARG A  54       0.005 -12.060  29.905 -0.3479 1.8240
ATOM    336  H   ARG A  54       0.335 -11.960  28.965  0.2747 0.6000
ATOM    337  CA  ARG A  54      -0.485 -13.400  30.195 -0.2637 1.9080
ATOM    338  HA  ARG A  54       0.375 -14.050  30.235  0.1560 1.3870
ATOM    339  CB  ARG A  54      -1.315 -13.580  31.495 -0.0007 1.9080
ATOM    340  HB3 ARG A  54      -0.645 -13.290  32.335  0.0327 1.4870
ATOM    341  HB2 ARG A  54      -2.165 -12.860  31.485  0.0327 1.4870
ATOM    342  CG  ARG A  54      -1.845 -15.010  31.745  0.0390 1.9080
ATOM    343  HG3 ARG A  54      -2.655 -15.210  31.005  0.0285 1.4870
ATOM    344  HG2 ARG A  54      -1.035 -15.740  31.555  0.0285 1.4870
ATOM    345  CD  ARG A  54      -2.425 -15.210  33.145  0.0486 1.9080
ATOM    346  HD3 ARG A  54      -3.155 -14.400  33.375  0.0687 1.3870
ATOM    347  HD2 ARG A  54      -2.965 -16.190  33.235  0.0687 1.3870
ATOM    348  NE  ARG A  54      -1.285 -15.140  34.125 -0.5295 1.8240
ATOM    349  HE  ARG A  54      -1.035 -14.240  34.465  0.3456 0.6000
ATOM    350  CZ  ARG A  54      -0.485 -16.180  34.455  0.8076 1.9080
ATOM    351  NH1 ARG A  54      -0.715 -17.420  33.975 -0.8627 1.8240
ATOM    352 HH11 ARG A  54      -1.475 -17.560  33.365  0.4478 0.6000
ATOM    353 HH12 ARG A  54      -0.115 -18.170  34.245  0.4478 0.6000
ATOM    354  NH2 ARG A  54       0.555 -15.970  35.275 -0.8627 1.8240
ATOM    355 HH21 ARG A  54       0.725 -15.050  35.615  0.4478 0.6000
ATOM    356 HH22 ARG A  54       1.165 -16.720  35.525  0.4478 0.6000
ATOM    357  C   ARG A  54      -1.295 -13.880  29.005  0.7341 1.9080
ATOM    358  O   ARG A  54      -1.405 -15.080  28.745 -0.5894 1.6612
ATOM    359  N   ASP A  55      -1.805 -12.940  28.175 -0.5163 1.8240
ATOM    360  H   ASP A  55      -1.815 -11.960  28.405  0.2936 0.6000
ATOM    361  CA  ASP A  55      -2.135 -13.220  26.805  0.0381 1.9080
ATOM    362  HA  ASP A  55      -2.735 -14.120  26.785  0.0880 1.3870
ATOM    363  CB  ASP A  55      -2.935 -12.060  26.185 -0.0303 1.9080
ATOM    364  HB3 ASP A  55      -3.755 -11.760  26.875 -0.0122 1.4870
ATOM    365  HB2 ASP A  55      -2.285 -11.170  26.035 -0.0122 1.4870
ATOM    366  CG  ASP A  55      -3.555 -12.460  24.865  0.7994 1.9080
ATOM    367  OD1 ASP A  55      -3.495 -13.680  24.535 -0.8014 1.6612
ATOM    368  OD2 ASP A  55      -4.145 -11.580  24.205 -0.8014 1.6612
ATOM    369  C   ASP A  55      -0.815 -13.520  26.085  0.5366 1.9080
ATOM    370  O   ASP A  55       0.205 -12.880  26.315 -0.5819 1.6612
ATOM    371  N   LYS A  56      -0.775 -14.650  25.365 -0.3479 1.8240
ATOM    372  H   LYS A  56      -1.655 -14.980  25.005  0.2747 0.6000
ATOM    373  CA  LYS A  56       0.355 -15.550  25.525 -0.2400 1.9080
ATOM    374  HA  LYS A  56       0.725 -15.450  26.535  0.1426 1.3870
ATOM    375  CB  LYS A  56      -0.095 -17.030  25.355 -0.0094 1.9080
ATOM    376  HB3 LYS A  56      -0.645 -17.120  24.395  0.0362 1.4870
ATOM    377  HB2 LYS A  56       0.805 -17.670  25.315  0.0362 1.4870
ATOM    378  CG  LYS A  56      -0.955 -17.510  26.535  0.0187 1.9080
ATOM    379  HG3 LYS A  56      -0.335 -17.420  27.455  0.0103 1.4870
ATOM    380  HG2 LYS A  56      -1.815 -16.820  26.675  0.0103 1.4870
ATOM    381  CD  LYS A  56      -1.465 -18.950  26.395 -0.0479 1.9080
ATOM    382  HD3 LYS A  56      -0.585 -19.610  26.205  0.0621 1.4870
ATOM    383  HD2 LYS A  56      -1.895 -19.240  27.385  0.0621 1.4870
ATOM    384  CE  LYS A  56      -2.525 -19.110  25.305 -0.0143 1.9080
ATOM    385  HE3 LYS A  56      -3.375 -18.420  25.495  0.1135 1.1000
ATOM    386  HE2 LYS A  56      -2.105 -18.900  24.305  0.1135 1.1000
ATOM    387  NZ  LYS A  56      -3.065 -20.500  25.305 -0.3854 1.8240
ATOM    388  HZ1 LYS A  56      -3.825 -20.570  24.595  0.3400 0.6000
ATOM    389  HZ2 LYS A  56      -2.315 -21.180  25.075  0.3400 0.6000
ATOM    390  HZ3 LYS A  56      -3.455 -20.720  26.235  0.3400 0.6000
ATOM    391  C   LYS A  56       1.575 -15.290  24.665  0.7341 1.9080
ATOM    392  O   LYS A  56       2.585 -14.830  25.175 -0.5894 1.6612
ATOM    393  N   LEU A  57       1.515 -15.630  23.355 -0.4157 1.8240
ATOM    394  H   LEU A  57       0.615 -15.830  22.985  0.2719 0.6000
ATOM    395  CA  LEU A  57       2.605 -15.550  22.385 -0.0518 1.9080
ATOM    396  HA  LEU A  57       2.385 -16.280  21.635  0.0922 1.3870
ATOM    397  CB  LEU A  57       2.515 -14.190  21.665 -0.1102 1.9080
ATOM    398  HB3 LEU A  57       1.435 -13.930  21.605  0.0457 1.4870
ATOM    399  HB2 LEU A  57       2.975 -13.420  22.315  0.0457 1.4870
ATOM    400  CG  LEU A  57       3.105 -14.090  20.235  0.3531 1.9080
ATOM    401  HG  LEU A  57       2.575 -14.820  19.565 -0.0361 1.4870
ATOM    402  CD1 LEU A  57       2.895 -12.690  19.645 -0.4121 1.9080
ATOM    403 HD11 LEU A  57       3.745 -12.390  18.995  0.1000 1.4870
ATOM    404 HD12 LEU A  57       1.975 -12.650  19.035  0.1000 1.4870
ATOM    405 HD13 LEU A  57       2.805 -11.940  20.465  0.1000 1.4870
ATOM    406  CD2 LEU A  57       4.585 -14.420  20.185 -0.4121 1.9080
ATOM    407 HD21 LEU A  57       5.035 -14.060  19.235  0.1000 1.4870
ATOM    408 HD22 LEU A  57       5.095 -13.920  21.035  0.1000 1.4870
ATOM    409 HD23 LEU A  57       4.775 -15.510  20.265  0.1000 1.4870
ATOM    410  C   LEU A  57       4.035 -15.890  22.865  0.5973 1.9080
ATOM    411  O   LEU A  57       4.785 -15.020  23.285 -0.5679 1.6612
ATOM    412  N   SER A  58       4.455 -17.170  22.745 -0.4157 1.8240
ATOM    413  H   SER A  58       3.865 -17.890  22.365  0.2719 0.6000
ATOM    414  CA  SER A  58       5.815 -17.590  23.095 -0.0249 1.9080
ATOM    415  HA  SER A  58       6.355 -16.740  23.475  0.0843 1.3870
ATOM    416  CB  SER A  58       5.875 -18.690  24.175  0.2117 1.9080
ATOM    417  HB3 SER A  58       6.935 -18.970  24.405  0.0352 1.3870
ATOM    418  HB2 SER A  58       5.455 -18.270  25.115  0.0352 1.3870
ATOM    419  OG  SER A  58       5.135 -19.860  23.805 -0.6546 1.7210
ATOM    420  C   SER A  58       6.605 -18.110  21.915  0.5973 1.9080
ATOM    421  O   SER A  58       7.735 -18.560  22.055 -0.5679 1.6612
ATOM    422  HG  SER A  58       4.480 -19.619  23.093  0.4275 0.0000
ATOM    423  N   SER A  59       6.035 -18.110  20.705 -0.4157 1.8240
ATOM    424  H   SER A  59       5.095 -17.790  20.575  0.2719 0.6000
ATOM    425  CA  SER A  59       6.755 -18.570  19.535 -0.0249 1.9080
ATOM    426  HA  SER A  59       7.795 -18.260  19.605  0.0843 1.3870
ATOM    427  CB  SER A  59       6.665 -20.100  19.235  0.2117 1.9080
ATOM    428  HB3 SER A  59       5.645 -20.350  18.865  0.0352 1.3870
ATOM    429  HB2 SER A  59       7.405 -20.370  18.455  0.0352 1.3870
ATOM    430  OG  SER A  59       6.875 -20.900  20.395 -0.6546 1.7210
ATOM    431  C   SER A  59       6.135 -17.870  18.365  0.5973 1.9080
ATOM    432  O   SER A  59       4.945 -17.580  18.375 -0.5679 1.6612
ATOM    433  HG  SER A  59       7.152 -20.314  21.154  0.4275 0.0000
ATOM    434  N   THR A  60       6.905 -17.600  17.305 -0.4157 1.8240
ATOM    435  H   THR A  60       7.885 -17.870  17.255  0.2719 0.6000
ATOM    436  CA  THR A  60       6.395 -16.830  16.165 -0.0389 1.9080
ATOM    437  HA  THR A  60       5.865 -15.970  16.545  0.1007 1.3870
ATOM    438  CB  THR A  60       7.545 -16.320  15.305  0.3654 1.9080
ATOM    439  HB  THR A  60       8.395 -16.050  15.985  0.0043 1.3870
ATOM    440  OG1 THR A  60       7.195 -15.180  14.545 -0.6761 1.7210
ATOM    441  CG2 THR A  60       8.005 -17.390  14.335 -0.2438 1.9080
ATOM    442 HG21 THR A  60       8.995 -17.120  13.925  0.0642 1.4870
ATOM    443 HG22 THR A  60       8.125 -18.370  14.845  0.0642 1.4870
ATOM    444 HG23 THR A  60       7.265 -17.520  13.515  0.0642 1.4870
ATOM    445  C   THR A  60       5.415 -17.650  15.335  0.5973 1.9080
ATOM    446  O   THR A  60       4.565 -17.130  14.625 -0.5679 1.6612
ATOM    447  HG1 THR A  60       7.792 -15.090  13.737  0.4102 0.0000
ATOM    448  N   ASN A  61       5.455 -18.990  15.495 -0.4157 1.8240
ATOM    449  H   ASN A  61       6.185 -19.350  16.055  0.2719 0.6000
ATOM    450  CA  ASN A  61       4.565 -19.940  14.845  0.0143 1.9080
ATOM    451  HA  ASN A  61       4.545 -19.730  13.785  0.1048 1.3870
ATOM    452  CB  ASN A  61       5.075 -21.390  15.095 -0.2041 1.9080
ATOM    453  HB3 ASN A  61       5.145 -21.570  16.185  0.0797 1.4870
ATOM    454  HB2 ASN A  61       4.375 -22.130  14.655  0.0797 1.4870
ATOM    455  CG  ASN A  61       6.435 -21.610  14.445  0.7130 1.9080
ATOM    456  C   ASN A  61       3.115 -19.870  15.325  0.5973 1.9080
ATOM    457  O   ASN A  61       2.245 -20.590  14.815 -0.5679 1.6612
ATOM    458  OD1 ASN A  61       6.825 -20.990  13.445 -0.5931 1.6612
ATOM    459  ND2 ASN A  61       7.205 -22.570  15.025 -0.9191 1.8240
ATOM    460 HD22 ASN A  61       8.115 -22.720  14.655  0.4196 0.6000
ATOM    461 HD21 ASN A  61       6.875 -23.060  15.825  0.4196 0.6000
ATOM    462  N   GLN A  62       2.805 -19.000  16.305 -0.4157 1.8240
ATOM    463  H   GLN A  62       3.535 -18.470  16.745  0.2719 0.6000
ATOM    464  CA  GLN A  62       1.455 -18.660  16.675 -0.0031 1.9080
ATOM    465  HA  GLN A  62       0.815 -19.530  16.555  0.0850 1.3870
ATOM    466  CB  GLN A  62       1.395 -18.180  18.135 -0.0036 1.9080
ATOM    467  HB3 GLN A  62       2.135 -17.350  18.265  0.0171 1.4870
ATOM    468  HB2 GLN A  62       0.385 -17.760  18.355  0.0171 1.4870
ATOM    469  CG  GLN A  62       1.705 -19.300  19.155 -0.0645 1.9080
ATOM    470  HG3 GLN A  62       0.925 -20.090  19.105  0.0352 1.4870
ATOM    471  HG2 GLN A  62       2.685 -19.760  18.925  0.0352 1.4870
ATOM    472  CD  GLN A  62       1.775 -18.760  20.575  0.6951 1.9080
ATOM    473  C   GLN A  62       0.875 -17.570  15.795  0.5973 1.9080
ATOM    474  O   GLN A  62      -0.335 -17.370  15.755 -0.5679 1.6612
ATOM    475 HE22 GLN A  62       0.755 -17.670  21.925  0.4251 0.6000
ATOM    476  OE1 GLN A  62       2.785 -18.840  21.255 -0.6086 1.6612
ATOM    477  NE2 GLN A  62       0.665 -18.160  21.065 -0.9407 1.8240
ATOM    478 HE21 GLN A  62      -0.155 -18.100  20.485  0.4251 0.6000
ATOM    479  N   LEU A  63       1.715 -16.820  15.065 -0.4157 1.8240
ATOM    480  H   LEU A  63       2.705 -17.000  15.025  0.2719 0.6000
ATOM    481  CA  LEU A  63       1.275 -15.760  14.185 -0.0518 1.9080
ATOM    482  HA  LEU A  63       0.375 -15.310  14.575  0.0922 1.3870
ATOM    483  CB  LEU A  63       2.375 -14.690  14.025 -0.1102 1.9080
ATOM    484  HB3 LEU A  63       3.285 -15.180  13.595  0.0457 1.4870
ATOM    485  HB2 LEU A  63       2.045 -13.920  13.295  0.0457 1.4870
ATOM    486  CG  LEU A  63       2.775 -13.990  15.335  0.3531 1.9080
ATOM    487  HG  LEU A  63       3.025 -14.770  16.095 -0.0361 1.4870
ATOM    488  CD1 LEU A  63       4.035 -13.150  15.115 -0.4121 1.9080
ATOM    489 HD11 LEU A  63       4.365 -12.690  16.075  0.1000 1.4870
ATOM    490 HD12 LEU A  63       4.865 -13.790  14.735  0.1000 1.4870
ATOM    491 HD13 LEU A  63       3.845 -12.350  14.375  0.1000 1.4870
ATOM    492  CD2 LEU A  63       1.645 -13.110  15.885 -0.4121 1.9080
ATOM    493 HD21 LEU A  63       1.975 -12.590  16.805  0.1000 1.4870
ATOM    494 HD22 LEU A  63       1.345 -12.350  15.125  0.1000 1.4870
ATOM    495 HD23 LEU A  63       0.755 -13.730  16.135  0.1000 1.4870
ATOM    496  C   LEU A  63       0.955 -16.330  12.815  0.5973 1.9080
ATOM    497  O   LEU A  63       1.805 -16.970  12.195 -0.5679 1.6612
ATOM    498  N   ARG A  64      -0.285 -16.130  12.325 -0.3479 1.8240
ATOM    499  H   ARG A  64      -0.955 -15.610  12.845  0.2747 0.6000
ATOM    500  CA  ARG A  64      -0.695 -16.690  11.045 -0.2637 1.9080
ATOM    501  HA  ARG A  64       0.185 -16.880  10.445  0.1560 1.3870
ATOM    502  CB  ARG A  64      -1.495 -18.010  11.205 -0.0007 1.9080
ATOM    503  HB3 ARG A  64      -2.385 -17.850  11.855  0.0327 1.4870
ATOM    504  HB2 ARG A  64      -1.855 -18.300  10.185  0.0327 1.4870
ATOM    505  CG  ARG A  64      -0.645 -19.170  11.735  0.0390 1.9080
ATOM    506  HG3 ARG A  64       0.415 -18.980  11.415  0.0285 1.4870
ATOM    507  HG2 ARG A  64      -0.645 -19.180  12.845  0.0285 1.4870
ATOM    508  CD  ARG A  64      -1.075 -20.520  11.155  0.0486 1.9080
ATOM    509  HD3 ARG A  64      -2.095 -20.790  11.505  0.0687 1.3870
ATOM    510  HD2 ARG A  64      -1.095 -20.470  10.035  0.0687 1.3870
ATOM    511  NE  ARG A  64      -0.095 -21.570  11.615 -0.5295 1.8240
ATOM    512  HE  ARG A  64      -0.265 -22.030  12.475  0.3456 0.6000
ATOM    513  CZ  ARG A  64       1.025 -21.880  10.935  0.8076 1.9080
ATOM    514  NH1 ARG A  64       1.435 -21.180   9.865 -0.8627 1.8240
ATOM    515 HH11 ARG A  64       1.055 -20.260   9.655  0.4478 0.6000
ATOM    516 HH12 ARG A  64       2.335 -21.300   9.455  0.4478 0.6000
ATOM    517  NH2 ARG A  64       1.755 -22.940  11.335 -0.8627 1.8240
ATOM    518 HH21 ARG A  64       1.435 -23.480  12.115  0.4478 0.6000
ATOM    519 HH22 ARG A  64       2.535 -23.210  10.795  0.4478 0.6000
ATOM    520  C   ARG A  64      -1.545 -15.720  10.265  0.7341 1.9080
ATOM    521  O   ARG A  64      -2.385 -15.010  10.805 -0.5894 1.6612
ATOM    522  N   SER A  65      -1.335 -15.650   8.935 -0.4157 1.8240
ATOM    523  H   SER A  65      -0.615 -16.200   8.495  0.2719 0.6000
ATOM    524  CA  SER A  65      -2.135 -14.840   8.035 -0.0249 1.9080
ATOM    525  HA  SER A  65      -2.765 -14.180   8.615  0.0843 1.3870
ATOM    526  CB  SER A  65      -1.275 -13.930   7.115  0.2117 1.9080
ATOM    527  HB3 SER A  65      -1.905 -13.480   6.305  0.0352 1.3870
ATOM    528  HB2 SER A  65      -0.885 -13.090   7.745  0.0352 1.3870
ATOM    529  OG  SER A  65      -0.155 -14.620   6.575 -0.6546 1.7210
ATOM    530  C   SER A  65      -3.075 -15.710   7.225  0.5973 1.9080
ATOM    531  O   SER A  65      -2.675 -16.690   6.595 -0.5679 1.6612
ATOM    532  HG  SER A  65       0.117 -14.189   5.716  0.4275 0.0000
ATOM    533  N   VAL A  66      -4.385 -15.400   7.265 -0.4157 1.8240
ATOM    534  H   VAL A  66      -4.685 -14.570   7.745  0.2719 0.6000
ATOM    535  CA  VAL A  66      -5.435 -16.230   6.715 -0.0875 1.9080
ATOM    536  HA  VAL A  66      -5.015 -17.130   6.285  0.0969 1.3870
ATOM    537  CB  VAL A  66      -6.445 -16.650   7.785  0.2985 1.9080
ATOM    538  HB  VAL A  66      -6.915 -15.740   8.235 -0.0297 1.4870
ATOM    539  CG1 VAL A  66      -7.555 -17.540   7.185 -0.3192 1.9080
ATOM    540 HG11 VAL A  66      -8.255 -17.880   7.985  0.0791 1.4870
ATOM    541 HG12 VAL A  66      -8.155 -16.980   6.435  0.0791 1.4870
ATOM    542 HG13 VAL A  66      -7.125 -18.430   6.695  0.0791 1.4870
ATOM    543  CG2 VAL A  66      -5.725 -17.430   8.895 -0.3192 1.9080
ATOM    544 HG21 VAL A  66      -6.455 -17.800   9.645  0.0791 1.4870
ATOM    545 HG22 VAL A  66      -5.195 -18.310   8.465  0.0791 1.4870
ATOM    546 HG23 VAL A  66      -4.985 -16.790   9.425  0.0791 1.4870
ATOM    547  C   VAL A  66      -6.155 -15.490   5.615  0.5973 1.9080
ATOM    548  O   VAL A  66      -6.645 -14.370   5.815 -0.5679 1.6612
ATOM    549  N   GLY A  67      -6.245 -16.090   4.405 -0.4157 1.8240
ATOM    550  H   GLY A  67      -5.855 -17.010   4.295  0.2719 0.6000
ATOM    551  CA  GLY A  67      -6.945 -15.510   3.265 -0.0252 1.9080
ATOM    552  HA3 GLY A  67      -7.095 -14.450   3.405  0.0698 1.3870
ATOM    553  HA2 GLY A  67      -6.365 -15.730   2.385  0.0698 1.3870
ATOM    554  C   GLY A  67      -8.295 -16.150   3.065  0.5973 1.9080
ATOM    555  O   GLY A  67      -8.395 -17.300   2.645 -0.5679 1.6612
ATOM    556  N   LEU A  68      -9.375 -15.400   3.355 -0.4157 1.8240
ATOM    557  H   LEU A  68      -9.265 -14.440   3.615  0.2719 0.6000
ATOM    558  CA  LEU A  68     -10.745 -15.900   3.275 -0.0518 1.9080
ATOM    559  HA  LEU A  68     -10.745 -16.980   3.175  0.0922 1.3870
ATOM    560  CB  LEU A  68     -11.555 -15.490   4.525 -0.1102 1.9080
ATOM    561  HB3 LEU A  68     -11.575 -14.380   4.595  0.0457 1.4870
ATOM    562  HB2 LEU A  68     -12.595 -15.850   4.425  0.0457 1.4870
ATOM    563  CG  LEU A  68     -10.985 -16.040   5.845  0.3531 1.9080
ATOM    564  HG  LEU A  68      -9.935 -15.680   5.955 -0.0361 1.4870
ATOM    565  CD1 LEU A  68     -11.775 -15.510   7.045 -0.4121 1.9080
ATOM    566 HD11 LEU A  68     -11.295 -15.850   7.985  0.1000 1.4870
ATOM    567 HD12 LEU A  68     -11.795 -14.400   7.045  0.1000 1.4870
ATOM    568 HD13 LEU A  68     -12.825 -15.880   7.025  0.1000 1.4870
ATOM    569  CD2 LEU A  68     -10.975 -17.570   5.875 -0.4121 1.9080
ATOM    570 HD21 LEU A  68     -10.635 -17.940   6.865  0.1000 1.4870
ATOM    571 HD22 LEU A  68     -11.995 -17.970   5.685  0.1000 1.4870
ATOM    572 HD23 LEU A  68     -10.295 -17.990   5.105  0.1000 1.4870
ATOM    573  C   LEU A  68     -11.435 -15.340   2.065  0.5973 1.9080
ATOM    574  O   LEU A  68     -11.215 -14.190   1.675 -0.5679 1.6612
ATOM    575  N   ASN A  69     -12.305 -16.130   1.395 -0.4157 1.8240
ATOM    576  H   ASN A  69     -12.535 -17.060   1.735  0.2719 0.6000
ATOM    577  CA  ASN A  69     -12.935 -15.690   0.175  0.0143 1.9080
ATOM    578  HA  ASN A  69     -12.225 -15.080  -0.375  0.1048 1.3870
ATOM    579  CB  ASN A  69     -13.315 -16.890  -0.745 -0.2041 1.9080
ATOM    580  HB3 ASN A  69     -14.065 -17.540  -0.235  0.0797 1.4870
ATOM    581  HB2 ASN A  69     -13.725 -16.540  -1.715  0.0797 1.4870
ATOM    582  CG  ASN A  69     -12.085 -17.750  -1.025  0.7130 1.9080
ATOM    583  OD1 ASN A  69     -11.088 -17.302  -1.563 -0.5931 1.6612
ATOM    584  ND2 ASN A  69     -12.151 -19.048  -0.659 -0.9191 1.8240
ATOM    585 HD21 ASN A  69     -12.949 -19.405  -0.196  0.4196 0.6000
ATOM    586 HD22 ASN A  69     -11.321 -19.577  -0.803  0.4196 0.6000
ATOM    587  C   ASN A  69     -14.155 -14.800   0.415  0.5973 1.9080
ATOM    588  O   ASN A  69     -14.885 -14.950   1.395 -0.5679 1.6612
ATOM    589  N   LEU A  70     -14.415 -13.820  -0.495 -0.4157 1.8240
ATOM    590  H   LEU A  70     -13.795 -13.680  -1.275  0.2719 0.6000
ATOM    591  CA  LEU A  70     -15.585 -12.960  -0.405 -0.0518 1.9080
ATOM    592  HA  LEU A  70     -15.595 -12.530   0.585  0.0922 1.3870
ATOM    593  CB  LEU A  70     -15.635 -11.830  -1.465 -0.1102 1.9080
ATOM    594  HB3 LEU A  70     -15.465 -12.260  -2.475  0.0457 1.4870
ATOM    595  HB2 LEU A  70     -16.655 -11.390  -1.455  0.0457 1.4870
ATOM    596  CG  LEU A  70     -14.695 -10.620  -1.275  0.3531 1.9080
ATOM    597  HG  LEU A  70     -13.645 -10.940  -1.475 -0.0361 1.4870
ATOM    598  CD1 LEU A  70     -15.095  -9.560  -2.315 -0.4121 1.9080
ATOM    599 HD11 LEU A  70     -14.445  -8.670  -2.245  0.1000 1.4870
ATOM    600 HD12 LEU A  70     -15.035  -9.960  -3.345  0.1000 1.4870
ATOM    601 HD13 LEU A  70     -16.145  -9.220  -2.145  0.1000 1.4870
ATOM    602  CD2 LEU A  70     -14.765 -10.010   0.135 -0.4121 1.9080
ATOM    603 HD21 LEU A  70     -14.145  -9.080   0.165  0.1000 1.4870
ATOM    604 HD22 LEU A  70     -15.815  -9.730   0.375  0.1000 1.4870
ATOM    605 HD23 LEU A  70     -14.385 -10.710   0.905  0.1000 1.4870
ATOM    606  C   LEU A  70     -16.875 -13.740  -0.555  0.5973 1.9080
ATOM    607  O   LEU A  70     -17.875 -13.430   0.085 -0.5679 1.6612
ATOM    608  N   GLU A  71     -16.835 -14.810  -1.365 -0.5163 1.8240
ATOM    609  H   GLU A  71     -15.995 -14.990  -1.875  0.2936 0.6000
ATOM    610  CA  GLU A  71     -17.865 -15.810  -1.595  0.0397 1.9080
ATOM    611  HA  GLU A  71     -18.605 -15.410  -2.285  0.1105 1.3870
ATOM    612  CB  GLU A  71     -17.115 -16.990  -2.255  0.0560 1.9080
ATOM    613  HB3 GLU A  71     -16.635 -16.630  -3.185 -0.0173 1.4870
ATOM    614  HB2 GLU A  71     -16.295 -17.320  -1.565 -0.0173 1.4870
ATOM    615  CG  GLU A  71     -17.965 -18.220  -2.605  0.0136 1.9080
ATOM    616  HG3 GLU A  71     -18.455 -18.640  -1.705 -0.0425 1.4870
ATOM    617  HG2 GLU A  71     -18.735 -17.970  -3.365 -0.0425 1.4870
ATOM    618  CD  GLU A  71     -17.035 -19.290  -3.175  0.8054 1.9080
ATOM    619  OE1 GLU A  71     -16.845 -20.330  -2.505 -0.8188 1.6612
ATOM    620  OE2 GLU A  71     -16.485 -19.070  -4.285 -0.8188 1.6612
ATOM    621  C   GLU A  71     -18.605 -16.290  -0.345  0.5366 1.9080
ATOM    622  O   GLU A  71     -19.835 -16.380  -0.285 -0.5819 1.6612
ATOM    623  N   GLY A  72     -17.865 -16.480   0.775 -0.4157 1.8240
ATOM    624  H   GLY A  72     -16.875 -16.360   0.725  0.2719 0.6000
ATOM    625  CA  GLY A  72     -18.435 -16.950   2.025 -0.0252 1.9080
ATOM    626  HA3 GLY A  72     -19.085 -17.780   1.805  0.0698 1.3870
ATOM    627  HA2 GLY A  72     -17.605 -17.240   2.665  0.0698 1.3870
ATOM    628  C   GLY A  72     -19.235 -15.920   2.785  0.5973 1.9080
ATOM    629  O   GLY A  72     -19.845 -16.240   3.815 -0.5679 1.6612
ATOM    630  N   ASN A  73     -19.255 -14.670   2.295 -0.4157 1.8240
ATOM    631  H   ASN A  73     -18.725 -14.470   1.465  0.2719 0.6000
ATOM    632  CA  ASN A  73     -20.025 -13.560   2.845  0.0143 1.9080
ATOM    633  HA  ASN A  73     -20.215 -13.740   3.895  0.1048 1.3870
ATOM    634  CB  ASN A  73     -19.275 -12.210   2.665 -0.2041 1.9080
ATOM    635  HB3 ASN A  73     -19.075 -12.010   1.595  0.0797 1.4870
ATOM    636  HB2 ASN A  73     -19.885 -11.380   3.085  0.0797 1.4870
ATOM    637  CG  ASN A  73     -17.985 -12.270   3.465  0.7130 1.9080
ATOM    638  OD1 ASN A  73     -16.910 -12.089   2.913 -0.5931 1.6612
ATOM    639  ND2 ASN A  73     -18.074 -12.559   4.773 -0.9191 1.8240
ATOM    640 HD21 ASN A  73     -18.971 -12.627   5.200  0.4196 0.6000
ATOM    641 HD22 ASN A  73     -17.221 -12.599   5.299  0.4196 0.6000
ATOM    642  C   ASN A  73     -21.375 -13.370   2.165  0.5973 1.9080
ATOM    643  O   ASN A  73     -22.165 -12.520   2.585 -0.5679 1.6612
ATOM    644  N   GLY A  74     -21.685 -14.140   1.105 -0.4157 1.8240
ATOM    645  H   GLY A  74     -21.045 -14.840   0.775  0.2719 0.6000
ATOM    646  CA  GLY A  74     -22.955 -14.010   0.405 -0.0252 1.9080
ATOM    647  HA3 GLY A  74     -23.155 -14.960  -0.065  0.0698 1.3870
ATOM    648  HA2 GLY A  74     -23.735 -13.730   1.105  0.0698 1.3870
ATOM    649  C   GLY A  74     -23.005 -12.990  -0.705  0.5973 1.9080
ATOM    650  O   GLY A  74     -24.085 -12.640  -1.165 -0.5679 1.6612
ATOM    651  N   VAL A  75     -21.845 -12.490  -1.185 -0.4157 1.8240
ATOM    652  H   VAL A  75     -20.975 -12.770  -0.805  0.2719 0.6000
ATOM    653  CA  VAL A  75     -21.795 -11.760  -2.445 -0.0875 1.9080
ATOM    654  HA  VAL A  75     -22.635 -11.070  -2.475  0.0969 1.3870
ATOM    655  CB  VAL A  75     -20.535 -10.940  -2.675  0.2985 1.9080
ATOM    656  HB  VAL A  75     -20.525 -10.530  -3.715 -0.0297 1.4870
ATOM    657  CG1 VAL A  75     -20.525  -9.740  -1.705 -0.3192 1.9080
ATOM    658 HG11 VAL A  75     -19.595  -9.140  -1.855  0.0791 1.4870
ATOM    659 HG12 VAL A  75     -21.395  -9.070  -1.895  0.0791 1.4870
ATOM    660 HG13 VAL A  75     -20.555 -10.080  -0.645  0.0791 1.4870
ATOM    661  CG2 VAL A  75     -19.265 -11.790  -2.495 -0.3192 1.9080
ATOM    662 HG21 VAL A  75     -18.375 -11.200  -2.765  0.0791 1.4870
ATOM    663 HG22 VAL A  75     -19.175 -12.120  -1.445  0.0791 1.4870
ATOM    664 HG23 VAL A  75     -19.285 -12.700  -3.145  0.0791 1.4870
ATOM    665  C   VAL A  75     -21.985 -12.720  -3.605  0.5973 1.9080
ATOM    666  O   VAL A  75     -21.535 -13.860  -3.585 -0.5679 1.6612
ATOM    667  N   ALA A  76     -22.695 -12.290  -4.665 -0.4157 1.8240
ATOM    668  H   ALA A  76     -23.065 -11.370  -4.695  0.2719 0.6000
ATOM    669  CA  ALA A  76     -22.995 -13.160  -5.775  0.0337 1.9080
ATOM    670  HA  ALA A  76     -23.325 -14.110  -5.365  0.0823 1.3870
ATOM    671  CB  ALA A  76     -24.155 -12.590  -6.605 -0.1825 1.9080
ATOM    672  HB1 ALA A  76     -24.455 -13.310  -7.395  0.0603 1.4870
ATOM    673  HB2 ALA A  76     -25.045 -12.410  -5.955  0.0603 1.4870
ATOM    674  HB3 ALA A  76     -23.865 -11.640  -7.085  0.0603 1.4870
ATOM    675  C   ALA A  76     -21.785 -13.460  -6.655  0.5973 1.9080
ATOM    676  O   ALA A  76     -20.965 -12.590  -6.945 -0.5679 1.6612
ATOM    677  N   THR A  77     -21.655 -14.730  -7.055 -0.4157 1.8240
ATOM    678  H   THR A  77     -22.255 -15.460  -6.725  0.2719 0.6000
ATOM    679  CA  THR A  77     -20.555 -15.230  -7.855 -0.0389 1.9080
ATOM    680  HA  THR A  77     -19.775 -14.490  -7.915  0.1007 1.3870
ATOM    681  CB  THR A  77     -19.955 -16.500  -7.275  0.3654 1.9080
ATOM    682  HB  THR A  77     -19.195 -16.910  -7.985  0.0043 1.3870
ATOM    683  OG1 THR A  77     -20.945 -17.470  -6.975 -0.6761 1.7210
ATOM    684  CG2 THR A  77     -19.235 -16.160  -5.955 -0.2438 1.9080
ATOM    685 HG21 THR A  77     -18.775 -17.080  -5.525  0.0642 1.4870
ATOM    686 HG22 THR A  77     -18.425 -15.420  -6.125  0.0642 1.4870
ATOM    687 HG23 THR A  77     -19.945 -15.760  -5.205  0.0642 1.4870
ATOM    688  C   THR A  77     -20.995 -15.490  -9.285  0.5973 1.9080
ATOM    689  O   THR A  77     -20.345 -16.230 -10.035 -0.5679 1.6612
ATOM    690  HG1 THR A  77     -20.537 -18.390  -6.917  0.4102 0.0000
ATOM    691  N   ASP A  78     -22.095 -14.850  -9.735 -0.5163 1.8240
ATOM    692  H   ASP A  78     -22.645 -14.280  -9.135  0.2936 0.6000
ATOM    693  CA  ASP A  78     -22.445 -14.810 -11.145  0.0381 1.9080
ATOM    694  HA  ASP A  78     -22.405 -15.830 -11.505  0.0880 1.3870
ATOM    695  CB  ASP A  78     -23.885 -14.270 -11.455 -0.0303 1.9080
ATOM    696  HB3 ASP A  78     -23.835 -13.360 -12.095 -0.0122 1.4870
ATOM    697  HB2 ASP A  78     -24.405 -15.050 -12.055 -0.0122 1.4870
ATOM    698  CG  ASP A  78     -24.775 -13.910 -10.275  0.7994 1.9080
ATOM    699  OD1 ASP A  78     -25.705 -14.690  -9.915 -0.8014 1.6612
ATOM    700  OD2 ASP A  78     -24.615 -12.780  -9.745 -0.8014 1.6612
ATOM    701  C   ASP A  78     -21.405 -14.000 -11.925  0.5366 1.9080
ATOM    702  O   ASP A  78     -21.065 -12.890 -11.545 -0.5819 1.6612
ATOM    703  N   VAL A  79     -20.865 -14.530 -13.055 -0.4157 1.8240
ATOM    704  H   VAL A  79     -21.075 -15.460 -13.315  0.2719 0.6000
ATOM    705  CA  VAL A  79     -19.895 -13.810 -13.885 -0.0875 1.9080
ATOM    706  HA  VAL A  79     -19.005 -13.700 -13.275  0.0969 1.3870
ATOM    707  CB  VAL A  79     -19.475 -14.620 -15.125  0.2985 1.9080
ATOM    708  HB  VAL A  79     -20.345 -14.810 -15.785 -0.0297 1.4870
ATOM    709  CG1 VAL A  79     -18.385 -13.890 -15.935 -0.3192 1.9080
ATOM    710 HG11 VAL A  79     -18.045 -14.540 -16.775  0.0791 1.4870
ATOM    711 HG12 VAL A  79     -18.765 -12.950 -16.375  0.0791 1.4870
ATOM    712 HG13 VAL A  79     -17.505 -13.660 -15.295  0.0791 1.4870
ATOM    713  CG2 VAL A  79     -18.935 -15.990 -14.665 -0.3192 1.9080
ATOM    714 HG21 VAL A  79     -18.545 -16.560 -15.545  0.0791 1.4870
ATOM    715 HG22 VAL A  79     -18.095 -15.870 -13.955  0.0791 1.4870
ATOM    716 HG23 VAL A  79     -19.705 -16.610 -14.185  0.0791 1.4870
ATOM    717  C   VAL A  79     -20.295 -12.370 -14.275  0.5973 1.9080
ATOM    718  O   VAL A  79     -19.435 -11.490 -14.185 -0.5679 1.6612
ATOM    719  N   PRO A  80     -21.545 -12.040 -14.625 -0.2548 1.8240
ATOM    720  CD  PRO A  80     -22.545 -12.970 -15.185  0.0192 1.9080
ATOM    721  HD3 PRO A  80     -23.125 -13.410 -14.345  0.0391 1.3870
ATOM    722  HD2 PRO A  80     -22.075 -13.770 -15.795  0.0391 1.3870
ATOM    723  CA  PRO A  80     -21.975 -10.650 -14.795 -0.0266 1.9080
ATOM    724  HA  PRO A  80     -21.325 -10.200 -15.525  0.0641 1.3870
ATOM    725  CB  PRO A  80     -23.435 -10.770 -15.275 -0.0070 1.9080
ATOM    726  HB3 PRO A  80     -24.135 -10.870 -14.415  0.0253 1.4870
ATOM    727  HB2 PRO A  80     -23.735  -9.910 -15.905  0.0253 1.4870
ATOM    728  CG  PRO A  80     -23.445 -12.090 -16.055  0.0189 1.9080
ATOM    729  HG3 PRO A  80     -24.455 -12.510 -16.185  0.0213 1.4870
ATOM    730  HG2 PRO A  80     -22.965 -11.950 -17.045  0.0213 1.4870
ATOM    731  C   PRO A  80     -21.905  -9.760 -13.555  0.5896 1.9080
ATOM    732  O   PRO A  80     -21.705  -8.560 -13.695 -0.5748 1.6612
ATOM    733  N   SER A  81     -22.105 -10.290 -12.325 -0.4157 1.8240
ATOM    734  H   SER A  81     -22.205 -11.280 -12.195  0.2719 0.6000
ATOM    735  CA  SER A  81     -22.085  -9.470 -11.125 -0.0249 1.9080
ATOM    736  HA  SER A  81     -22.355  -8.450 -11.385  0.0843 1.3870
ATOM    737  CB  SER A  81     -23.105  -9.920 -10.045  0.2117 1.9080
ATOM    738  HB3 SER A  81     -23.225  -9.110  -9.285  0.0352 1.3870
ATOM    739  HB2 SER A  81     -24.095 -10.080 -10.525  0.0352 1.3870
ATOM    740  OG  SER A  81     -22.715 -11.110  -9.355 -0.6546 1.7210
ATOM    741  C   SER A  81     -20.705  -9.400 -10.505  0.5973 1.9080
ATOM    742  O   SER A  81     -20.305  -8.360  -9.985 -0.5679 1.6612
ATOM    743  HG  SER A  81     -23.409 -11.812  -9.496  0.4275 0.0000
ATOM    744  N   ALA A  82     -19.925 -10.490 -10.615 -0.4157 1.8240
ATOM    745  H   ALA A  82     -20.335 -11.350 -10.955  0.2719 0.6000
ATOM    746  CA  ALA A  82     -18.555 -10.570 -10.175  0.0337 1.9080
ATOM    747  HA  ALA A  82     -18.495 -10.200  -9.165  0.0823 1.3870
ATOM    748  CB  ALA A  82     -18.095 -12.040 -10.235 -0.1825 1.9080
ATOM    749  HB1 ALA A  82     -17.065 -12.140  -9.835  0.0603 1.4870
ATOM    750  HB2 ALA A  82     -18.765 -12.670  -9.615  0.0603 1.4870
ATOM    751  HB3 ALA A  82     -18.125 -12.430 -11.265  0.0603 1.4870
ATOM    752  C   ALA A  82     -17.645  -9.700 -11.015  0.5973 1.9080
ATOM    753  O   ALA A  82     -16.815  -8.960 -10.505 -0.5679 1.6612
ATOM    754  N   THR A  83     -17.835  -9.680 -12.345 -0.4157 1.8240
ATOM    755  H   THR A  83     -18.495 -10.300 -12.775  0.2719 0.6000
ATOM    756  CA  THR A  83     -17.035  -8.820 -13.215 -0.0389 1.9080
ATOM    757  HA  THR A  83     -15.985  -9.000 -12.995  0.1007 1.3870
ATOM    758  CB  THR A  83     -17.265  -9.090 -14.695  0.3654 1.9080
ATOM    759  HB  THR A  83     -18.325  -8.890 -14.965  0.0043 1.3870
ATOM    760  OG1 THR A  83     -16.965 -10.440 -15.015 -0.6761 1.7210
ATOM    761  CG2 THR A  83     -16.335  -8.210 -15.535 -0.2438 1.9080
ATOM    762 HG21 THR A  83     -16.305  -8.560 -16.585  0.0642 1.4870
ATOM    763 HG22 THR A  83     -16.675  -7.150 -15.545  0.0642 1.4870
ATOM    764 HG23 THR A  83     -15.305  -8.240 -15.125  0.0642 1.4870
ATOM    765  C   THR A  83     -17.285  -7.350 -12.975  0.5973 1.9080
ATOM    766  O   THR A  83     -16.385  -6.510 -12.985 -0.5679 1.6612
ATOM    767  HG1 THR A  83     -17.739 -11.042 -14.781  0.4102 0.0000
ATOM    768  N   LYS A  84     -18.545  -6.990 -12.655 -0.3479 1.8240
ATOM    769  H   LYS A  84     -19.255  -7.690 -12.605  0.2747 0.6000
ATOM    770  CA  LYS A  84     -18.955  -5.630 -12.375 -0.2400 1.9080
ATOM    771  HA  LYS A  84     -18.585  -5.010 -13.185  0.1426 1.3870
ATOM    772  CB  LYS A  84     -20.505  -5.580 -12.365 -0.0094 1.9080
ATOM    773  HB3 LYS A  84     -20.835  -6.060 -13.315  0.0362 1.4870
ATOM    774  HB2 LYS A  84     -20.885  -6.200 -11.535  0.0362 1.4870
ATOM    775  CG  LYS A  84     -21.105  -4.160 -12.275  0.0187 1.9080
ATOM    776  HG3 LYS A  84     -21.045  -3.830 -11.205  0.0103 1.4870
ATOM    777  HG2 LYS A  84     -20.465  -3.460 -12.865  0.0103 1.4870
ATOM    778  CD  LYS A  84     -22.555  -4.040 -12.765 -0.0479 1.9080
ATOM    779  HD3 LYS A  84     -23.175  -4.810 -12.245  0.0621 1.4870
ATOM    780  HD2 LYS A  84     -22.925  -3.040 -12.455  0.0621 1.4870
ATOM    781  CE  LYS A  84     -22.675  -4.190 -14.295 -0.0143 1.9080
ATOM    782  HE3 LYS A  84     -21.915  -3.540 -14.795  0.1135 1.1000
ATOM    783  HE2 LYS A  84     -22.505  -5.250 -14.595  0.1135 1.1000
ATOM    784  NZ  LYS A  84     -24.005  -3.780 -14.775 -0.3854 1.8240
ATOM    785  HZ1 LYS A  84     -24.055  -3.900 -15.815  0.3400 0.6000
ATOM    786  HZ2 LYS A  84     -24.745  -4.360 -14.335  0.3400 0.6000
ATOM    787  HZ3 LYS A  84     -24.165  -2.770 -14.555  0.3400 0.6000
ATOM    788  C   LYS A  84     -18.355  -5.060 -11.085  0.7341 1.9080
ATOM    789  O   LYS A  84     -18.425  -3.850 -10.825 -0.5894 1.6612
ATOM    790  N   ARG A  85     -17.705  -5.920 -10.275 -0.3479 1.8240
ATOM    791  H   ARG A  85     -17.645  -6.880 -10.535  0.2747 0.6000
ATOM    792  CA  ARG A  85     -17.055  -5.610  -9.025 -0.2637 1.9080
ATOM    793  HA  ARG A  85     -17.625  -4.840  -8.515  0.1560 1.3870
ATOM    794  CB  ARG A  85     -17.105  -6.920  -8.205 -0.0007 1.9080
ATOM    795  HB3 ARG A  85     -18.025  -7.460  -8.525  0.0327 1.4870
ATOM    796  HB2 ARG A  85     -16.245  -7.580  -8.465  0.0327 1.4870
ATOM    797  CG  ARG A  85     -17.215  -6.740  -6.695  0.0390 1.9080
ATOM    798  HG3 ARG A  85     -16.215  -6.860  -6.225  0.0285 1.4870
ATOM    799  HG2 ARG A  85     -17.555  -5.710  -6.475  0.0285 1.4870
ATOM    800  CD  ARG A  85     -18.215  -7.700  -6.025  0.0486 1.9080
ATOM    801  HD3 ARG A  85     -18.235  -7.550  -4.925  0.0687 1.3870
ATOM    802  HD2 ARG A  85     -19.235  -7.470  -6.435  0.0687 1.3870
ATOM    803  NE  ARG A  85     -17.815  -9.120  -6.335 -0.5295 1.8240
ATOM    804  HE  ARG A  85     -16.825  -9.350  -6.355  0.3456 0.6000
ATOM    805  CZ  ARG A  85     -18.685 -10.140  -6.485  0.8076 1.9080
ATOM    806  NH1 ARG A  85     -20.005  -9.940  -6.615 -0.8627 1.8240
ATOM    807 HH11 ARG A  85     -20.315  -9.020  -6.775  0.4478 0.6000
ATOM    808 HH12 ARG A  85     -20.555 -10.750  -6.865  0.4478 0.6000
ATOM    809  NH2 ARG A  85     -18.225 -11.400  -6.565 -0.8627 1.8240
ATOM    810 HH21 ARG A  85     -17.215 -11.550  -6.595  0.4478 0.6000
ATOM    811 HH22 ARG A  85     -18.875 -12.140  -6.715  0.4478 0.6000
ATOM    812  C   ARG A  85     -15.625  -5.100  -9.205  0.7341 1.9080
ATOM    813  O   ARG A  85     -15.045  -4.450  -8.325 -0.5894 1.6612
ATOM    814  N   TRP A  86     -15.025  -5.320 -10.385 -0.4157 1.8240
ATOM    815  H   TRP A  86     -15.495  -5.830 -11.105  0.2719 0.6000
ATOM    816  CA  TRP A  86     -13.635  -4.970 -10.675 -0.0275 1.9080
ATOM    817  HA  TRP A  86     -13.135  -4.680  -9.765  0.1123 1.3870
ATOM    818  CB  TRP A  86     -12.875  -6.190 -11.265 -0.0050 1.9080
ATOM    819  HB3 TRP A  86     -13.205  -6.350 -12.315  0.0339 1.4870
ATOM    820  HB2 TRP A  86     -11.785  -5.980 -11.275  0.0339 1.4870
ATOM    821  CG  TRP A  86     -13.105  -7.490 -10.495 -0.1415 1.9080
ATOM    822  CD1 TRP A  86     -13.295  -7.670  -9.145 -0.1638 1.9080
ATOM    823  HD1 TRP A  86     -13.235  -6.890  -8.405  0.2062 1.4090
ATOM    824  NE1 TRP A  86     -13.675  -8.970  -8.895 -0.3418 1.8240
ATOM    825  HE1 TRP A  86     -14.105  -9.300  -8.065  0.3412 0.6000
ATOM    826  CE2 TRP A  86     -13.725  -9.660 -10.085  0.1380 1.9080
ATOM    827  CD2 TRP A  86     -13.365  -8.760 -11.115  0.1243 1.9080
ATOM    828  CE3 TRP A  86     -13.345  -9.170 -12.445 -0.2387 1.9080
ATOM    829  HE3 TRP A  86     -13.075  -8.500 -13.245  0.1700 1.4590
ATOM    830  CZ3 TRP A  86     -13.725 -10.490 -12.735 -0.1972 1.9080
ATOM    831  HZ3 TRP A  86     -13.765 -10.830 -13.755  0.1447 1.4590
ATOM    832  CZ2 TRP A  86     -14.095 -10.960 -10.365 -0.2601 1.9080
ATOM    833  HZ2 TRP A  86     -14.405 -11.640  -9.585  0.1572 1.4590
ATOM    834  CH2 TRP A  86     -14.105 -11.370 -11.705 -0.1134 1.9080
ATOM    835  HH2 TRP A  86     -14.425 -12.380 -11.955  0.1417 1.4590
ATOM    836  C   TRP A  86     -13.575  -3.770 -11.625  0.5973 1.9080
ATOM    837  O   TRP A  86     -14.565  -3.400 -12.255 -0.5679 1.6612
ATOM    838  N   GLY A  87     -12.435  -3.060 -11.705 -0.4157 1.8240
ATOM    839  H   GLY A  87     -11.635  -3.270 -11.115  0.2719 0.6000
ATOM    840  CA  GLY A  87     -12.355  -1.900 -12.585 -0.0252 1.9080
ATOM    841  HA3 GLY A  87     -12.815  -2.160 -13.525  0.0698 1.3870
ATOM    842  HA2 GLY A  87     -12.845  -1.080 -12.085  0.0698 1.3870
ATOM    843  C   GLY A  87     -10.955  -1.440 -12.905  0.5973 1.9080
ATOM    844  O   GLY A  87     -10.055  -1.510 -12.075 -0.5679 1.6612
ATOM    845  N   PHE A  88     -10.755  -0.930 -14.125 -0.4157 1.8240
ATOM    846  H   PHE A  88     -11.515  -0.840 -14.765  0.2719 0.6000
ATOM    847  CA  PHE A  88      -9.485  -0.430 -14.625 -0.0024 1.9080
ATOM    848  HA  PHE A  88      -8.695  -1.040 -14.235  0.0978 1.3870
ATOM    849  CB  PHE A  88      -9.435  -0.450 -16.175 -0.0343 1.9080
ATOM    850  HB3 PHE A  88     -10.375  -0.040 -16.605  0.0295 1.4870
ATOM    851  HB2 PHE A  88      -8.575   0.150 -16.555  0.0295 1.4870
ATOM    852  CG  PHE A  88      -9.245  -1.860 -16.635  0.0118 1.9080
ATOM    853  CD1 PHE A  88     -10.335  -2.730 -16.805 -0.1256 1.9080
ATOM    854  HD1 PHE A  88     -11.335  -2.370 -16.655  0.1330 1.4590
ATOM    855  CE1 PHE A  88     -10.115  -4.070 -17.135 -0.1704 1.9080
ATOM    856  HE1 PHE A  88     -10.955  -4.750 -17.255  0.1430 1.4590
ATOM    857  CZ  PHE A  88      -8.815  -4.550 -17.305 -0.1072 1.9080
ATOM    858  HZ  PHE A  88      -8.645  -5.590 -17.555  0.1297 1.4590
ATOM    859  CD2 PHE A  88      -7.935  -2.340 -16.845 -0.1256 1.9080
ATOM    860  HD2 PHE A  88      -7.095  -1.680 -16.715  0.1330 1.4590
ATOM    861  CE2 PHE A  88      -7.725  -3.680 -17.185 -0.1704 1.9080
ATOM    862  HE2 PHE A  88      -6.715  -4.030 -17.345  0.1430 1.4590
ATOM    863  C   PHE A  88      -9.195   0.990 -14.175  0.5973 1.9080
ATOM    864  O   PHE A  88     -10.065   1.860 -14.205 -0.5679 1.6612
ATOM    865  N   ARG A  89      -7.945   1.260 -13.745 -0.3479 1.8240
ATOM    866  H   ARG A  89      -7.255   0.530 -13.665  0.2747 0.6000
ATOM    867  CA  ARG A  89      -7.535   2.590 -13.365 -0.2637 1.9080
ATOM    868  HA  ARG A  89      -7.925   3.280 -14.105  0.1560 1.3870
ATOM    869  CB  ARG A  89      -8.095   2.970 -11.955 -0.0007 1.9080
ATOM    870  HB3 ARG A  89      -9.185   2.710 -11.975  0.0327 1.4870
ATOM    871  HB2 ARG A  89      -7.635   2.340 -11.175  0.0327 1.4870
ATOM    872  CG  ARG A  89      -8.015   4.460 -11.595  0.0390 1.9080
ATOM    873  HG3 ARG A  89      -8.135   5.050 -12.535  0.0285 1.4870
ATOM    874  HG2 ARG A  89      -8.895   4.720 -10.965  0.0285 1.4870
ATOM    875  CD  ARG A  89      -6.715   4.890 -10.915  0.0486 1.9080
ATOM    876  HD3 ARG A  89      -5.925   4.110 -10.995  0.0687 1.3870
ATOM    877  HD2 ARG A  89      -6.335   5.820 -11.405  0.0687 1.3870
ATOM    878  NE  ARG A  89      -7.005   5.130  -9.465 -0.5295 1.8240
ATOM    879  HE  ARG A  89      -7.735   4.600  -9.035  0.3456 0.6000
ATOM    880  CZ  ARG A  89      -6.535   6.180  -8.755  0.8076 1.9080
ATOM    881  NH1 ARG A  89      -5.715   7.090  -9.285 -0.8627 1.8240
ATOM    882 HH11 ARG A  89      -5.355   6.940 -10.205  0.4478 0.6000
ATOM    883 HH12 ARG A  89      -5.365   7.830  -8.705  0.4478 0.6000
ATOM    884  NH2 ARG A  89      -6.915   6.290  -7.475 -0.8627 1.8240
ATOM    885 HH21 ARG A  89      -7.375   5.510  -7.045  0.4478 0.6000
ATOM    886 HH22 ARG A  89      -6.655   7.090  -6.935  0.4478 0.6000
ATOM    887  C   ARG A  89      -6.015   2.690 -13.415  0.7341 1.9080
ATOM    888  O   ARG A  89      -5.305   1.780 -13.005 -0.5894 1.6612
ATOM    889  N   SER A  90      -5.455   3.790 -13.965 -0.4157 1.8240
ATOM    890  H   SER A  90      -5.995   4.530 -14.355  0.2719 0.6000
ATOM    891  CA  SER A  90      -4.015   3.980 -14.115 -0.0249 1.9080
ATOM    892  HA  SER A  90      -3.515   3.030 -14.075  0.0843 1.3870
ATOM    893  CB  SER A  90      -3.675   4.630 -15.485  0.2117 1.9080
ATOM    894  HB3 SER A  90      -2.615   4.960 -15.525  0.0352 1.3870
ATOM    895  HB2 SER A  90      -3.775   3.840 -16.265  0.0352 1.3870
ATOM    896  OG  SER A  90      -4.565   5.700 -15.805 -0.6546 1.7210
ATOM    897  C   SER A  90      -3.385   4.830 -13.015  0.5973 1.9080
ATOM    898  O   SER A  90      -4.045   5.500 -12.215 -0.5679 1.6612
ATOM    899  HG  SER A  90      -5.502   5.414 -15.617  0.4275 0.0000
ATOM    900  N   GLY A  91      -2.035   4.780 -12.915 -0.4157 1.8240
ATOM    901  H   GLY A  91      -1.535   4.200 -13.575  0.2719 0.6000
ATOM    902  CA  GLY A  91      -1.255   5.640 -12.015 -0.0252 1.9080
ATOM    903  HA3 GLY A  91      -0.255   5.690 -12.405  0.0698 1.3870
ATOM    904  HA2 GLY A  91      -1.715   6.620 -11.985  0.0698 1.3870
ATOM    905  C   GLY A  91      -1.135   5.180 -10.585  0.5973 1.9080
ATOM    906  O   GLY A  91      -0.495   5.840  -9.755 -0.5679 1.6612
ATOM    907  N   VAL A  92      -1.715   4.030 -10.225 -0.4157 1.8240
ATOM    908  H   VAL A  92      -2.235   3.510 -10.905  0.2719 0.6000
ATOM    909  CA  VAL A  92      -1.585   3.430  -8.905 -0.0875 1.9080
ATOM    910  HA  VAL A  92      -1.125   4.140  -8.235  0.0969 1.3870
ATOM    911  CB  VAL A  92      -2.935   3.080  -8.285  0.2985 1.9080
ATOM    912  HB  VAL A  92      -3.515   2.430  -8.985 -0.0297 1.4870
ATOM    913  CG1 VAL A  92      -2.765   2.350  -6.935 -0.3192 1.9080
ATOM    914 HG11 VAL A  92      -3.765   2.210  -6.475  0.0791 1.4870
ATOM    915 HG12 VAL A  92      -2.305   1.350  -7.055  0.0791 1.4870
ATOM    916 HG13 VAL A  92      -2.145   2.960  -6.235  0.0791 1.4870
ATOM    917  CG2 VAL A  92      -3.725   4.380  -8.055 -0.3192 1.9080
ATOM    918 HG21 VAL A  92      -4.725   4.150  -7.625  0.0791 1.4870
ATOM    919 HG22 VAL A  92      -3.185   5.040  -7.335  0.0791 1.4870
ATOM    920 HG23 VAL A  92      -3.865   4.930  -9.005  0.0791 1.4870
ATOM    921  C   VAL A  92      -0.715   2.190  -9.035  0.5973 1.9080
ATOM    922  O   VAL A  92      -1.005   1.340  -9.875 -0.5679 1.6612
ATOM    923  N   PRO A  93       0.365   1.990  -8.275 -0.2548 1.8240
ATOM    924  CD  PRO A  93       0.995   3.010  -7.445  0.0192 1.9080
ATOM    925  HD3 PRO A  93       0.275   3.430  -6.715  0.0391 1.3870
ATOM    926  HD2 PRO A  93       1.385   3.820  -8.105  0.0391 1.3870
ATOM    927  CA  PRO A  93       1.215   0.810  -8.455 -0.0266 1.9080
ATOM    928  HA  PRO A  93       1.345   0.650  -9.515  0.0641 1.3870
ATOM    929  CB  PRO A  93       2.545   1.220  -7.775 -0.0070 1.9080
ATOM    930  HB3 PRO A  93       3.075   0.360  -7.325  0.0253 1.4870
ATOM    931  HB2 PRO A  93       3.195   1.690  -8.545  0.0253 1.4870
ATOM    932  CG  PRO A  93       2.145   2.280  -6.745  0.0189 1.9080
ATOM    933  HG3 PRO A  93       1.735   1.780  -5.845  0.0213 1.4870
ATOM    934  HG2 PRO A  93       2.975   2.960  -6.475  0.0213 1.4870
ATOM    935  C   PRO A  93       0.615  -0.450  -7.815  0.5896 1.9080
ATOM    936  O   PRO A  93       0.025  -0.330  -6.735 -0.5748 1.6612
ATOM    937  N   PRO A  94       0.725  -1.650  -8.405 -0.2548 1.8240
ATOM    938  CD  PRO A  94       1.455  -1.880  -9.655  0.0192 1.9080
ATOM    939  HD3 PRO A  94       2.475  -1.440  -9.615  0.0391 1.3870
ATOM    940  HD2 PRO A  94       0.865  -1.420 -10.485  0.0391 1.3870
ATOM    941  CA  PRO A  94       0.215  -2.890  -7.845 -0.0266 1.9080
ATOM    942  HA  PRO A  94      -0.785  -2.750  -7.465  0.0641 1.3870
ATOM    943  CB  PRO A  94       0.295  -3.860  -9.025 -0.0070 1.9080
ATOM    944  HB3 PRO A  94       0.345  -4.930  -8.725  0.0253 1.4870
ATOM    945  HB2 PRO A  94      -0.595  -3.720  -9.675  0.0253 1.4870
ATOM    946  CG  PRO A  94       1.515  -3.400  -9.815  0.0189 1.9080
ATOM    947  HG3 PRO A  94       2.445  -3.780  -9.335  0.0213 1.4870
ATOM    948  HG2 PRO A  94       1.495  -3.710 -10.885  0.0213 1.4870
ATOM    949  C   PRO A  94       1.095  -3.390  -6.705  0.5896 1.9080
ATOM    950  O   PRO A  94       2.315  -3.240  -6.775 -0.5748 1.6612
ATOM    951  N   LYS A  95       0.505  -3.970  -5.635 -0.3479 1.8240
ATOM    952  H   LYS A  95      -0.485  -4.120  -5.605  0.2747 0.6000
ATOM    953  CA  LYS A  95       1.275  -4.430  -4.495 -0.2400 1.9080
ATOM    954  HA  LYS A  95       2.265  -4.720  -4.825  0.1426 1.3870
ATOM    955  CB  LYS A  95       1.445  -3.340  -3.405 -0.0094 1.9080
ATOM    956  HB3 LYS A  95       0.435  -2.950  -3.115  0.0362 1.4870
ATOM    957  HB2 LYS A  95       1.915  -3.780  -2.495  0.0362 1.4870
ATOM    958  CG  LYS A  95       2.335  -2.190  -3.885  0.0187 1.9080
ATOM    959  HG3 LYS A  95       3.325  -2.600  -4.185  0.0103 1.4870
ATOM    960  HG2 LYS A  95       1.875  -1.730  -4.795  0.0103 1.4870
ATOM    961  CD  LYS A  95       2.515  -1.090  -2.855 -0.0479 1.9080
ATOM    962  HD3 LYS A  95       1.505  -0.770  -2.515  0.0621 1.4870
ATOM    963  HD2 LYS A  95       3.055  -1.510  -1.975  0.0621 1.4870
ATOM    964  CE  LYS A  95       3.275   0.120  -3.395 -0.0143 1.9080
ATOM    965  HE3 LYS A  95       4.325  -0.150  -3.655  0.1135 1.1000
ATOM    966  HE2 LYS A  95       2.765   0.520  -4.295  0.1135 1.1000
ATOM    967  NZ  LYS A  95       3.305   1.170  -2.365 -0.3854 1.8240
ATOM    968  HZ1 LYS A  95       3.645   2.090  -2.695  0.3400 0.6000
ATOM    969  HZ2 LYS A  95       2.385   1.270  -1.905  0.3400 0.6000
ATOM    970  HZ3 LYS A  95       3.945   0.840  -1.595  0.3400 0.6000
ATOM    971  C   LYS A  95       0.655  -5.680  -3.905  0.7341 1.9080
ATOM    972  O   LYS A  95      -0.535  -5.930  -4.055 -0.5894 1.6612
ATOM    973  N   VAL A  96       1.495  -6.520  -3.275 -0.4157 1.8240
ATOM    974  H   VAL A  96       2.455  -6.270  -3.145  0.2719 0.6000
ATOM    975  CA  VAL A  96       1.165  -7.890  -2.935 -0.0875 1.9080
ATOM    976  HA  VAL A  96       0.115  -8.060  -3.105  0.0969 1.3870
ATOM    977  CB  VAL A  96       1.985  -8.860  -3.795  0.2985 1.9080
ATOM    978  HB  VAL A  96       3.065  -8.640  -3.635 -0.0297 1.4870
ATOM    979  CG1 VAL A  96       1.705 -10.330  -3.445 -0.3192 1.9080
ATOM    980 HG11 VAL A  96       2.235 -10.990  -4.165  0.0791 1.4870
ATOM    981 HG12 VAL A  96       2.055 -10.580  -2.425  0.0791 1.4870
ATOM    982 HG13 VAL A  96       0.615 -10.540  -3.515  0.0791 1.4870
ATOM    983  CG2 VAL A  96       1.675  -8.610  -5.285 -0.3192 1.9080
ATOM    984 HG21 VAL A  96       2.205  -9.350  -5.925  0.0791 1.4870
ATOM    985 HG22 VAL A  96       0.585  -8.710  -5.475  0.0791 1.4870
ATOM    986 HG23 VAL A  96       1.985  -7.600  -5.605  0.0791 1.4870
ATOM    987  C   VAL A  96       1.435  -8.160  -1.455  0.5973 1.9080
ATOM    988  O   VAL A  96       2.425  -7.690  -0.905 -0.5679 1.6612
ATOM    989  N   VAL A  97       0.575  -8.940  -0.775 -0.4157 1.8240
ATOM    990  H   VAL A  97      -0.265  -9.250  -1.245  0.2719 0.6000
ATOM    991  CA  VAL A  97       0.755  -9.420   0.595 -0.0875 1.9080
ATOM    992  HA  VAL A  97       1.695  -9.060   0.995  0.0969 1.3870
ATOM    993  CB  VAL A  97      -0.415  -9.020   1.495  0.2985 1.9080
ATOM    994  HB  VAL A  97      -1.365  -9.480   1.135 -0.0297 1.4870
ATOM    995  CG1 VAL A  97      -0.165  -9.420   2.965 -0.3192 1.9080
ATOM    996 HG11 VAL A  97      -0.935  -8.960   3.625  0.0791 1.4870
ATOM    997 HG12 VAL A  97      -0.235 -10.520   3.095  0.0791 1.4870
ATOM    998 HG13 VAL A  97       0.835  -9.090   3.295  0.0791 1.4870
ATOM    999  CG2 VAL A  97      -0.555  -7.500   1.425 -0.3192 1.9080
ATOM   1000 HG21 VAL A  97      -1.315  -7.140   2.155  0.0791 1.4870
ATOM   1001 HG22 VAL A  97       0.425  -7.050   1.665  0.0791 1.4870
ATOM   1002 HG23 VAL A  97      -0.865  -7.170   0.405  0.0791 1.4870
ATOM   1003  C   VAL A  97       0.785 -10.930   0.565  0.5973 1.9080
ATOM   1004  O   VAL A  97       0.065 -11.530  -0.215 -0.5679 1.6612
ATOM   1005  N   ASN A  98       1.595 -11.610   1.415 -0.4157 1.8240
ATOM   1006  H   ASN A  98       2.215 -11.150   2.055  0.2719 0.6000
ATOM   1007  CA  ASN A  98       1.455 -13.050   1.555  0.0143 1.9080
ATOM   1008  HA  ASN A  98       1.055 -13.420   0.625  0.1048 1.3870
ATOM   1009  CB  ASN A  98       2.795 -13.810   1.705 -0.2041 1.9080
ATOM   1010  HB3 ASN A  98       2.635 -14.860   1.385  0.0797 1.4870
ATOM   1011  HB2 ASN A  98       3.535 -13.350   1.025  0.0797 1.4870
ATOM   1012  CG  ASN A  98       3.355 -13.790   3.125  0.7130 1.9080
ATOM   1013  C   ASN A  98       0.425 -13.460   2.605  0.5973 1.9080
ATOM   1014  O   ASN A  98       0.235 -12.820   3.635 -0.5679 1.6612
ATOM   1015  OD1 ASN A  98       3.545 -12.740   3.725 -0.5931 1.6612
ATOM   1016  ND2 ASN A  98       3.635 -14.990   3.685 -0.9191 1.8240
ATOM   1017 HD22 ASN A  98       4.005 -14.990   4.605  0.4196 0.6000
ATOM   1018 HD21 ASN A  98       3.405 -15.840   3.205  0.4196 0.6000
ATOM   1019  N   TYR A  99      -0.235 -14.600   2.375 -0.4157 1.8240
ATOM   1020  H   TYR A  99      -0.095 -15.120   1.535  0.2719 0.6000
ATOM   1021  CA  TYR A  99      -1.065 -15.210   3.385 -0.0014 1.9080
ATOM   1022  HA  TYR A  99      -0.805 -14.820   4.345  0.0876 1.3870
ATOM   1023  CB  TYR A  99      -2.575 -14.900   3.195 -0.0152 1.9080
ATOM   1024  HB3 TYR A  99      -3.155 -15.260   4.075  0.0295 1.4870
ATOM   1025  HB2 TYR A  99      -2.725 -13.800   3.125  0.0295 1.4870
ATOM   1026  CG  TYR A  99      -3.155 -15.520   1.955 -0.0011 1.9080
ATOM   1027  CD1 TYR A  99      -3.125 -14.880   0.705 -0.1906 1.9080
ATOM   1028  HD1 TYR A  99      -2.665 -13.910   0.615  0.1699 1.4590
ATOM   1029  CE1 TYR A  99      -3.685 -15.510  -0.415 -0.2341 1.9080
ATOM   1030  HE1 TYR A  99      -3.675 -15.030  -1.385  0.1656 1.4590
ATOM   1031  CZ  TYR A  99      -4.275 -16.770  -0.275  0.3226 1.9080
ATOM   1032  OH  TYR A  99      -4.855 -17.410  -1.375 -0.5579 1.7210
ATOM   1033  CD2 TYR A  99      -3.725 -16.790   2.065 -0.1906 1.9080
ATOM   1034  HD2 TYR A  99      -3.725 -17.290   3.025  0.1699 1.4590
ATOM   1035  CE2 TYR A  99      -4.295 -17.420   0.955 -0.2341 1.9080
ATOM   1036  HE2 TYR A  99      -4.725 -18.400   1.065  0.1656 1.4590
ATOM   1037  C   TYR A  99      -0.705 -16.680   3.435  0.5973 1.9080
ATOM   1038  O   TYR A  99      -0.475 -17.300   2.405 -0.5679 1.6612
ATOM   1039  HH  TYR A  99      -4.221 -17.362  -2.140  0.3992 0.0000
ATOM   1040  N   GLU A 100      -0.575 -17.280   4.635 -0.5163 1.8240
ATOM   1041  H   GLU A 100      -0.755 -16.780   5.485  0.2936 0.6000
ATOM   1042  CA  GLU A 100      -0.095 -18.640   4.765  0.0397 1.9080
ATOM   1043  HA  GLU A 100       0.765 -18.780   4.115  0.1105 1.3870
ATOM   1044  CB  GLU A 100       0.305 -18.940   6.225  0.0560 1.9080
ATOM   1045  HB3 GLU A 100      -0.575 -18.790   6.875 -0.0173 1.4870
ATOM   1046  HB2 GLU A 100       0.605 -20.010   6.295 -0.0173 1.4870
ATOM   1047  CG  GLU A 100       1.475 -18.090   6.785  0.0136 1.9080
ATOM   1048  HG3 GLU A 100       2.375 -18.190   6.145 -0.0425 1.4870
ATOM   1049  HG2 GLU A 100       1.185 -17.030   6.855 -0.0425 1.4870
ATOM   1050  CD  GLU A 100       1.785 -18.620   8.175  0.8054 1.9080
ATOM   1051  OE1 GLU A 100       0.815 -18.740   8.975 -0.8188 1.6612
ATOM   1052  OE2 GLU A 100       2.955 -19.000   8.455 -0.8188 1.6612
ATOM   1053  C   GLU A 100      -1.135 -19.690   4.385  0.5366 1.9080
ATOM   1054  O   GLU A 100      -0.825 -20.670   3.715 -0.5819 1.6612
ATOM   1055  N   ALA A 101      -2.395 -19.490   4.815 -0.4157 1.8240
ATOM   1056  H   ALA A 101      -2.615 -18.650   5.305  0.2719 0.6000
ATOM   1057  CA  ALA A 101      -3.435 -20.480   4.685  0.0337 1.9080
ATOM   1058  HA  ALA A 101      -3.115 -21.270   4.015  0.0823 1.3870
ATOM   1059  CB  ALA A 101      -3.775 -21.080   6.055 -0.1825 1.9080
ATOM   1060  HB1 ALA A 101      -4.555 -21.860   5.965  0.0603 1.4870
ATOM   1061  HB2 ALA A 101      -2.865 -21.530   6.495  0.0603 1.4870
ATOM   1062  HB3 ALA A 101      -4.145 -20.290   6.745  0.0603 1.4870
ATOM   1063  C   ALA A 101      -4.685 -19.870   4.075  0.5973 1.9080
ATOM   1064  O   ALA A 101      -5.075 -18.750   4.415 -0.5679 1.6612
ATOM   1065  N   GLY A 102      -5.325 -20.580   3.145 -0.4157 1.8240
ATOM   1066  H   GLY A 102      -5.045 -21.530   2.945  0.2719 0.6000
ATOM   1067  CA  GLY A 102      -6.505 -20.090   2.445 -0.0252 1.9080
ATOM   1068  HA3 GLY A 102      -6.805 -19.140   2.845  0.0698 1.3870
ATOM   1069  HA2 GLY A 102      -6.265 -20.050   1.395  0.0698 1.3870
ATOM   1070  C   GLY A 102      -7.675 -21.000   2.585  0.5973 1.9080
ATOM   1071  O   GLY A 102      -7.605 -22.070   3.185 -0.5679 1.6612
ATOM   1072  N   GLU A 103      -8.795 -20.570   1.995 -0.5163 1.8240
ATOM   1073  H   GLU A 103      -8.825 -19.680   1.555  0.2936 0.6000
ATOM   1074  CA  GLU A 103     -10.055 -21.280   1.975  0.0397 1.9080
ATOM   1075  HA  GLU A 103     -10.045 -22.070   2.705  0.1105 1.3870
ATOM   1076  CB  GLU A 103     -11.155 -20.260   2.355  0.0560 1.9080
ATOM   1077  HB3 GLU A 103     -10.865 -19.800   3.325 -0.0173 1.4870
ATOM   1078  HB2 GLU A 103     -11.175 -19.440   1.595 -0.0173 1.4870
ATOM   1079  CG  GLU A 103     -12.585 -20.830   2.485  0.0136 1.9080
ATOM   1080  HG3 GLU A 103     -12.985 -21.100   1.485 -0.0425 1.4870
ATOM   1081  HG2 GLU A 103     -12.575 -21.740   3.125 -0.0425 1.4870
ATOM   1082  CD  GLU A 103     -13.495 -19.790   3.115  0.8054 1.9080
ATOM   1083  OE1 GLU A 103     -13.345 -18.570   2.825 -0.8188 1.6612
ATOM   1084  OE2 GLU A 103     -14.325 -20.180   3.985 -0.8188 1.6612
ATOM   1085  C   GLU A 103     -10.295 -21.890   0.605  0.5366 1.9080
ATOM   1086  O   GLU A 103      -9.805 -21.400  -0.415 -0.5819 1.6612
ATOM   1087  N   TRP A 104     -11.015 -23.030   0.535 -0.4157 1.8240
ATOM   1088  H   TRP A 104     -11.345 -23.450   1.385  0.2719 0.6000
ATOM   1089  CA  TRP A 104     -11.485 -23.600  -0.715 -0.0275 1.9080
ATOM   1090  HA  TRP A 104     -10.685 -23.600  -1.435  0.1123 1.3870
ATOM   1091  CB  TRP A 104     -12.035 -25.040  -0.525 -0.0050 1.9080
ATOM   1092  HB3 TRP A 104     -12.655 -25.050   0.395  0.0339 1.4870
ATOM   1093  HB2 TRP A 104     -12.705 -25.300  -1.365  0.0339 1.4870
ATOM   1094  CG  TRP A 104     -11.005 -26.150  -0.415 -0.1415 1.9080
ATOM   1095  CD1 TRP A 104     -10.055 -26.400   0.535 -0.1638 1.9080
ATOM   1096  HD1 TRP A 104      -9.855 -25.750   1.375  0.2062 1.4090
ATOM   1097  NE1 TRP A 104      -9.425 -27.590   0.285 -0.3418 1.8240
ATOM   1098  HE1 TRP A 104      -8.815 -28.080   0.875  0.3412 0.6000
ATOM   1099  CE2 TRP A 104      -9.985 -28.160  -0.845  0.1380 1.9080
ATOM   1100  CD2 TRP A 104     -10.965 -27.270  -1.335  0.1243 1.9080
ATOM   1101  CE3 TRP A 104     -11.695 -27.560  -2.485 -0.2387 1.9080
ATOM   1102  HE3 TRP A 104     -12.445 -26.890  -2.865  0.1700 1.4590
ATOM   1103  CZ3 TRP A 104     -11.435 -28.770  -3.145 -0.1972 1.9080
ATOM   1104  HZ3 TRP A 104     -11.985 -29.030  -4.035  0.1447 1.4590
ATOM   1105  CZ2 TRP A 104      -9.735 -29.360  -1.485 -0.2601 1.9080
ATOM   1106  HZ2 TRP A 104      -9.025 -30.070  -1.105  0.1572 1.4590
ATOM   1107  CH2 TRP A 104     -10.475 -29.660  -2.645 -0.1134 1.9080
ATOM   1108  HH2 TRP A 104     -10.305 -30.620  -3.125  0.1417 1.4590
ATOM   1109  C   TRP A 104     -12.645 -22.800  -1.295  0.5973 1.9080
ATOM   1110  O   TRP A 104     -13.685 -22.650  -0.665 -0.5679 1.6612
ATOM   1111  N   ALA A 105     -12.495 -22.320  -2.545 -0.4157 1.8240
ATOM   1112  H   ALA A 105     -11.655 -22.470  -3.065  0.2719 0.6000
ATOM   1113  CA  ALA A 105     -13.525 -21.570  -3.215  0.0337 1.9080
ATOM   1114  HA  ALA A 105     -14.175 -21.100  -2.485  0.0823 1.3870
ATOM   1115  CB  ALA A 105     -12.875 -20.470  -4.085 -0.1825 1.9080
ATOM   1116  HB1 ALA A 105     -13.655 -19.860  -4.585  0.0603 1.4870
ATOM   1117  HB2 ALA A 105     -12.265 -19.810  -3.435  0.0603 1.4870
ATOM   1118  HB3 ALA A 105     -12.215 -20.930  -4.855  0.0603 1.4870
ATOM   1119  C   ALA A 105     -14.395 -22.470  -4.095  0.5973 1.9080
ATOM   1120  O   ALA A 105     -13.905 -23.360  -4.795 -0.5679 1.6612
ATOM   1121  N   GLU A 106     -15.715 -22.230  -4.125 -0.5163 1.8240
ATOM   1122  H   GLU A 106     -16.135 -21.550  -3.505  0.2936 0.6000
ATOM   1123  CA  GLU A 106     -16.575 -22.780  -5.165  0.0397 1.9080
ATOM   1124  HA  GLU A 106     -16.355 -23.820  -5.295  0.1105 1.3870
ATOM   1125  CB  GLU A 106     -18.085 -22.620  -4.835  0.0560 1.9080
ATOM   1126  HB3 GLU A 106     -18.235 -21.580  -4.445 -0.0173 1.4870
ATOM   1127  HB2 GLU A 106     -18.695 -22.720  -5.755 -0.0173 1.4870
ATOM   1128  CG  GLU A 106     -18.655 -23.610  -3.785  0.0136 1.9080
ATOM   1129  HG3 GLU A 106     -17.975 -23.640  -2.905 -0.0425 1.4870
ATOM   1130  HG2 GLU A 106     -19.635 -23.230  -3.445 -0.0425 1.4870
ATOM   1131  CD  GLU A 106     -18.865 -25.030  -4.315  0.8054 1.9080
ATOM   1132  OE1 GLU A 106     -19.555 -25.220  -5.345 -0.8188 1.6612
ATOM   1133  OE2 GLU A 106     -18.345 -25.980  -3.665 -0.8188 1.6612
ATOM   1134  C   GLU A 106     -16.285 -22.070  -6.485  0.5366 1.9080
ATOM   1135  O   GLU A 106     -16.155 -22.700  -7.535 -0.5819 1.6612
ATOM   1136  N   ASN A 107     -16.125 -20.730  -6.465 -0.4157 1.8240
ATOM   1137  H   ASN A 107     -16.205 -20.220  -5.585  0.2719 0.6000
ATOM   1138  CA  ASN A 107     -15.985 -19.910  -7.655  0.0143 1.9080
ATOM   1139  HA  ASN A 107     -16.075 -20.530  -8.535  0.1048 1.3870
ATOM   1140  CB  ASN A 107     -17.065 -18.820  -7.665 -0.2041 1.9080
ATOM   1141  HB3 ASN A 107     -17.035 -18.280  -6.685  0.0797 1.4870
ATOM   1142  HB2 ASN A 107     -16.895 -18.080  -8.475  0.0797 1.4870
ATOM   1143  CG  ASN A 107     -18.465 -19.410  -7.805  0.7130 1.9080
ATOM   1144  C   ASN A 107     -14.635 -19.210  -7.745  0.5973 1.9080
ATOM   1145  O   ASN A 107     -14.315 -18.290  -6.995 -0.5679 1.6612
ATOM   1146  OD1 ASN A 107     -19.185 -19.730  -6.865 -0.5931 1.6612
ATOM   1147  ND2 ASN A 107     -18.955 -19.470  -9.065 -0.9191 1.8240
ATOM   1148 HD22 ASN A 107     -19.915 -19.720  -9.145  0.4196 0.6000
ATOM   1149 HD21 ASN A 107     -18.475 -18.970  -9.795  0.4196 0.6000
ATOM   1150  N   CYS A 108     -13.815 -19.580  -8.745 -0.4157 1.8240
ATOM   1151  H   CYS A 108     -14.055 -20.370  -9.315  0.2719 0.6000
ATOM   1152  CA  CYS A 108     -12.615 -18.840  -9.095  0.0429 1.9080
ATOM   1153  HA  CYS A 108     -12.465 -18.000  -8.435  0.0766 1.3870
ATOM   1154  CB  CYS A 108     -11.355 -19.730  -9.105 -0.0790 1.9080
ATOM   1155  HB3 CYS A 108     -11.535 -20.590  -9.775  0.0910 1.3870
ATOM   1156  HB2 CYS A 108     -10.485 -19.160  -9.495  0.0910 1.3870
ATOM   1157  SG  CYS A 108     -10.925 -20.340  -7.455 -0.1081 2.0000
ATOM   1158  C   CYS A 108     -12.755 -18.290 -10.495  0.5973 1.9080
ATOM   1159  O   CYS A 108     -13.515 -18.810 -11.315 -0.5679 1.6612
ATOM   1160  N   TYR A 109     -12.005 -17.230 -10.835 -0.4157 1.8240
ATOM   1161  H   TYR A 109     -11.375 -16.830 -10.165  0.2719 0.6000
ATOM   1162  CA  TYR A 109     -12.075 -16.610 -12.145 -0.0014 1.9080
ATOM   1163  HA  TYR A 109     -12.735 -17.170 -12.785  0.0876 1.3870
ATOM   1164  CB  TYR A 109     -12.585 -15.140 -12.095 -0.0152 1.9080
ATOM   1165  HB3 TYR A 109     -11.815 -14.500 -11.625  0.0295 1.4870
ATOM   1166  HB2 TYR A 109     -12.805 -14.760 -13.105  0.0295 1.4870
ATOM   1167  CG  TYR A 109     -13.815 -15.030 -11.255 -0.0011 1.9080
ATOM   1168  CD1 TYR A 109     -15.095 -15.300 -11.775 -0.1906 1.9080
ATOM   1169  HD1 TYR A 109     -15.205 -15.540 -12.825  0.1699 1.4590
ATOM   1170  CE1 TYR A 109     -16.225 -15.250 -10.945 -0.2341 1.9080
ATOM   1171  HE1 TYR A 109     -17.205 -15.470 -11.345  0.1656 1.4590
ATOM   1172  CZ  TYR A 109     -16.085 -14.910  -9.595  0.3226 1.9080
ATOM   1173  OH  TYR A 109     -17.195 -14.840  -8.735 -0.5579 1.7210
ATOM   1174  CD2 TYR A 109     -13.695 -14.680  -9.895 -0.1906 1.9080
ATOM   1175  HD2 TYR A 109     -12.725 -14.470  -9.485  0.1699 1.4590
ATOM   1176  CE2 TYR A 109     -14.825 -14.610  -9.075 -0.2341 1.9080
ATOM   1177  HE2 TYR A 109     -14.715 -14.330  -8.035  0.1656 1.4590
ATOM   1178  C   TYR A 109     -10.705 -16.640 -12.785  0.5973 1.9080
ATOM   1179  O   TYR A 109      -9.685 -16.810 -12.125 -0.5679 1.6612
ATOM   1180  HH  TYR A 109     -17.982 -15.220  -9.208  0.3992 0.0000
ATOM   1181  N   ASN A 110     -10.655 -16.500 -14.115 -0.4157 1.8240
ATOM   1182  H   ASN A 110     -11.515 -16.480 -14.635  0.2719 0.6000
ATOM   1183  CA  ASN A 110      -9.435 -16.530 -14.875  0.0143 1.9080
ATOM   1184  HA  ASN A 110      -8.615 -16.130 -14.295  0.1048 1.3870
ATOM   1185  CB  ASN A 110      -9.175 -18.010 -15.285 -0.2041 1.9080
ATOM   1186  HB3 ASN A 110      -9.075 -18.590 -14.345  0.0797 1.4870
ATOM   1187  HB2 ASN A 110     -10.065 -18.410 -15.805  0.0797 1.4870
ATOM   1188  CG  ASN A 110      -7.945 -18.340 -16.125  0.7130 1.9080
ATOM   1189  C   ASN A 110      -9.665 -15.630 -16.085  0.5973 1.9080
ATOM   1190  O   ASN A 110     -10.375 -16.010 -17.005 -0.5679 1.6612
ATOM   1191  OD1 ASN A 110      -7.485 -19.490 -16.115 -0.5931 1.6612
ATOM   1192  ND2 ASN A 110      -7.455 -17.430 -16.995 -0.9191 1.8240
ATOM   1193 HD22 ASN A 110      -6.535 -17.570 -17.345  0.4196 0.6000
ATOM   1194 HD21 ASN A 110      -7.955 -16.580 -17.165  0.4196 0.6000
ATOM   1195  N   LEU A 111      -9.055 -14.440 -16.115 -0.4157 1.8240
ATOM   1196  H   LEU A 111      -8.455 -14.130 -15.375  0.2719 0.6000
ATOM   1197  CA  LEU A 111      -9.285 -13.470 -17.175 -0.0518 1.9080
ATOM   1198  HA  LEU A 111     -10.235 -13.690 -17.665  0.0922 1.3870
ATOM   1199  CB  LEU A 111      -9.365 -12.040 -16.595 -0.1102 1.9080
ATOM   1200  HB3 LEU A 111      -8.395 -11.800 -16.095  0.0457 1.4870
ATOM   1201  HB2 LEU A 111      -9.515 -11.310 -17.415  0.0457 1.4870
ATOM   1202  CG  LEU A 111     -10.495 -11.840 -15.565  0.3531 1.9080
ATOM   1203  HG  LEU A 111     -10.375 -12.570 -14.745 -0.0361 1.4870
ATOM   1204  CD1 LEU A 111     -10.415 -10.440 -14.955 -0.4121 1.9080
ATOM   1205 HD11 LEU A 111     -11.215 -10.300 -14.185  0.1000 1.4870
ATOM   1206 HD12 LEU A 111      -9.435 -10.290 -14.465  0.1000 1.4870
ATOM   1207 HD13 LEU A 111     -10.555  -9.660 -15.735  0.1000 1.4870
ATOM   1208  CD2 LEU A 111     -11.885 -12.080 -16.185 -0.4121 1.9080
ATOM   1209 HD21 LEU A 111     -12.685 -11.830 -15.455  0.1000 1.4870
ATOM   1210 HD22 LEU A 111     -12.025 -11.440 -17.085  0.1000 1.4870
ATOM   1211 HD23 LEU A 111     -12.005 -13.140 -16.475  0.1000 1.4870
ATOM   1212  C   LEU A 111      -8.225 -13.520 -18.265  0.5973 1.9080
ATOM   1213  O   LEU A 111      -7.035 -13.360 -17.995 -0.5679 1.6612
ATOM   1214  N   GLU A 112      -8.645 -13.730 -19.525 -0.5163 1.8240
ATOM   1215  H   GLU A 112      -9.625 -13.910 -19.695  0.2936 0.6000
ATOM   1216  CA  GLU A 112      -7.815 -13.690 -20.715  0.0397 1.9080
ATOM   1217  HA  GLU A 112      -6.825 -13.320 -20.475  0.1105 1.3870
ATOM   1218  CB  GLU A 112      -7.705 -15.080 -21.395  0.0560 1.9080
ATOM   1219  HB3 GLU A 112      -8.725 -15.520 -21.465 -0.0173 1.4870
ATOM   1220  HB2 GLU A 112      -7.315 -14.970 -22.435 -0.0173 1.4870
ATOM   1221  CG  GLU A 112      -6.775 -16.090 -20.675  0.0136 1.9080
ATOM   1222  HG3 GLU A 112      -7.005 -16.110 -19.585 -0.0425 1.4870
ATOM   1223  HG2 GLU A 112      -6.955 -17.100 -21.105 -0.0425 1.4870
ATOM   1224  CD  GLU A 112      -5.275 -15.810 -20.845  0.8054 1.9080
ATOM   1225  OE1 GLU A 112      -4.875 -14.700 -21.295 -0.8188 1.6612
ATOM   1226  OE2 GLU A 112      -4.515 -16.750 -20.495 -0.8188 1.6612
ATOM   1227  C   GLU A 112      -8.425 -12.720 -21.705  0.5366 1.9080
ATOM   1228  O   GLU A 112      -8.815 -13.070 -22.825 -0.5819 1.6612
ATOM   1229  N   ILE A 113      -8.565 -11.450 -21.305 -0.4157 1.8240
ATOM   1230  H   ILE A 113      -8.225 -11.160 -20.425  0.2719 0.6000
ATOM   1231  CA  ILE A 113      -9.235 -10.440 -22.105 -0.0597 1.9080
ATOM   1232  HA  ILE A 113      -9.745 -10.910 -22.925  0.0869 1.3870
ATOM   1233  CB  ILE A 113     -10.295  -9.680 -21.315  0.1303 1.9080
ATOM   1234  HB  ILE A 113     -10.775  -8.930 -21.985  0.0187 1.4870
ATOM   1235  CG2 ILE A 113     -11.385 -10.690 -20.895 -0.3204 1.9080
ATOM   1236 HG21 ILE A 113     -12.245 -10.160 -20.425  0.0882 1.4870
ATOM   1237 HG22 ILE A 113     -11.765 -11.250 -21.775  0.0882 1.4870
ATOM   1238 HG23 ILE A 113     -10.995 -11.420 -20.155  0.0882 1.4870
ATOM   1239  CG1 ILE A 113      -9.685  -8.930 -20.115 -0.0430 1.9080
ATOM   1240 HG13 ILE A 113      -9.285  -9.660 -19.375  0.0236 1.4870
ATOM   1241 HG12 ILE A 113      -8.835  -8.310 -20.455  0.0236 1.4870
ATOM   1242  CD1 ILE A 113     -10.685  -8.000 -19.425 -0.0660 1.9080
ATOM   1243 HD11 ILE A 113     -10.185  -7.390 -18.645  0.0186 1.4870
ATOM   1244 HD12 ILE A 113     -11.155  -7.320 -20.165  0.0186 1.4870
ATOM   1245 HD13 ILE A 113     -11.485  -8.610 -18.945  0.0186 1.4870
ATOM   1246  C   ILE A 113      -8.245  -9.470 -22.715  0.5973 1.9080
ATOM   1247  O   ILE A 113      -7.125  -9.270 -22.235 -0.5679 1.6612
ATOM   1248  N   LYS A 114      -8.635  -8.850 -23.845 -0.3479 1.8240
ATOM   1249  H   LYS A 114      -9.515  -9.070 -24.255  0.2747 0.6000
ATOM   1250  CA  LYS A 114      -7.765  -7.990 -24.635 -0.2400 1.9080
ATOM   1251  HA  LYS A 114      -6.905  -7.700 -24.045  0.1426 1.3870
ATOM   1252  CB  LYS A 114      -7.265  -8.730 -25.895 -0.0094 1.9080
ATOM   1253  HB3 LYS A 114      -8.095  -8.820 -26.635  0.0362 1.4870
ATOM   1254  HB2 LYS A 114      -6.435  -8.150 -26.365  0.0362 1.4870
ATOM   1255  CG  LYS A 114      -6.765 -10.150 -25.565  0.0187 1.9080
ATOM   1256  HG3 LYS A 114      -6.085 -10.080 -24.685  0.0103 1.4870
ATOM   1257  HG2 LYS A 114      -7.635 -10.780 -25.275  0.0103 1.4870
ATOM   1258  CD  LYS A 114      -6.015 -10.820 -26.705 -0.0479 1.9080
ATOM   1259  HD3 LYS A 114      -6.625 -10.790 -27.635  0.0621 1.4870
ATOM   1260  HD2 LYS A 114      -5.085 -10.230 -26.875  0.0621 1.4870
ATOM   1261  CE  LYS A 114      -5.675 -12.270 -26.345 -0.0143 1.9080
ATOM   1262  HE3 LYS A 114      -5.415 -12.350 -25.265  0.1135 1.1000
ATOM   1263  HE2 LYS A 114      -6.535 -12.950 -26.565  0.1135 1.1000
ATOM   1264  NZ  LYS A 114      -4.495 -12.700 -27.115 -0.3854 1.8240
ATOM   1265  HZ1 LYS A 114      -4.325 -13.720 -27.005  0.3400 0.6000
ATOM   1266  HZ2 LYS A 114      -4.575 -12.430 -28.105  0.3400 0.6000
ATOM   1267  HZ3 LYS A 114      -3.665 -12.180 -26.695  0.3400 0.6000
ATOM   1268  C   LYS A 114      -8.475  -6.720 -25.025  0.7341 1.9080
ATOM   1269  O   LYS A 114      -9.645  -6.510 -24.735 -0.5894 1.6612
ATOM   1270  N   LYS A 115      -7.765  -5.800 -25.705 -0.3479 1.8240
ATOM   1271  H   LYS A 115      -6.785  -5.910 -25.855  0.2747 0.6000
ATOM   1272  CA  LYS A 115      -8.375  -4.660 -26.365 -0.2400 1.9080
ATOM   1273  HA  LYS A 115      -9.225  -4.340 -25.785  0.1426 1.3870
ATOM   1274  CB  LYS A 115      -7.355  -3.500 -26.405 -0.0094 1.9080
ATOM   1275  HB3 LYS A 115      -6.415  -3.860 -26.875  0.0362 1.4870
ATOM   1276  HB2 LYS A 115      -7.725  -2.670 -27.045  0.0362 1.4870
ATOM   1277  CG  LYS A 115      -7.075  -2.920 -25.015  0.0187 1.9080
ATOM   1278  HG3 LYS A 115      -8.045  -2.620 -24.565  0.0103 1.4870
ATOM   1279  HG2 LYS A 115      -6.625  -3.710 -24.375  0.0103 1.4870
ATOM   1280  CD  LYS A 115      -6.125  -1.710 -25.065 -0.0479 1.9080
ATOM   1281  HD3 LYS A 115      -5.155  -2.050 -25.475  0.0621 1.4870
ATOM   1282  HD2 LYS A 115      -6.555  -0.970 -25.785  0.0621 1.4870
ATOM   1283  CE  LYS A 115      -5.945  -1.070 -23.685 -0.0143 1.9080
ATOM   1284  HE3 LYS A 115      -6.925  -0.700 -23.315  0.1135 1.1000
ATOM   1285  HE2 LYS A 115      -5.545  -1.820 -22.965  0.1135 1.1000
ATOM   1286  NZ  LYS A 115      -5.015   0.070 -23.745 -0.3854 1.8240
ATOM   1287  HZ1 LYS A 115      -4.975   0.530 -22.805  0.3400 0.6000
ATOM   1288  HZ2 LYS A 115      -4.065  -0.270 -24.005  0.3400 0.6000
ATOM   1289  HZ3 LYS A 115      -5.345   0.760 -24.455  0.3400 0.6000
ATOM   1290  C   LYS A 115      -8.875  -5.040 -27.755  0.7341 1.9080
ATOM   1291  O   LYS A 115      -8.675  -6.190 -28.175 -0.5894 1.6612
ATOM   1292  N   PRO A 116      -9.555  -4.190 -28.525 -0.2548 1.8240
ATOM   1293  CD  PRO A 116     -10.285  -3.020 -28.005  0.0192 1.9080
ATOM   1294  HD3 PRO A 116      -9.585  -2.160 -27.975  0.0391 1.3870
ATOM   1295  HD2 PRO A 116     -10.705  -3.210 -26.995  0.0391 1.3870
ATOM   1296  CA  PRO A 116      -9.945  -4.490 -29.905 -0.0266 1.9080
ATOM   1297  HA  PRO A 116     -10.525  -5.400 -29.895  0.0641 1.3870
ATOM   1298  CB  PRO A 116     -10.755  -3.250 -30.325 -0.0070 1.9080
ATOM   1299  HB3 PRO A 116     -10.065  -2.450 -30.695  0.0253 1.4870
ATOM   1300  HB2 PRO A 116     -11.495  -3.490 -31.115  0.0253 1.4870
ATOM   1301  CG  PRO A 116     -11.385  -2.770 -29.025  0.0189 1.9080
ATOM   1302  HG3 PRO A 116     -11.695  -1.710 -29.065  0.0213 1.4870
ATOM   1303  HG2 PRO A 116     -12.275  -3.410 -28.775  0.0213 1.4870
ATOM   1304  C   PRO A 116      -8.765  -4.710 -30.835  0.5896 1.9080
ATOM   1305  O   PRO A 116      -8.845  -5.530 -31.745 -0.5748 1.6612
ATOM   1306  N   ASP A 117      -7.675  -3.960 -30.625 -0.5163 1.8240
ATOM   1307  H   ASP A 117      -7.655  -3.270 -29.885  0.2936 0.6000
ATOM   1308  CA  ASP A 117      -6.495  -3.860 -31.445  0.0381 1.9080
ATOM   1309  HA  ASP A 117      -6.785  -3.960 -32.485  0.0880 1.3870
ATOM   1310  CB  ASP A 117      -5.855  -2.450 -31.225 -0.0303 1.9080
ATOM   1311  HB3 ASP A 117      -4.845  -2.400 -31.675 -0.0122 1.4870
ATOM   1312  HB2 ASP A 117      -6.495  -1.710 -31.745 -0.0122 1.4870
ATOM   1313  CG  ASP A 117      -5.795  -2.040 -29.755  0.7994 1.9080
ATOM   1314  OD1 ASP A 117      -6.885  -1.840 -29.145 -0.8014 1.6612
ATOM   1315  OD2 ASP A 117      -4.675  -1.950 -29.195 -0.8014 1.6612
ATOM   1316  C   ASP A 117      -5.475  -4.970 -31.185  0.5366 1.9080
ATOM   1317  O   ASP A 117      -4.295  -4.880 -31.535 -0.5819 1.6612
ATOM   1318  N   GLY A 118      -5.885  -6.090 -30.565 -0.4157 1.8240
ATOM   1319  H   GLY A 118      -6.855  -6.160 -30.325  0.2719 0.6000
ATOM   1320  CA  GLY A 118      -5.005  -7.210 -30.235 -0.0252 1.9080
ATOM   1321  HA3 GLY A 118      -5.595  -8.110 -30.255  0.0698 1.3870
ATOM   1322  HA2 GLY A 118      -4.175  -7.240 -30.925  0.0698 1.3870
ATOM   1323  C   GLY A 118      -4.435  -7.090 -28.855  0.5973 1.9080
ATOM   1324  O   GLY A 118      -4.505  -8.040 -28.085 -0.5679 1.6612
ATOM   1325  N   SER A 119      -3.875  -5.910 -28.535 -0.4157 1.8240
ATOM   1326  H   SER A 119      -3.835  -5.210 -29.245  0.2719 0.6000
ATOM   1327  CA  SER A 119      -3.245  -5.510 -27.285 -0.0249 1.9080
ATOM   1328  HA  SER A 119      -2.215  -5.820 -27.335  0.0843 1.3870
ATOM   1329  CB  SER A 119      -3.285  -3.970 -27.135  0.2117 1.9080
ATOM   1330  HB3 SER A 119      -4.345  -3.620 -27.115  0.0352 1.3870
ATOM   1331  HB2 SER A 119      -2.795  -3.650 -26.185  0.0352 1.3870
ATOM   1332  OG  SER A 119      -2.635  -3.330 -28.225 -0.6546 1.7210
ATOM   1333  C   SER A 119      -3.835  -6.080 -25.995  0.5973 1.9080
ATOM   1334  O   SER A 119      -4.915  -5.670 -25.555 -0.5679 1.6612
ATOM   1335  HG  SER A 119      -3.289  -2.748 -28.705  0.4275 0.0000
ATOM   1336  N   GLU A 120      -3.135  -7.030 -25.345 -0.5163 1.8240
ATOM   1337  H   GLU A 120      -2.385  -7.520 -25.795  0.2936 0.6000
ATOM   1338  CA  GLU A 120      -3.505  -7.590 -24.055  0.0397 1.9080
ATOM   1339  HA  GLU A 120      -4.415  -8.140 -24.225  0.1105 1.3870
ATOM   1340  CB  GLU A 120      -2.455  -8.600 -23.515  0.0560 1.9080
ATOM   1341  HB3 GLU A 120      -1.435  -8.260 -23.835 -0.0173 1.4870
ATOM   1342  HB2 GLU A 120      -2.465  -8.610 -22.405 -0.0173 1.4870
ATOM   1343  CG  GLU A 120      -2.705 -10.060 -23.965  0.0136 1.9080
ATOM   1344  HG3 GLU A 120      -2.115 -10.740 -23.325 -0.0425 1.4870
ATOM   1345  HG2 GLU A 120      -3.785 -10.300 -23.835 -0.0425 1.4870
ATOM   1346  CD  GLU A 120      -2.305 -10.350 -25.415  0.8054 1.9080
ATOM   1347  OE1 GLU A 120      -1.725  -9.470 -26.085 -0.8188 1.6612
ATOM   1348  OE2 GLU A 120      -2.565 -11.510 -25.845 -0.8188 1.6612
ATOM   1349  C   GLU A 120      -3.825  -6.580 -22.955  0.5366 1.9080
ATOM   1350  O   GLU A 120      -3.145  -5.590 -22.725 -0.5819 1.6612
ATOM   1351  N   CYS A 121      -4.945  -6.830 -22.245 -0.4157 1.8240
ATOM   1352  H   CYS A 121      -5.465  -7.660 -22.425  0.2719 0.6000
ATOM   1353  CA  CYS A 121      -5.535  -5.890 -21.315  0.0429 1.9080
ATOM   1354  HA  CYS A 121      -5.375  -4.870 -21.665  0.0766 1.3870
ATOM   1355  CB  CYS A 121      -7.045  -6.220 -21.305 -0.0790 1.9080
ATOM   1356  HB3 CYS A 121      -7.405  -6.230 -22.355  0.0910 1.3870
ATOM   1357  HB2 CYS A 121      -7.155  -7.250 -20.915  0.0910 1.3870
ATOM   1358  SG  CYS A 121      -8.175  -5.150 -20.375 -0.1081 2.0000
ATOM   1359  C   CYS A 121      -4.975  -6.000 -19.905  0.5973 1.9080
ATOM   1360  O   CYS A 121      -5.085  -5.070 -19.115 -0.5679 1.6612
ATOM   1361  N   LEU A 122      -4.345  -7.140 -19.565 -0.4157 1.8240
ATOM   1362  H   LEU A 122      -4.225  -7.860 -20.235  0.2719 0.6000
ATOM   1363  CA  LEU A 122      -3.815  -7.390 -18.235 -0.0518 1.9080
ATOM   1364  HA  LEU A 122      -3.855  -6.460 -17.675  0.0922 1.3870
ATOM   1365  CB  LEU A 122      -4.625  -8.480 -17.485 -0.1102 1.9080
ATOM   1366  HB3 LEU A 122      -4.655  -9.400 -18.095  0.0457 1.4870
ATOM   1367  HB2 LEU A 122      -4.115  -8.730 -16.525  0.0457 1.4870
ATOM   1368  CG  LEU A 122      -6.075  -8.080 -17.125  0.3531 1.9080
ATOM   1369  HG  LEU A 122      -6.625  -7.850 -18.065 -0.0361 1.4870
ATOM   1370  CD1 LEU A 122      -6.785  -9.260 -16.435 -0.4121 1.9080
ATOM   1371 HD11 LEU A 122      -7.835  -8.990 -16.195  0.1000 1.4870
ATOM   1372 HD12 LEU A 122      -6.785 -10.160 -17.085  0.1000 1.4870
ATOM   1373 HD13 LEU A 122      -6.265  -9.520 -15.485  0.1000 1.4870
ATOM   1374  CD2 LEU A 122      -6.135  -6.850 -16.215 -0.4121 1.9080
ATOM   1375 HD21 LEU A 122      -7.195  -6.630 -15.925  0.1000 1.4870
ATOM   1376 HD22 LEU A 122      -5.555  -7.020 -15.285  0.1000 1.4870
ATOM   1377 HD23 LEU A 122      -5.725  -5.950 -16.725  0.1000 1.4870
ATOM   1378  C   LEU A 122      -2.345  -7.810 -18.305  0.5973 1.9080
ATOM   1379  O   LEU A 122      -1.935  -8.470 -19.275 -0.5679 1.6612
ATOM   1380  N   PRO A 123      -1.505  -7.460 -17.325 -0.2548 1.8240
ATOM   1381  CD  PRO A 123      -1.885  -6.720 -16.115  0.0192 1.9080
ATOM   1382  HD3 PRO A 123      -2.815  -7.120 -15.645  0.0391 1.3870
ATOM   1383  HD2 PRO A 123      -2.015  -5.640 -16.375  0.0391 1.3870
ATOM   1384  CA  PRO A 123      -0.105  -7.870 -17.285 -0.0266 1.9080
ATOM   1385  HA  PRO A 123       0.365  -7.660 -18.235  0.0641 1.3870
ATOM   1386  CB  PRO A 123       0.475  -7.040 -16.125 -0.0070 1.9080
ATOM   1387  HB3 PRO A 123       1.365  -7.510 -15.645  0.0253 1.4870
ATOM   1388  HB2 PRO A 123       0.765  -6.040 -16.505  0.0253 1.4870
ATOM   1389  CG  PRO A 123      -0.705  -6.890 -15.165  0.0189 1.9080
ATOM   1390  HG3 PRO A 123      -0.845  -7.830 -14.585  0.0213 1.4870
ATOM   1391  HG2 PRO A 123      -0.585  -6.040 -14.455  0.0213 1.4870
ATOM   1392  C   PRO A 123       0.045  -9.360 -17.005  0.5896 1.9080
ATOM   1393  O   PRO A 123      -0.825  -9.950 -16.355 -0.5748 1.6612
ATOM   1394  N   ALA A 124       1.115 -10.010 -17.485 -0.4157 1.8240
ATOM   1395  H   ALA A 124       1.835  -9.520 -17.975  0.2719 0.6000
ATOM   1396  CA  ALA A 124       1.425 -11.380 -17.135  0.0337 1.9080
ATOM   1397  HA  ALA A 124       0.525 -11.970 -17.255  0.0823 1.3870
ATOM   1398  CB  ALA A 124       2.525 -11.940 -18.045 -0.1825 1.9080
ATOM   1399  HB1 ALA A 124       2.745 -13.000 -17.805  0.0603 1.4870
ATOM   1400  HB2 ALA A 124       2.215 -11.880 -19.105  0.0603 1.4870
ATOM   1401  HB3 ALA A 124       3.465 -11.360 -17.925  0.0603 1.4870
ATOM   1402  C   ALA A 124       1.835 -11.490 -15.665  0.5973 1.9080
ATOM   1403  O   ALA A 124       2.365 -10.540 -15.095 -0.5679 1.6612
ATOM   1404  N   ALA A 125       1.555 -12.630 -15.005 -0.4157 1.8240
ATOM   1405  H   ALA A 125       1.135 -13.400 -15.465  0.2719 0.6000
ATOM   1406  CA  ALA A 125       1.845 -12.820 -13.595  0.0337 1.9080
ATOM   1407  HA  ALA A 125       1.405 -12.000 -13.055  0.0823 1.3870
ATOM   1408  CB  ALA A 125       1.125 -14.100 -13.095 -0.1825 1.9080
ATOM   1409  HB1 ALA A 125       1.285 -14.240 -12.005  0.0603 1.4870
ATOM   1410  HB2 ALA A 125       0.035 -14.030 -13.295  0.0603 1.4870
ATOM   1411  HB3 ALA A 125       1.525 -14.990 -13.625  0.0603 1.4870
ATOM   1412  C   ALA A 125       3.345 -12.920 -13.275  0.5973 1.9080
ATOM   1413  O   ALA A 125       3.985 -13.830 -13.795 -0.5679 1.6612
ATOM   1414  N   PRO A 126       3.965 -12.060 -12.455 -0.2548 1.8240
ATOM   1415  CD  PRO A 126       3.415 -10.760 -12.055  0.0192 1.9080
ATOM   1416  HD3 PRO A 126       2.915 -10.880 -11.075  0.0391 1.3870
ATOM   1417  HD2 PRO A 126       2.685 -10.350 -12.785  0.0391 1.3870
ATOM   1418  CA  PRO A 126       5.405 -12.120 -12.225 -0.0266 1.9080
ATOM   1419  HA  PRO A 126       5.905 -12.190 -13.185  0.0641 1.3870
ATOM   1420  CB  PRO A 126       5.715 -10.800 -11.495 -0.0070 1.9080
ATOM   1421  HB3 PRO A 126       5.595 -10.930 -10.405  0.0253 1.4870
ATOM   1422  HB2 PRO A 126       6.735 -10.430 -11.725  0.0253 1.4870
ATOM   1423  CG  PRO A 126       4.625  -9.840 -11.955  0.0189 1.9080
ATOM   1424  HG3 PRO A 126       4.465  -8.990 -11.265  0.0213 1.4870
ATOM   1425  HG2 PRO A 126       4.875  -9.450 -12.965  0.0213 1.4870
ATOM   1426  C   PRO A 126       5.845 -13.300 -11.365  0.5896 1.9080
ATOM   1427  O   PRO A 126       5.155 -13.620 -10.405 -0.5748 1.6612
ATOM   1428  N   ASP A 127       7.005 -13.910 -11.675 -0.5163 1.8240
ATOM   1429  H   ASP A 127       7.515 -13.670 -12.515  0.2936 0.6000
ATOM   1430  CA  ASP A 127       7.645 -15.060 -11.055  0.0381 1.9080
ATOM   1431  HA  ASP A 127       7.335 -15.900 -11.655  0.0880 1.3870
ATOM   1432  CB  ASP A 127       9.185 -14.990 -11.145 -0.0303 1.9080
ATOM   1433  HB3 ASP A 127       9.565 -14.140 -10.525 -0.0122 1.4870
ATOM   1434  HB2 ASP A 127       9.635 -15.930 -10.765 -0.0122 1.4870
ATOM   1435  CG  ASP A 127       9.705 -14.780 -12.565  0.7994 1.9080
ATOM   1436  OD1 ASP A 127       8.875 -14.680 -13.505 -0.8014 1.6612
ATOM   1437  OD2 ASP A 127      10.945 -14.730 -12.705 -0.8014 1.6612
ATOM   1438  C   ASP A 127       7.265 -15.380  -9.605  0.5366 1.9080
ATOM   1439  O   ASP A 127       7.415 -14.600  -8.665 -0.5819 1.6612
ATOM   1440  N   GLY A 128       6.715 -16.590  -9.395 -0.4157 1.8240
ATOM   1441  H   GLY A 128       6.585 -17.180 -10.185  0.2719 0.6000
ATOM   1442  CA  GLY A 128       6.295 -17.070  -8.095 -0.0252 1.9080
ATOM   1443  HA3 GLY A 128       6.515 -18.130  -8.055  0.0698 1.3870
ATOM   1444  HA2 GLY A 128       6.795 -16.520  -7.315  0.0698 1.3870
ATOM   1445  C   GLY A 128       4.815 -16.920  -7.865  0.5973 1.9080
ATOM   1446  O   GLY A 128       4.245 -17.710  -7.105 -0.5679 1.6612
ATOM   1447  N   ILE A 129       4.145 -15.980  -8.555 -0.4157 1.8240
ATOM   1448  H   ILE A 129       4.625 -15.350  -9.185  0.2719 0.6000
ATOM   1449  CA  ILE A 129       2.695 -15.870  -8.565 -0.0597 1.9080
ATOM   1450  HA  ILE A 129       2.335 -16.060  -7.565  0.0869 1.3870
ATOM   1451  CB  ILE A 129       2.165 -14.490  -8.975  0.1303 1.9080
ATOM   1452  HB  ILE A 129       2.565 -14.230  -9.985  0.0187 1.4870
ATOM   1453  CG2 ILE A 129       0.615 -14.500  -9.035 -0.3204 1.9080
ATOM   1454 HG21 ILE A 129       0.225 -13.500  -9.335  0.0882 1.4870
ATOM   1455 HG22 ILE A 129       0.235 -15.220  -9.785  0.0882 1.4870
ATOM   1456 HG23 ILE A 129       0.195 -14.750  -8.045  0.0882 1.4870
ATOM   1457  CG1 ILE A 129       2.675 -13.420  -7.975 -0.0430 1.9080
ATOM   1458 HG13 ILE A 129       2.365 -13.730  -6.955  0.0236 1.4870
ATOM   1459 HG12 ILE A 129       3.785 -13.410  -8.005  0.0236 1.4870
ATOM   1460  CD1 ILE A 129       2.165 -12.000  -8.225 -0.0660 1.9080
ATOM   1461 HD11 ILE A 129       2.655 -11.280  -7.545  0.0186 1.4870
ATOM   1462 HD12 ILE A 129       2.365 -11.690  -9.275  0.0186 1.4870
ATOM   1463 HD13 ILE A 129       1.065 -11.940  -8.055  0.0186 1.4870
ATOM   1464  C   ILE A 129       2.135 -16.950  -9.465  0.5973 1.9080
ATOM   1465  O   ILE A 129       2.435 -17.050 -10.645 -0.5679 1.6612
ATOM   1466  N   ARG A 130       1.305 -17.840  -8.885 -0.3479 1.8240
ATOM   1467  H   ARG A 130       1.035 -17.730  -7.935  0.2747 0.6000
ATOM   1468  CA  ARG A 130       0.705 -18.950  -9.565 -0.2637 1.9080
ATOM   1469  HA  ARG A 130       0.695 -18.790 -10.635  0.1560 1.3870
ATOM   1470  CB  ARG A 130       1.405 -20.280  -9.215 -0.0007 1.9080
ATOM   1471  HB3 ARG A 130       1.495 -20.310  -8.105  0.0327 1.4870
ATOM   1472  HB2 ARG A 130       0.785 -21.150  -9.525  0.0327 1.4870
ATOM   1473  CG  ARG A 130       2.805 -20.420  -9.855  0.0390 1.9080
ATOM   1474  HG3 ARG A 130       2.665 -20.580 -10.955  0.0285 1.4870
ATOM   1475  HG2 ARG A 130       3.355 -19.460  -9.755  0.0285 1.4870
ATOM   1476  CD  ARG A 130       3.685 -21.560  -9.305  0.0486 1.9080
ATOM   1477  HD3 ARG A 130       3.125 -22.510  -9.235  0.0687 1.3870
ATOM   1478  HD2 ARG A 130       4.565 -21.710  -9.975  0.0687 1.3870
ATOM   1479  NE  ARG A 130       4.185 -21.100  -7.965 -0.5295 1.8240
ATOM   1480  HE  ARG A 130       4.785 -20.300  -7.955  0.3456 0.6000
ATOM   1481  CZ  ARG A 130       3.565 -21.350  -6.805  0.8076 1.9080
ATOM   1482  NH1 ARG A 130       2.665 -22.340  -6.665 -0.8627 1.8240
ATOM   1483 HH11 ARG A 130       2.345 -22.860  -7.445  0.4478 0.6000
ATOM   1484 HH12 ARG A 130       2.095 -22.280  -5.815  0.4478 0.6000
ATOM   1485  NH2 ARG A 130       3.755 -20.530  -5.755 -0.8627 1.8240
ATOM   1486 HH21 ARG A 130       4.135 -19.620  -5.915  0.4478 0.6000
ATOM   1487 HH22 ARG A 130       3.075 -20.650  -5.015  0.4478 0.6000
ATOM   1488  C   ARG A 130      -0.725 -18.980  -9.095  0.7341 1.9080
ATOM   1489  O   ARG A 130      -1.045 -18.400  -8.055 -0.5894 1.6612
ATOM   1490  N   GLY A 131      -1.625 -19.600  -9.875 -0.4157 1.8240
ATOM   1491  H   GLY A 131      -1.325 -20.040 -10.715  0.2719 0.6000
ATOM   1492  CA  GLY A 131      -3.065 -19.650  -9.605 -0.0252 1.9080
ATOM   1493  HA3 GLY A 131      -3.445 -18.660  -9.755  0.0698 1.3870
ATOM   1494  HA2 GLY A 131      -3.475 -20.360 -10.305  0.0698 1.3870
ATOM   1495  C   GLY A 131      -3.515 -20.110  -8.235  0.5973 1.9080
ATOM   1496  O   GLY A 131      -2.815 -20.820  -7.525 -0.5679 1.6612
ATOM   1497  N   PHE A 132      -4.745 -19.710  -7.855 -0.4157 1.8240
ATOM   1498  H   PHE A 132      -5.255 -19.100  -8.465  0.2719 0.6000
ATOM   1499  CA  PHE A 132      -5.395 -20.070  -6.605 -0.0024 1.9080
ATOM   1500  HA  PHE A 132      -4.785 -19.630  -5.835  0.0978 1.3870
ATOM   1501  CB  PHE A 132      -6.785 -19.380  -6.515 -0.0343 1.9080
ATOM   1502  HB3 PHE A 132      -6.665 -18.310  -6.785  0.0295 1.4870
ATOM   1503  HB2 PHE A 132      -7.495 -19.840  -7.235  0.0295 1.4870
ATOM   1504  CG  PHE A 132      -7.365 -19.430  -5.125  0.0118 1.9080
ATOM   1505  CD1 PHE A 132      -6.965 -18.490  -4.155 -0.1256 1.9080
ATOM   1506  HD1 PHE A 132      -6.195 -17.770  -4.395  0.1330 1.4590
ATOM   1507  CE1 PHE A 132      -7.565 -18.470  -2.895 -0.1704 1.9080
ATOM   1508  HE1 PHE A 132      -7.285 -17.720  -2.165  0.1430 1.4590
ATOM   1509  CZ  PHE A 132      -8.555 -19.410  -2.575 -0.1072 1.9080
ATOM   1510  HZ  PHE A 132      -9.025 -19.390  -1.605  0.1297 1.4590
ATOM   1511  CD2 PHE A 132      -8.345 -20.370  -4.785 -0.1256 1.9080
ATOM   1512  HD2 PHE A 132      -8.665 -21.100  -5.515  0.1330 1.4590
ATOM   1513  CE2 PHE A 132      -8.935 -20.360  -3.515 -0.1704 1.9080
ATOM   1514  HE2 PHE A 132      -9.705 -21.080  -3.265  0.1430 1.4590
ATOM   1515  C   PHE A 132      -5.525 -21.600  -6.415  0.5973 1.9080
ATOM   1516  O   PHE A 132      -6.085 -22.260  -7.295 -0.5679 1.6612
ATOM   1517  N   PRO A 133      -5.025 -22.220  -5.325 -0.2548 1.8240
ATOM   1518  CD  PRO A 133      -4.165 -21.550  -4.345  0.0192 1.9080
ATOM   1519  HD3 PRO A 133      -4.815 -21.130  -3.545  0.0391 1.3870
ATOM   1520  HD2 PRO A 133      -3.535 -20.760  -4.795  0.0391 1.3870
ATOM   1521  CA  PRO A 133      -4.855 -23.670  -5.255 -0.0266 1.9080
ATOM   1522  HA  PRO A 133      -4.265 -23.960  -6.115  0.0641 1.3870
ATOM   1523  CB  PRO A 133      -4.115 -23.890  -3.925 -0.0070 1.9080
ATOM   1524  HB3 PRO A 133      -4.835 -23.900  -3.065  0.0253 1.4870
ATOM   1525  HB2 PRO A 133      -3.525 -24.820  -3.915  0.0253 1.4870
ATOM   1526  CG  PRO A 133      -3.245 -22.650  -3.805  0.0189 1.9080
ATOM   1527  HG3 PRO A 133      -2.915 -22.450  -2.765  0.0213 1.4870
ATOM   1528  HG2 PRO A 133      -2.355 -22.740  -4.455  0.0213 1.4870
ATOM   1529  C   PRO A 133      -6.095 -24.530  -5.265  0.5896 1.9080
ATOM   1530  O   PRO A 133      -5.965 -25.710  -5.595 -0.5748 1.6612
ATOM   1531  N   ARG A 134      -7.255 -24.030  -4.825 -0.3479 1.8240
ATOM   1532  H   ARG A 134      -7.325 -23.080  -4.535  0.2747 0.6000
ATOM   1533  CA  ARG A 134      -8.435 -24.860  -4.645 -0.2637 1.9080
ATOM   1534  HA  ARG A 134      -8.355 -25.750  -5.255  0.1560 1.3870
ATOM   1535  CB  ARG A 134      -8.615 -25.280  -3.155 -0.0007 1.9080
ATOM   1536  HB3 ARG A 134      -8.665 -24.360  -2.535  0.0327 1.4870
ATOM   1537  HB2 ARG A 134      -9.575 -25.820  -3.045  0.0327 1.4870
ATOM   1538  CG  ARG A 134      -7.495 -26.180  -2.595  0.0390 1.9080
ATOM   1539  HG3 ARG A 134      -6.525 -25.640  -2.615  0.0285 1.4870
ATOM   1540  HG2 ARG A 134      -7.725 -26.380  -1.525  0.0285 1.4870
ATOM   1541  CD  ARG A 134      -7.355 -27.520  -3.315  0.0486 1.9080
ATOM   1542  HD3 ARG A 134      -8.325 -28.060  -3.285  0.0687 1.3870
ATOM   1543  HD2 ARG A 134      -7.065 -27.400  -4.385  0.0687 1.3870
ATOM   1544  NE  ARG A 134      -6.345 -28.340  -2.595 -0.5295 1.8240
ATOM   1545  HE  ARG A 134      -6.625 -28.870  -1.765  0.3456 0.6000
ATOM   1546  CZ  ARG A 134      -5.085 -28.620  -3.005  0.8076 1.9080
ATOM   1547  NH1 ARG A 134      -4.505 -27.960  -4.015 -0.8627 1.8240
ATOM   1548 HH11 ARG A 134      -5.025 -27.250  -4.505  0.4478 0.6000
ATOM   1549 HH12 ARG A 134      -3.605 -28.250  -4.335  0.4478 0.6000
ATOM   1550  NH2 ARG A 134      -4.455 -29.610  -2.355 -0.8627 1.8240
ATOM   1551 HH21 ARG A 134      -4.965 -30.020  -1.575  0.4478 0.6000
ATOM   1552 HH22 ARG A 134      -3.555 -29.950  -2.615  0.4478 0.6000
ATOM   1553  C   ARG A 134      -9.685 -24.150  -5.105  0.7341 1.9080
ATOM   1554  O   ARG A 134     -10.205 -23.260  -4.445 -0.5894 1.6612
ATOM   1555  N   CYS A 135     -10.205 -24.570  -6.275 -0.4157 1.8240
ATOM   1556  H   CYS A 135      -9.765 -25.300  -6.785  0.2719 0.6000
ATOM   1557  CA  CYS A 135     -11.375 -24.000  -6.895  0.0429 1.9080
ATOM   1558  HA  CYS A 135     -11.925 -23.370  -6.205  0.0766 1.3870
ATOM   1559  CB  CYS A 135     -11.015 -23.230  -8.185 -0.0790 1.9080
ATOM   1560  HB3 CYS A 135     -10.595 -23.940  -8.935  0.0910 1.3870
ATOM   1561  HB2 CYS A 135     -11.935 -22.790  -8.635  0.0910 1.3870
ATOM   1562  SG  CYS A 135      -9.775 -21.920  -7.925 -0.1081 2.0000
ATOM   1563  C   CYS A 135     -12.265 -25.140  -7.345  0.5973 1.9080
ATOM   1564  O   CYS A 135     -11.775 -26.060  -7.995 -0.5679 1.6612
ATOM   1565  N   ARG A 136     -13.575 -25.140  -7.045 -0.3479 1.8240
ATOM   1566  H   ARG A 136     -13.955 -24.450  -6.405  0.2747 0.6000
ATOM   1567  CA  ARG A 136     -14.465 -26.140  -7.615 -0.2637 1.9080
ATOM   1568  HA  ARG A 136     -13.945 -27.090  -7.625  0.1560 1.3870
ATOM   1569  CB  ARG A 136     -15.735 -26.330  -6.765 -0.0007 1.9080
ATOM   1570  HB3 ARG A 136     -15.415 -26.520  -5.715  0.0327 1.4870
ATOM   1571  HB2 ARG A 136     -16.335 -25.390  -6.745  0.0327 1.4870
ATOM   1572  CG  ARG A 136     -16.635 -27.480  -7.255  0.0390 1.9080
ATOM   1573  HG3 ARG A 136     -17.265 -27.090  -8.075  0.0285 1.4870
ATOM   1574  HG2 ARG A 136     -16.005 -28.290  -7.685  0.0285 1.4870
ATOM   1575  CD  ARG A 136     -17.535 -28.060  -6.165  0.0486 1.9080
ATOM   1576  HD3 ARG A 136     -18.045 -27.240  -5.615  0.0687 1.3870
ATOM   1577  HD2 ARG A 136     -18.305 -28.730  -6.605  0.0687 1.3870
ATOM   1578  NE  ARG A 136     -16.655 -28.880  -5.255 -0.5295 1.8240
ATOM   1579  HE  ARG A 136     -15.835 -29.280  -5.645  0.3456 0.6000
ATOM   1580  CZ  ARG A 136     -16.915 -29.120  -3.945  0.8076 1.9080
ATOM   1581  NH1 ARG A 136     -17.925 -28.520  -3.305 -0.8627 1.8240
ATOM   1582 HH11 ARG A 136     -18.205 -27.600  -3.645  0.4478 0.6000
ATOM   1583 HH12 ARG A 136     -18.015 -28.620  -2.325  0.4478 0.6000
ATOM   1584  NH2 ARG A 136     -16.115 -29.960  -3.265 -0.8627 1.8240
ATOM   1585 HH21 ARG A 136     -15.325 -30.370  -3.715  0.4478 0.6000
ATOM   1586 HH22 ARG A 136     -16.245 -30.100  -2.295  0.4478 0.6000
ATOM   1587  C   ARG A 136     -14.825 -25.820  -9.065  0.7341 1.9080
ATOM   1588  O   ARG A 136     -14.735 -26.690  -9.935 -0.5894 1.6612
ATOM   1589  N   TYR A 137     -15.175 -24.560  -9.355 -0.4157 1.8240
ATOM   1590  H   TYR A 137     -15.325 -23.890  -8.625  0.2719 0.6000
ATOM   1591  CA  TYR A 137     -15.455 -24.080 -10.695 -0.0014 1.9080
ATOM   1592  HA  TYR A 137     -15.305 -24.880 -11.415  0.0876 1.3870
ATOM   1593  CB  TYR A 137     -16.895 -23.510 -10.825 -0.0152 1.9080
ATOM   1594  HB3 TYR A 137     -17.005 -22.620 -10.165  0.0295 1.4870
ATOM   1595  HB2 TYR A 137     -17.115 -23.220 -11.865  0.0295 1.4870
ATOM   1596  CG  TYR A 137     -17.915 -24.520 -10.385 -0.0011 1.9080
ATOM   1597  CD1 TYR A 137     -18.265 -25.600 -11.215 -0.1906 1.9080
ATOM   1598  HD1 TYR A 137     -17.825 -25.680 -12.185  0.1699 1.4590
ATOM   1599  CE1 TYR A 137     -19.195 -26.560 -10.775 -0.2341 1.9080
ATOM   1600  HE1 TYR A 137     -19.445 -27.400 -11.395  0.1656 1.4590
ATOM   1601  CZ  TYR A 137     -19.775 -26.440  -9.515  0.3226 1.9080
ATOM   1602  OH  TYR A 137     -20.675 -27.400  -9.025 -0.5579 1.7210
ATOM   1603  CD2 TYR A 137     -18.535 -24.400  -9.125 -0.1906 1.9080
ATOM   1604  HD2 TYR A 137     -18.285 -23.570  -8.475  0.1699 1.4590
ATOM   1605  CE2 TYR A 137     -19.465 -25.350  -8.695 -0.2341 1.9080
ATOM   1606  HE2 TYR A 137     -19.915 -25.240  -7.715  0.1656 1.4590
ATOM   1607  C   TYR A 137     -14.495 -22.960 -11.015  0.5973 1.9080
ATOM   1608  O   TYR A 137     -14.395 -21.970 -10.295 -0.5679 1.6612
ATOM   1609  HH  TYR A 137     -21.426 -26.927  -8.578  0.3992 0.0000
ATOM   1610  N   VAL A 138     -13.755 -23.060 -12.135 -0.4157 1.8240
ATOM   1611  H   VAL A 138     -13.795 -23.900 -12.695  0.2719 0.6000
ATOM   1612  CA  VAL A 138     -12.925 -21.970 -12.615 -0.0875 1.9080
ATOM   1613  HA  VAL A 138     -12.845 -21.200 -11.865  0.0969 1.3870
ATOM   1614  CB  VAL A 138     -11.515 -22.390 -12.985  0.2985 1.9080
ATOM   1615  HB  VAL A 138     -11.585 -23.180 -13.775 -0.0297 1.4870
ATOM   1616  CG1 VAL A 138     -10.705 -21.190 -13.505 -0.3192 1.9080
ATOM   1617 HG11 VAL A 138      -9.665 -21.510 -13.735  0.0791 1.4870
ATOM   1618 HG12 VAL A 138     -11.135 -20.750 -14.435  0.0791 1.4870
ATOM   1619 HG13 VAL A 138     -10.655 -20.390 -12.725  0.0791 1.4870
ATOM   1620  CG2 VAL A 138     -10.825 -23.000 -11.755 -0.3192 1.9080
ATOM   1621 HG21 VAL A 138      -9.795 -23.320 -12.005  0.0791 1.4870
ATOM   1622 HG22 VAL A 138     -10.765 -22.250 -10.935  0.0791 1.4870
ATOM   1623 HG23 VAL A 138     -11.375 -23.890 -11.385  0.0791 1.4870
ATOM   1624  C   VAL A 138     -13.585 -21.340 -13.825  0.5973 1.9080
ATOM   1625  O   VAL A 138     -13.795 -21.980 -14.865 -0.5679 1.6612
ATOM   1626  N   HIS A 139     -13.945 -20.060 -13.715 -0.4157 1.8240
ATOM   1627  H   HIS A 139     -13.795 -19.580 -12.845  0.2719 0.6000
ATOM   1628  CA  HIS A 139     -14.635 -19.310 -14.735  0.0188 1.9080
ATOM   1629  HA  HIS A 139     -15.225 -19.980 -15.355  0.0881 1.3870
ATOM   1630  CB  HIS A 139     -15.585 -18.300 -14.055 -0.0462 1.9080
ATOM   1631  HB3 HIS A 139     -14.995 -17.630 -13.395  0.0402 1.4870
ATOM   1632  HB2 HIS A 139     -16.115 -17.690 -14.815  0.0402 1.4870
ATOM   1633  CG  HIS A 139     -16.595 -18.980 -13.185 -0.0266 1.9080
ATOM   1634  C   HIS A 139     -13.645 -18.600 -15.635  0.5973 1.9080
ATOM   1635  O   HIS A 139     -13.105 -17.550 -15.295 -0.5679 1.6612
ATOM   1636  HE1 HIS A 139     -19.665 -19.650 -12.555  0.1392 1.3590
ATOM   1637  CE1 HIS A 139     -18.585 -19.560 -12.605  0.2057 1.9080
ATOM   1638  HD1 HIS A 139     -18.315 -18.265 -14.188  0.3649 0.6000
ATOM   1639  CD2 HIS A 139     -16.465 -19.820 -12.115  0.1292 1.9080
ATOM   1640  ND1 HIS A 139     -17.935 -18.820 -13.475 -0.3811 1.8240
ATOM   1641  NE2 HIS A 139     -17.735 -20.190 -11.755 -0.5727 1.8240
ATOM   1642  HD2 HIS A 139     -15.575 -20.160 -11.605  0.1147 1.4090
ATOM   1643  N   LYS A 140     -13.335 -19.180 -16.815 -0.3479 1.8240
ATOM   1644  H   LYS A 140     -13.835 -20.000 -17.115  0.2747 0.6000
ATOM   1645  CA  LYS A 140     -12.335 -18.660 -17.725 -0.2400 1.9080
ATOM   1646  HA  LYS A 140     -11.625 -18.090 -17.145  0.1426 1.3870
ATOM   1647  CB  LYS A 140     -11.535 -19.790 -18.445 -0.0094 1.9080
ATOM   1648  HB3 LYS A 140     -11.435 -20.640 -17.735  0.0362 1.4870
ATOM   1649  HB2 LYS A 140     -12.115 -20.170 -19.315  0.0362 1.4870
ATOM   1650  CG  LYS A 140     -10.125 -19.330 -18.865  0.0187 1.9080
ATOM   1651  HG3 LYS A 140     -10.215 -18.400 -19.485  0.0103 1.4870
ATOM   1652  HG2 LYS A 140      -9.585 -19.060 -17.945  0.0103 1.4870
ATOM   1653  CD  LYS A 140      -9.305 -20.370 -19.645 -0.0479 1.9080
ATOM   1654  HD3 LYS A 140      -9.395 -21.360 -19.155  0.0621 1.4870
ATOM   1655  HD2 LYS A 140      -9.785 -20.450 -20.655  0.0621 1.4870
ATOM   1656  CE  LYS A 140      -7.825 -19.990 -19.855 -0.0143 1.9080
ATOM   1657  HE3 LYS A 140      -7.405 -20.570 -20.705  0.1135 1.1000
ATOM   1658  HE2 LYS A 140      -7.735 -18.910 -20.095  0.1135 1.1000
ATOM   1659  NZ  LYS A 140      -6.975 -20.270 -18.665 -0.3854 1.8240
ATOM   1660  HZ1 LYS A 140      -6.005 -19.930 -18.835  0.3400 0.6000
ATOM   1661  HZ2 LYS A 140      -7.325 -19.790 -17.805  0.3400 0.6000
ATOM   1662  HZ3 LYS A 140      -6.955 -21.280 -18.455  0.3400 0.6000
ATOM   1663  C   LYS A 140     -12.955 -17.710 -18.725  0.7341 1.9080
ATOM   1664  O   LYS A 140     -13.485 -18.110 -19.765 -0.5894 1.6612
ATOM   1665  N   VAL A 141     -12.905 -16.400 -18.435 -0.4157 1.8240
ATOM   1666  H   VAL A 141     -12.425 -16.080 -17.615  0.2719 0.6000
ATOM   1667  CA  VAL A 141     -13.475 -15.380 -19.285 -0.0875 1.9080
ATOM   1668  HA  VAL A 141     -14.285 -15.820 -19.865  0.0969 1.3870
ATOM   1669  CB  VAL A 141     -14.085 -14.200 -18.525  0.2985 1.9080
ATOM   1670  HB  VAL A 141     -13.265 -13.600 -18.065 -0.0297 1.4870
ATOM   1671  CG1 VAL A 141     -14.865 -13.300 -19.505 -0.3192 1.9080
ATOM   1672 HG11 VAL A 141     -15.395 -12.500 -18.955  0.0791 1.4870
ATOM   1673 HG12 VAL A 141     -14.185 -12.810 -20.245  0.0791 1.4870
ATOM   1674 HG13 VAL A 141     -15.615 -13.890 -20.065  0.0791 1.4870
ATOM   1675  CG2 VAL A 141     -15.015 -14.700 -17.405 -0.3192 1.9080
ATOM   1676 HG21 VAL A 141     -15.465 -13.840 -16.875  0.0791 1.4870
ATOM   1677 HG22 VAL A 141     -15.835 -15.320 -17.835  0.0791 1.4870
ATOM   1678 HG23 VAL A 141     -14.465 -15.310 -16.665  0.0791 1.4870
ATOM   1679  C   VAL A 141     -12.445 -14.890 -20.275  0.5973 1.9080
ATOM   1680  O   VAL A 141     -11.425 -14.280 -19.925 -0.5679 1.6612
ATOM   1681  N   SER A 142     -12.685 -15.190 -21.565 -0.4157 1.8240
ATOM   1682  H   SER A 142     -13.525 -15.690 -21.805  0.2719 0.6000
ATOM   1683  CA  SER A 142     -11.925 -14.720 -22.695 -0.0249 1.9080
ATOM   1684  HA  SER A 142     -10.955 -14.370 -22.385  0.0843 1.3870
ATOM   1685  CB  SER A 142     -11.775 -15.850 -23.755  0.2117 1.9080
ATOM   1686  HB3 SER A 142     -11.435 -16.770 -23.225  0.0352 1.3870
ATOM   1687  HB2 SER A 142     -12.765 -16.070 -24.215  0.0352 1.3870
ATOM   1688  OG  SER A 142     -10.815 -15.520 -24.755 -0.6546 1.7210
ATOM   1689  C   SER A 142     -12.695 -13.560 -23.305  0.5973 1.9080
ATOM   1690  O   SER A 142     -13.845 -13.300 -22.965 -0.5679 1.6612
ATOM   1691  HG  SER A 142     -10.162 -14.864 -24.381  0.4275 0.0000
ATOM   1692  N   GLY A 143     -12.075 -12.810 -24.235 -0.4157 1.8240
ATOM   1693  H   GLY A 143     -11.135 -13.020 -24.495  0.2719 0.6000
ATOM   1694  CA  GLY A 143     -12.795 -11.800 -24.995 -0.0252 1.9080
ATOM   1695  HA3 GLY A 143     -12.875 -12.170 -26.015  0.0698 1.3870
ATOM   1696  HA2 GLY A 143     -13.765 -11.620 -24.555  0.0698 1.3870
ATOM   1697  C   GLY A 143     -12.105 -10.480 -25.065  0.5973 1.9080
ATOM   1698  O   GLY A 143     -10.875 -10.370 -25.105 -0.5679 1.6612
ATOM   1699  N   THR A 144     -12.895  -9.390 -25.135 -0.4157 1.8240
ATOM   1700  H   THR A 144     -13.895  -9.480 -25.025  0.2719 0.6000
ATOM   1701  CA  THR A 144     -12.355  -8.080 -25.485 -0.0389 1.9080
ATOM   1702  HA  THR A 144     -11.365  -8.020 -25.085  0.1007 1.3870
ATOM   1703  CB  THR A 144     -12.265  -7.880 -27.005  0.3654 1.9080
ATOM   1704  HB  THR A 144     -11.655  -8.710 -27.425  0.0043 1.3870
ATOM   1705  OG1 THR A 144     -11.645  -6.650 -27.365 -0.6761 1.7210
ATOM   1706  CG2 THR A 144     -13.655  -7.900 -27.655 -0.2438 1.9080
ATOM   1707 HG21 THR A 144     -13.555  -7.810 -28.765  0.0642 1.4870
ATOM   1708 HG22 THR A 144     -14.185  -8.850 -27.435  0.0642 1.4870
ATOM   1709 HG23 THR A 144     -14.275  -7.050 -27.305  0.0642 1.4870
ATOM   1710  C   THR A 144     -13.145  -6.960 -24.835  0.5973 1.9080
ATOM   1711  O   THR A 144     -14.345  -7.050 -24.585 -0.5679 1.6612
ATOM   1712  HG1 THR A 144     -10.676  -6.796 -27.596  0.4102 0.0000
ATOM   1713  N   GLY A 145     -12.475  -5.850 -24.495 -0.4157 1.8240
ATOM   1714  H   GLY A 145     -11.475  -5.790 -24.665  0.2719 0.6000
ATOM   1715  CA  GLY A 145     -13.145  -4.660 -24.015 -0.0252 1.9080
ATOM   1716  HA3 GLY A 145     -13.995  -4.480 -24.655  0.0698 1.3870
ATOM   1717  HA2 GLY A 145     -13.395  -4.820 -22.975  0.0698 1.3870
ATOM   1718  C   GLY A 145     -12.245  -3.470 -24.085  0.5973 1.9080
ATOM   1719  O   GLY A 145     -11.055  -3.610 -24.355 -0.5679 1.6612
ATOM   1720  N   PRO A 146     -12.725  -2.270 -23.835 -0.2548 1.8240
ATOM   1721  CD  PRO A 146     -14.145  -1.930 -23.685  0.0192 1.9080
ATOM   1722  HD3 PRO A 146     -14.635  -2.580 -22.925  0.0391 1.3870
ATOM   1723  HD2 PRO A 146     -14.645  -2.030 -24.675  0.0391 1.3870
ATOM   1724  CA  PRO A 146     -11.845  -1.140 -23.595 -0.0266 1.9080
ATOM   1725  HA  PRO A 146     -11.055  -1.120 -24.335  0.0641 1.3870
ATOM   1726  CB  PRO A 146     -12.795   0.070 -23.715 -0.0070 1.9080
ATOM   1727  HB3 PRO A 146     -12.455   0.950 -23.135  0.0253 1.4870
ATOM   1728  HB2 PRO A 146     -12.885   0.350 -24.785  0.0253 1.4870
ATOM   1729  CG  PRO A 146     -14.145  -0.470 -23.225  0.0189 1.9080
ATOM   1730  HG3 PRO A 146     -14.185  -0.430 -22.115  0.0213 1.4870
ATOM   1731  HG2 PRO A 146     -15.005   0.100 -23.645  0.0213 1.4870
ATOM   1732  C   PRO A 146     -11.225  -1.240 -22.215  0.5896 1.9080
ATOM   1733  O   PRO A 146     -11.905  -1.570 -21.245 -0.5748 1.6612
ATOM   1734  N   CYS A 147      -9.915  -0.970 -22.105 -0.4157 1.8240
ATOM   1735  H   CYS A 147      -9.385  -0.760 -22.915  0.2719 0.6000
ATOM   1736  CA  CYS A 147      -9.205  -1.050 -20.845  0.0429 1.9080
ATOM   1737  HA  CYS A 147      -9.895  -1.280 -20.035  0.0766 1.3870
ATOM   1738  CB  CYS A 147      -8.095  -2.140 -20.825 -0.0790 1.9080
ATOM   1739  HB3 CYS A 147      -7.185  -1.790 -21.345  0.0910 1.3870
ATOM   1740  HB2 CYS A 147      -7.815  -2.350 -19.775  0.0910 1.3870
ATOM   1741  SG  CYS A 147      -8.685  -3.670 -21.645 -0.1081 2.0000
ATOM   1742  C   CYS A 147      -8.635   0.320 -20.575  0.5973 1.9080
ATOM   1743  O   CYS A 147      -7.555   0.690 -21.055 -0.5679 1.6612
ATOM   1744  N   ALA A 148      -9.405   1.160 -19.855 -0.4157 1.8240
ATOM   1745  H   ALA A 148     -10.285   0.840 -19.515  0.2719 0.6000
ATOM   1746  CA  ALA A 148      -9.075   2.530 -19.535  0.0337 1.9080
ATOM   1747  HA  ALA A 148      -8.465   2.940 -20.335  0.0823 1.3870
ATOM   1748  CB  ALA A 148     -10.365   3.370 -19.425 -0.1825 1.9080
ATOM   1749  HB1 ALA A 148     -10.125   4.430 -19.195  0.0603 1.4870
ATOM   1750  HB2 ALA A 148     -10.925   3.340 -20.385  0.0603 1.4870
ATOM   1751  HB3 ALA A 148     -11.015   2.980 -18.615  0.0603 1.4870
ATOM   1752  C   ALA A 148      -8.255   2.620 -18.265  0.5973 1.9080
ATOM   1753  O   ALA A 148      -8.705   3.090 -17.225 -0.5679 1.6612
ATOM   1754  N   GLY A 149      -7.015   2.130 -18.325 -0.4157 1.8240
ATOM   1755  H   GLY A 149      -6.685   1.690 -19.165  0.2719 0.6000
ATOM   1756  CA  GLY A 149      -6.135   2.040 -17.175 -0.0252 1.9080
ATOM   1757  HA3 GLY A 149      -5.555   2.940 -17.115  0.0698 1.3870
ATOM   1758  HA2 GLY A 149      -6.725   1.820 -16.285  0.0698 1.3870
ATOM   1759  C   GLY A 149      -5.215   0.880 -17.375  0.5973 1.9080
ATOM   1760  O   GLY A 149      -5.525  -0.050 -18.115 -0.5679 1.6612
ATOM   1761  N   ASP A 150      -4.035   0.940 -16.745 -0.5163 1.8240
ATOM   1762  H   ASP A 150      -3.745   1.750 -16.245  0.2936 0.6000
ATOM   1763  CA  ASP A 150      -2.965  -0.020 -16.895  0.0381 1.9080
ATOM   1764  HA  ASP A 150      -2.845  -0.240 -17.945  0.0880 1.3870
ATOM   1765  CB  ASP A 150      -1.615   0.560 -16.335 -0.0303 1.9080
ATOM   1766  HB3 ASP A 150      -1.505   0.280 -15.265 -0.0122 1.4870
ATOM   1767  HB2 ASP A 150      -0.765   0.130 -16.895 -0.0122 1.4870
ATOM   1768  CG  ASP A 150      -1.555   2.080 -16.385  0.7994 1.9080
ATOM   1769  OD1 ASP A 150      -1.825   2.660 -17.475 -0.8014 1.6612
ATOM   1770  OD2 ASP A 150      -1.325   2.700 -15.305 -0.8014 1.6612
ATOM   1771  C   ASP A 150      -3.265  -1.330 -16.185  0.5366 1.9080
ATOM   1772  O   ASP A 150      -2.895  -2.430 -16.615 -0.5819 1.6612
ATOM   1773  N   PHE A 151      -3.995  -1.220 -15.055 -0.4157 1.8240
ATOM   1774  H   PHE A 151      -4.305  -0.320 -14.765  0.2719 0.6000
ATOM   1775  CA  PHE A 151      -4.245  -2.310 -14.145 -0.0024 1.9080
ATOM   1776  HA  PHE A 151      -4.055  -3.250 -14.635  0.0978 1.3870
ATOM   1777  CB  PHE A 151      -3.395  -2.150 -12.865 -0.0343 1.9080
ATOM   1778  HB3 PHE A 151      -3.635  -1.170 -12.395  0.0295 1.4870
ATOM   1779  HB2 PHE A 151      -3.625  -2.950 -12.135  0.0295 1.4870
ATOM   1780  CG  PHE A 151      -1.915  -2.180 -13.145  0.0118 1.9080
ATOM   1781  CD1 PHE A 151      -1.335  -3.230 -13.885 -0.1256 1.9080
ATOM   1782  HD1 PHE A 151      -1.955  -4.030 -14.245  0.1330 1.4590
ATOM   1783  CE1 PHE A 151       0.035  -3.210 -14.185 -0.1704 1.9080
ATOM   1784  HE1 PHE A 151       0.465  -4.010 -14.775  0.1430 1.4590
ATOM   1785  CZ  PHE A 151       0.835  -2.150 -13.745 -0.1072 1.9080
ATOM   1786  HZ  PHE A 151       1.885  -2.140 -13.995  0.1297 1.4590
ATOM   1787  CD2 PHE A 151      -1.095  -1.130 -12.705 -0.1256 1.9080
ATOM   1788  HD2 PHE A 151      -1.525  -0.310 -12.145  0.1330 1.4590
ATOM   1789  CE2 PHE A 151       0.265  -1.110 -13.015 -0.1704 1.9080
ATOM   1790  HE2 PHE A 151       0.885  -0.280 -12.685  0.1430 1.4590
ATOM   1791  C   PHE A 151      -5.705  -2.280 -13.745  0.5973 1.9080
ATOM   1792  O   PHE A 151      -6.325  -1.220 -13.645 -0.5679 1.6612
ATOM   1793  N   ALA A 152      -6.295  -3.470 -13.515 -0.4157 1.8240
ATOM   1794  H   ALA A 152      -5.805  -4.320 -13.645  0.2719 0.6000
ATOM   1795  CA  ALA A 152      -7.625  -3.580 -12.955  0.0337 1.9080
ATOM   1796  HA  ALA A 152      -8.125  -2.630 -13.025  0.0823 1.3870
ATOM   1797  CB  ALA A 152      -8.475  -4.600 -13.705 -0.1825 1.9080
ATOM   1798  HB1 ALA A 152      -9.455  -4.770 -13.205  0.0603 1.4870
ATOM   1799  HB2 ALA A 152      -8.685  -4.220 -14.725  0.0603 1.4870
ATOM   1800  HB3 ALA A 152      -7.945  -5.570 -13.815  0.0603 1.4870
ATOM   1801  C   ALA A 152      -7.545  -3.910 -11.475  0.5973 1.9080
ATOM   1802  O   ALA A 152      -6.895  -4.870 -11.055 -0.5679 1.6612
ATOM   1803  N   PHE A 153      -8.225  -3.100 -10.655 -0.4157 1.8240
ATOM   1804  H   PHE A 153      -8.795  -2.380 -11.065  0.2719 0.6000
ATOM   1805  CA  PHE A 153      -8.245  -3.180  -9.215 -0.0024 1.9080
ATOM   1806  HA  PHE A 153      -7.535  -3.920  -8.875  0.0978 1.3870
ATOM   1807  CB  PHE A 153      -7.965  -1.810  -8.545 -0.0343 1.9080
ATOM   1808  HB3 PHE A 153      -8.675  -1.040  -8.925  0.0295 1.4870
ATOM   1809  HB2 PHE A 153      -8.085  -1.880  -7.445  0.0295 1.4870
ATOM   1810  CG  PHE A 153      -6.565  -1.340  -8.815  0.0118 1.9080
ATOM   1811  CD1 PHE A 153      -6.275  -0.600  -9.975 -0.1256 1.9080
ATOM   1812  HD1 PHE A 153      -7.045  -0.390 -10.695  0.1330 1.4590
ATOM   1813  CE1 PHE A 153      -4.965  -0.160 -10.215 -0.1704 1.9080
ATOM   1814  HE1 PHE A 153      -4.735   0.390 -11.115  0.1430 1.4590
ATOM   1815  CZ  PHE A 153      -3.945  -0.440  -9.305 -0.1072 1.9080
ATOM   1816  HZ  PHE A 153      -2.935  -0.120  -9.505  0.1297 1.4590
ATOM   1817  CD2 PHE A 153      -5.535  -1.610  -7.905 -0.1256 1.9080
ATOM   1818  HD2 PHE A 153      -5.755  -2.190  -7.015  0.1330 1.4590
ATOM   1819  CE2 PHE A 153      -4.235  -1.160  -8.135 -0.1704 1.9080
ATOM   1820  HE2 PHE A 153      -3.445  -1.390  -7.435  0.1430 1.4590
ATOM   1821  C   PHE A 153      -9.625  -3.640  -8.775  0.5973 1.9080
ATOM   1822  O   PHE A 153     -10.605  -3.590  -9.525 -0.5679 1.6612
ATOM   1823  N   HIS A 154      -9.755  -4.090  -7.515 -0.4157 1.8240
ATOM   1824  H   HIS A 154      -8.955  -4.180  -6.925  0.2719 0.6000
ATOM   1825  CA  HIS A 154     -11.045  -4.360  -6.915 -0.0581 1.9080
ATOM   1826  HA  HIS A 154     -11.695  -4.800  -7.665  0.1360 1.3870
ATOM   1827  CB  HIS A 154     -10.905  -5.370  -5.755 -0.0074 1.9080
ATOM   1828  HB3 HIS A 154     -10.155  -6.130  -6.025  0.0367 1.4870
ATOM   1829  HB2 HIS A 154     -10.555  -4.860  -4.825  0.0367 1.4870
ATOM   1830  CG  HIS A 154     -12.165  -6.120  -5.465  0.1868 1.9080
ATOM   1831  C   HIS A 154     -11.675  -3.070  -6.425  0.5973 1.9080
ATOM   1832  O   HIS A 154     -11.035  -2.260  -5.755 -0.5679 1.6612
ATOM   1833  HE1 HIS A 154     -15.205  -6.230  -4.445  0.1435 1.3590
ATOM   1834  HE2 HIS A 154     -14.385  -8.360  -5.625  0.3339 0.6000
ATOM   1835  CE1 HIS A 154     -14.195  -6.390  -4.835  0.1635 1.9080
ATOM   1836  CD2 HIS A 154     -12.505  -7.390  -5.815 -0.2207 1.9080
ATOM   1837  ND1 HIS A 154     -13.225  -5.490  -4.855 -0.5432 1.8240
ATOM   1838  NE2 HIS A 154     -13.805  -7.560  -5.415 -0.2795 1.8240
ATOM   1839  HD2 HIS A 154     -11.925  -8.150  -6.325  0.1862 1.4090
ATOM   1840  N   LYS A 155     -12.945  -2.800  -6.785 -0.3479 1.8240
ATOM   1841  H   LYS A 155     -13.515  -3.470  -7.275  0.2747 0.6000
ATOM   1842  CA  LYS A 155     -13.565  -1.520  -6.475 -0.2400 1.9080
ATOM   1843  HA  LYS A 155     -12.815  -0.740  -6.505  0.1426 1.3870
ATOM   1844  CB  LYS A 155     -14.655  -1.170  -7.505 -0.0094 1.9080
ATOM   1845  HB3 LYS A 155     -15.435  -1.970  -7.455  0.0362 1.4870
ATOM   1846  HB2 LYS A 155     -15.135  -0.200  -7.225  0.0362 1.4870
ATOM   1847  CG  LYS A 155     -14.125  -1.030  -8.935  0.0187 1.9080
ATOM   1848  HG3 LYS A 155     -13.315  -0.270  -8.955  0.0103 1.4870
ATOM   1849  HG2 LYS A 155     -13.665  -2.000  -9.255  0.0103 1.4870
ATOM   1850  CD  LYS A 155     -15.225  -0.630  -9.935 -0.0479 1.9080
ATOM   1851  HD3 LYS A 155     -15.665   0.340  -9.615  0.0621 1.4870
ATOM   1852  HD2 LYS A 155     -14.735  -0.480 -10.935  0.0621 1.4870
ATOM   1853  CE  LYS A 155     -16.295  -1.710 -10.035 -0.0143 1.9080
ATOM   1854  HE3 LYS A 155     -15.815  -2.680 -10.275  0.1135 1.1000
ATOM   1855  HE2 LYS A 155     -16.865  -1.820  -9.085  0.1135 1.1000
ATOM   1856  NZ  LYS A 155     -17.255  -1.430 -11.115 -0.3854 1.8240
ATOM   1857  HZ1 LYS A 155     -17.885  -2.280 -11.155  0.3400 0.6000
ATOM   1858  HZ2 LYS A 155     -17.815  -0.590 -10.905  0.3400 0.6000
ATOM   1859  HZ3 LYS A 155     -16.755  -1.350 -12.025  0.3400 0.6000
ATOM   1860  C   LYS A 155     -14.195  -1.470  -5.095  0.7341 1.9080
ATOM   1861  O   LYS A 155     -14.655  -0.410  -4.675 -0.5894 1.6612
ATOM   1862  N   GLU A 156     -14.215  -2.590  -4.355 -0.5163 1.8240
ATOM   1863  H   GLU A 156     -13.905  -3.470  -4.735  0.2936 0.6000
ATOM   1864  CA  GLU A 156     -14.755  -2.650  -3.015  0.0397 1.9080
ATOM   1865  HA  GLU A 156     -15.235  -1.720  -2.755  0.1105 1.3870
ATOM   1866  CB  GLU A 156     -15.795  -3.780  -2.925  0.0560 1.9080
ATOM   1867  HB3 GLU A 156     -15.295  -4.750  -3.145 -0.0173 1.4870
ATOM   1868  HB2 GLU A 156     -16.205  -3.840  -1.885 -0.0173 1.4870
ATOM   1869  CG  GLU A 156     -16.985  -3.590  -3.905  0.0136 1.9080
ATOM   1870  HG3 GLU A 156     -17.575  -2.700  -3.595 -0.0425 1.4870
ATOM   1871  HG2 GLU A 156     -16.615  -3.420  -4.935 -0.0425 1.4870
ATOM   1872  CD  GLU A 156     -17.925  -4.800  -3.955  0.8054 1.9080
ATOM   1873  OE1 GLU A 156     -17.585  -5.850  -3.355 -0.8188 1.6612
ATOM   1874  OE2 GLU A 156     -18.955  -4.700  -4.665 -0.8188 1.6612
ATOM   1875  C   GLU A 156     -13.625  -2.860  -2.015  0.5366 1.9080
ATOM   1876  O   GLU A 156     -13.845  -3.010  -0.815 -0.5819 1.6612
ATOM   1877  N   GLY A 157     -12.365  -2.820  -2.495 -0.4157 1.8240
ATOM   1878  H   GLY A 157     -12.235  -2.690  -3.475  0.2719 0.6000
ATOM   1879  CA  GLY A 157     -11.175  -2.890  -1.645 -0.0252 1.9080
ATOM   1880  HA3 GLY A 157     -10.365  -2.430  -2.185  0.0698 1.3870
ATOM   1881  HA2 GLY A 157     -11.385  -2.400  -0.715  0.0698 1.3870
ATOM   1882  C   GLY A 157     -10.715  -4.280  -1.295  0.5973 1.9080
ATOM   1883  O   GLY A 157      -9.805  -4.430  -0.485 -0.5679 1.6612
ATOM   1884  N   ALA A 158     -11.305  -5.320  -1.895 -0.4157 1.8240
ATOM   1885  H   ALA A 158     -12.045  -5.180  -2.545  0.2719 0.6000
ATOM   1886  CA  ALA A 158     -10.855  -6.680  -1.685  0.0337 1.9080
ATOM   1887  HA  ALA A 158     -10.605  -6.800  -0.645  0.0823 1.3870
ATOM   1888  CB  ALA A 158     -11.985  -7.670  -2.015 -0.1825 1.9080
ATOM   1889  HB1 ALA A 158     -11.695  -8.710  -1.805  0.0603 1.4870
ATOM   1890  HB2 ALA A 158     -12.885  -7.420  -1.405  0.0603 1.4870
ATOM   1891  HB3 ALA A 158     -12.265  -7.590  -3.095  0.0603 1.4870
ATOM   1892  C   ALA A 158      -9.605  -7.020  -2.485  0.5973 1.9080
ATOM   1893  O   ALA A 158      -9.175  -6.320  -3.395 -0.5679 1.6612
ATOM   1894  N   PHE A 159      -8.965  -8.150  -2.135 -0.4157 1.8240
ATOM   1895  H   PHE A 159      -9.335  -8.760  -1.435  0.2719 0.6000
ATOM   1896  CA  PHE A 159      -7.745  -8.590  -2.775 -0.0024 1.9080
ATOM   1897  HA  PHE A 159      -7.295  -7.780  -3.335  0.0978 1.3870
ATOM   1898  CB  PHE A 159      -6.715  -9.130  -1.745 -0.0343 1.9080
ATOM   1899  HB3 PHE A 159      -7.155  -9.950  -1.145  0.0295 1.4870
ATOM   1900  HB2 PHE A 159      -5.815  -9.510  -2.275  0.0295 1.4870
ATOM   1901  CG  PHE A 159      -6.265  -8.030  -0.825  0.0118 1.9080
ATOM   1902  CD1 PHE A 159      -5.175  -7.210  -1.165 -0.1256 1.9080
ATOM   1903  HD1 PHE A 159      -4.655  -7.370  -2.105  0.1330 1.4590
ATOM   1904  CE1 PHE A 159      -4.765  -6.190  -0.305 -0.1704 1.9080
ATOM   1905  HE1 PHE A 159      -3.935  -5.560  -0.585  0.1430 1.4590
ATOM   1906  CZ  PHE A 159      -5.435  -5.970   0.895 -0.1072 1.9080
ATOM   1907  HZ  PHE A 159      -5.135  -5.160   1.555  0.1297 1.4590
ATOM   1908  CD2 PHE A 159      -6.925  -7.810   0.395 -0.1256 1.9080
ATOM   1909  HD2 PHE A 159      -7.775  -8.420   0.655  0.1330 1.4590
ATOM   1910  CE2 PHE A 159      -6.525  -6.780   1.255 -0.1704 1.9080
ATOM   1911  HE2 PHE A 159      -7.055  -6.610   2.175  0.1430 1.4590
ATOM   1912  C   PHE A 159      -8.045  -9.710  -3.745  0.5973 1.9080
ATOM   1913  O   PHE A 159      -8.955 -10.520  -3.565 -0.5679 1.6612
ATOM   1914  N   PHE A 160      -7.235  -9.810  -4.805 -0.4157 1.8240
ATOM   1915  H   PHE A 160      -6.505  -9.130  -4.955  0.2719 0.6000
ATOM   1916  CA  PHE A 160      -7.245 -10.930  -5.715 -0.0024 1.9080
ATOM   1917  HA  PHE A 160      -8.235 -11.370  -5.735  0.0978 1.3870
ATOM   1918  CB  PHE A 160      -6.835 -10.510  -7.145 -0.0343 1.9080
ATOM   1919  HB3 PHE A 160      -5.805 -10.120  -7.155  0.0295 1.4870
ATOM   1920  HB2 PHE A 160      -6.905 -11.370  -7.845  0.0295 1.4870
ATOM   1921  CG  PHE A 160      -7.765  -9.440  -7.625  0.0118 1.9080
ATOM   1922  CD1 PHE A 160      -7.345  -8.100  -7.675 -0.1256 1.9080
ATOM   1923  HD1 PHE A 160      -6.345  -7.860  -7.345  0.1330 1.4590
ATOM   1924  CE1 PHE A 160      -8.195  -7.100  -8.145 -0.1704 1.9080
ATOM   1925  HE1 PHE A 160      -7.845  -6.080  -8.195  0.1430 1.4590
ATOM   1926  CZ  PHE A 160      -9.495  -7.420  -8.575 -0.1072 1.9080
ATOM   1927  HZ  PHE A 160     -10.145  -6.660  -8.965  0.1297 1.4590
ATOM   1928  CD2 PHE A 160      -9.075  -9.750  -8.025 -0.1256 1.9080
ATOM   1929  HD2 PHE A 160      -9.425 -10.760  -7.965  0.1330 1.4590
ATOM   1930  CE2 PHE A 160      -9.935  -8.750  -8.515 -0.1704 1.9080
ATOM   1931  HE2 PHE A 160     -10.925  -9.020  -8.855  0.1430 1.4590
ATOM   1932  C   PHE A 160      -6.285 -11.970  -5.185  0.5973 1.9080
ATOM   1933  O   PHE A 160      -5.065 -11.750  -5.125 -0.5679 1.6612
ATOM   1934  N   LEU A 161      -6.805 -13.110  -4.715 -0.4157 1.8240
ATOM   1935  H   LEU A 161      -7.795 -13.280  -4.735  0.2719 0.6000
ATOM   1936  CA  LEU A 161      -6.015 -14.130  -4.065 -0.0518 1.9080
ATOM   1937  HA  LEU A 161      -5.155 -13.670  -3.605  0.0922 1.3870
ATOM   1938  CB  LEU A 161      -6.815 -14.860  -2.955 -0.1102 1.9080
ATOM   1939  HB3 LEU A 161      -7.615 -15.470  -3.435  0.0457 1.4870
ATOM   1940  HB2 LEU A 161      -6.125 -15.570  -2.445  0.0457 1.4870
ATOM   1941  CG  LEU A 161      -7.465 -13.970  -1.885  0.3531 1.9080
ATOM   1942  HG  LEU A 161      -8.285 -13.390  -2.365 -0.0361 1.4870
ATOM   1943  CD1 LEU A 161      -8.085 -14.860  -0.785 -0.4121 1.9080
ATOM   1944 HD11 LEU A 161      -8.565 -14.240   0.005  0.1000 1.4870
ATOM   1945 HD12 LEU A 161      -8.845 -15.530  -1.215  0.1000 1.4870
ATOM   1946 HD13 LEU A 161      -7.295 -15.480  -0.305  0.1000 1.4870
ATOM   1947  CD2 LEU A 161      -6.505 -12.970  -1.235 -0.4121 1.9080
ATOM   1948 HD21 LEU A 161      -7.035 -12.380  -0.455  0.1000 1.4870
ATOM   1949 HD22 LEU A 161      -5.655 -13.500  -0.755  0.1000 1.4870
ATOM   1950 HD23 LEU A 161      -6.105 -12.260  -1.985  0.1000 1.4870
ATOM   1951  C   LEU A 161      -5.495 -15.140  -5.075  0.5973 1.9080
ATOM   1952  O   LEU A 161      -6.245 -15.710  -5.865 -0.5679 1.6612
ATOM   1953  N   TYR A 162      -4.165 -15.370  -5.045 -0.4157 1.8240
ATOM   1954  H   TYR A 162      -3.595 -14.830  -4.435  0.2719 0.6000
ATOM   1955  CA  TYR A 162      -3.445 -16.340  -5.855 -0.0014 1.9080
ATOM   1956  HA  TYR A 162      -4.125 -16.830  -6.545  0.0876 1.3870
ATOM   1957  CB  TYR A 162      -2.295 -15.610  -6.605 -0.0152 1.9080
ATOM   1958  HB3 TYR A 162      -1.665 -15.050  -5.895  0.0295 1.4870
ATOM   1959  HB2 TYR A 162      -1.665 -16.320  -7.175  0.0295 1.4870
ATOM   1960  CG  TYR A 162      -2.895 -14.660  -7.595 -0.0011 1.9080
ATOM   1961  CD1 TYR A 162      -2.975 -13.280  -7.335 -0.1906 1.9080
ATOM   1962  HD1 TYR A 162      -2.585 -12.880  -6.405  0.1699 1.4590
ATOM   1963  CE1 TYR A 162      -3.625 -12.430  -8.245 -0.2341 1.9080
ATOM   1964  HE1 TYR A 162      -3.725 -11.370  -8.035  0.1656 1.4590
ATOM   1965  CZ  TYR A 162      -4.195 -12.960  -9.405  0.3226 1.9080
ATOM   1966  OH  TYR A 162      -4.885 -12.130 -10.305 -0.5579 1.7210
ATOM   1967  CD2 TYR A 162      -3.445 -15.170  -8.775 -0.1906 1.9080
ATOM   1968  HD2 TYR A 162      -3.415 -16.230  -8.975  0.1699 1.4590
ATOM   1969  CE2 TYR A 162      -4.095 -14.320  -9.675 -0.2341 1.9080
ATOM   1970  HE2 TYR A 162      -4.575 -14.750 -10.545  0.1656 1.4590
ATOM   1971  C   TYR A 162      -2.895 -17.400  -4.925  0.5973 1.9080
ATOM   1972  O   TYR A 162      -3.365 -17.550  -3.795 -0.5679 1.6612
ATOM   1973  HH  TYR A 162      -5.442 -11.495  -9.781  0.3992 0.0000
ATOM   1974  N   ASP A 163      -1.875 -18.200  -5.305 -0.5163 1.8240
ATOM   1975  H   ASP A 163      -1.545 -18.230  -6.255  0.2936 0.6000
ATOM   1976  CA  ASP A 163      -1.185 -19.070  -4.355  0.0381 1.9080
ATOM   1977  HA  ASP A 163      -1.935 -19.640  -3.825  0.0880 1.3870
ATOM   1978  CB  ASP A 163      -0.255 -20.090  -5.075 -0.0303 1.9080
ATOM   1979  HB3 ASP A 163      -0.865 -20.730  -5.745 -0.0122 1.4870
ATOM   1980  HB2 ASP A 163       0.485 -19.540  -5.695 -0.0122 1.4870
ATOM   1981  CG  ASP A 163       0.475 -20.980  -4.075  0.7994 1.9080
ATOM   1982  OD1 ASP A 163      -0.015 -21.190  -2.945 -0.8014 1.6612
ATOM   1983  OD2 ASP A 163       1.615 -21.410  -4.405 -0.8014 1.6612
ATOM   1984  C   ASP A 163      -0.425 -18.280  -3.285  0.5366 1.9080
ATOM   1985  O   ASP A 163       0.705 -17.830  -3.485 -0.5819 1.6612
ATOM   1986  N   ARG A 164      -1.055 -18.120  -2.095 -0.3479 1.8240
ATOM   1987  H   ARG A 164      -2.005 -18.410  -2.055  0.2747 0.6000
ATOM   1988  CA  ARG A 164      -0.485 -17.570  -0.885 -0.2637 1.9080
ATOM   1989  HA  ARG A 164      -1.275 -17.540  -0.145  0.1560 1.3870
ATOM   1990  CB  ARG A 164       0.645 -18.470  -0.315 -0.0007 1.9080
ATOM   1991  HB3 ARG A 164       1.365 -18.690  -1.135  0.0327 1.4870
ATOM   1992  HB2 ARG A 164       1.195 -17.930   0.495  0.0327 1.4870
ATOM   1993  CG  ARG A 164       0.085 -19.770   0.295  0.0390 1.9080
ATOM   1994  HG3 ARG A 164      -0.445 -19.530   1.235  0.0285 1.4870
ATOM   1995  HG2 ARG A 164      -0.665 -20.200  -0.405  0.0285 1.4870
ATOM   1996  CD  ARG A 164       1.155 -20.830   0.595  0.0486 1.9080
ATOM   1997  HD3 ARG A 164       2.005 -20.390   1.155  0.0687 1.3870
ATOM   1998  HD2 ARG A 164       0.725 -21.680   1.155  0.0687 1.3870
ATOM   1999  NE  ARG A 164       1.595 -21.290  -0.755 -0.5295 1.8240
ATOM   2000  HE  ARG A 164       0.955 -21.150  -1.545  0.3456 0.6000
ATOM   2001  CZ  ARG A 164       2.675 -22.050  -1.015  0.8076 1.9080
ATOM   2002  NH1 ARG A 164       3.535 -22.430  -0.065 -0.8627 1.8240
ATOM   2003 HH11 ARG A 164       3.415 -22.120   0.885  0.4478 0.6000
ATOM   2004 HH12 ARG A 164       4.355 -22.940  -0.285  0.4478 0.6000
ATOM   2005  NH2 ARG A 164       2.865 -22.440  -2.275 -0.8627 1.8240
ATOM   2006 HH21 ARG A 164       2.155 -22.160  -2.955  0.4478 0.6000
ATOM   2007 HH22 ARG A 164       3.445 -23.220  -2.455  0.4478 0.6000
ATOM   2008  C   ARG A 164      -0.045 -16.120  -1.025  0.7341 1.9080
ATOM   2009  O   ARG A 164       0.705 -15.600  -0.215 -0.5894 1.6612
ATOM   2010  N   LEU A 165      -0.535 -15.450  -2.075 -0.4157 1.8240
ATOM   2011  H   LEU A 165      -1.135 -15.930  -2.705  0.2719 0.6000
ATOM   2012  CA  LEU A 165      -0.195 -14.090  -2.415 -0.0518 1.9080
ATOM   2013  HA  LEU A 165       0.205 -13.590  -1.555  0.0922 1.3870
ATOM   2014  CB  LEU A 165       0.805 -14.010  -3.605 -0.1102 1.9080
ATOM   2015  HB3 LEU A 165       0.385 -14.590  -4.455  0.0457 1.4870
ATOM   2016  HB2 LEU A 165       0.905 -12.950  -3.935  0.0457 1.4870
ATOM   2017  CG  LEU A 165       2.215 -14.550  -3.275  0.3531 1.9080
ATOM   2018  HG  LEU A 165       2.095 -15.610  -2.945 -0.0361 1.4870
ATOM   2019  CD1 LEU A 165       3.125 -14.560  -4.515 -0.4121 1.9080
ATOM   2020 HD11 LEU A 165       4.115 -15.000  -4.265  0.1000 1.4870
ATOM   2021 HD12 LEU A 165       2.665 -15.180  -5.315  0.1000 1.4870
ATOM   2022 HD13 LEU A 165       3.265 -13.530  -4.895  0.1000 1.4870
ATOM   2023  CD2 LEU A 165       2.915 -13.770  -2.155 -0.4121 1.9080
ATOM   2024 HD21 LEU A 165       3.935 -14.180  -1.995  0.1000 1.4870
ATOM   2025 HD22 LEU A 165       2.995 -12.700  -2.415  0.1000 1.4870
ATOM   2026 HD23 LEU A 165       2.355 -13.870  -1.205  0.1000 1.4870
ATOM   2027  C   LEU A 165      -1.485 -13.390  -2.775  0.5973 1.9080
ATOM   2028  O   LEU A 165      -2.235 -13.800  -3.665 -0.5679 1.6612
ATOM   2029  N   ALA A 166      -1.795 -12.300  -2.055 -0.4157 1.8240
ATOM   2030  H   ALA A 166      -1.165 -12.000  -1.335  0.2719 0.6000
ATOM   2031  CA  ALA A 166      -2.955 -11.470  -2.245  0.0337 1.9080
ATOM   2032  HA  ALA A 166      -3.695 -11.980  -2.845  0.0823 1.3870
ATOM   2033  CB  ALA A 166      -3.525 -11.120  -0.855 -0.1825 1.9080
ATOM   2034  HB1 ALA A 166      -4.405 -10.450  -0.935  0.0603 1.4870
ATOM   2035  HB2 ALA A 166      -3.845 -12.050  -0.335  0.0603 1.4870
ATOM   2036  HB3 ALA A 166      -2.755 -10.620  -0.225  0.0603 1.4870
ATOM   2037  C   ALA A 166      -2.515 -10.210  -2.945  0.5973 1.9080
ATOM   2038  O   ALA A 166      -1.735  -9.430  -2.405 -0.5679 1.6612
ATOM   2039  N   SER A 167      -2.975  -9.980  -4.195 -0.4157 1.8240
ATOM   2040  H   SER A 167      -3.655 -10.610  -4.605  0.2719 0.6000
ATOM   2041  CA  SER A 167      -2.595  -8.810  -4.965 -0.0249 1.9080
ATOM   2042  HA  SER A 167      -1.775  -8.300  -4.485  0.0843 1.3870
ATOM   2043  CB  SER A 167      -2.155  -9.140  -6.415  0.2117 1.9080
ATOM   2044  HB3 SER A 167      -1.395  -9.960  -6.365  0.0352 1.3870
ATOM   2045  HB2 SER A 167      -3.015  -9.500  -7.015  0.0352 1.3870
ATOM   2046  OG  SER A 167      -1.555  -8.010  -7.055 -0.6546 1.7210
ATOM   2047  C   SER A 167      -3.735  -7.830  -5.035  0.5973 1.9080
ATOM   2048  O   SER A 167      -4.915  -8.190  -4.955 -0.5679 1.6612
ATOM   2049  HG  SER A 167      -0.893  -7.597  -6.435  0.4275 0.0000
ATOM   2050  N   THR A 168      -3.415  -6.540  -5.195 -0.4157 1.8240
ATOM   2051  H   THR A 168      -2.455  -6.250  -5.205  0.2719 0.6000
ATOM   2052  CA  THR A 168      -4.405  -5.500  -5.435 -0.0389 1.9080
ATOM   2053  HA  THR A 168      -5.285  -5.710  -4.845  0.1007 1.3870
ATOM   2054  CB  THR A 168      -3.905  -4.110  -5.035  0.3654 1.9080
ATOM   2055  HB  THR A 168      -4.705  -3.360  -5.225  0.0043 1.3870
ATOM   2056  OG1 THR A 168      -2.705  -3.720  -5.715 -0.6761 1.7210
ATOM   2057  CG2 THR A 168      -3.565  -4.140  -3.545 -0.2438 1.9080
ATOM   2058 HG21 THR A 168      -3.265  -3.130  -3.205  0.0642 1.4870
ATOM   2059 HG22 THR A 168      -4.455  -4.470  -2.965  0.0642 1.4870
ATOM   2060 HG23 THR A 168      -2.725  -4.840  -3.335  0.0642 1.4870
ATOM   2061  C   THR A 168      -4.855  -5.450  -6.885  0.5973 1.9080
ATOM   2062  O   THR A 168      -5.825  -4.770  -7.205 -0.5679 1.6612
ATOM   2063  HG1 THR A 168      -2.559  -2.729  -5.626  0.4102 0.0000
ATOM   2064  N   VAL A 169      -4.165  -6.180  -7.785 -0.4157 1.8240
ATOM   2065  H   VAL A 169      -3.405  -6.760  -7.485  0.2719 0.6000
ATOM   2066  CA  VAL A 169      -4.405  -6.160  -9.225 -0.0875 1.9080
ATOM   2067  HA  VAL A 169      -5.315  -5.620  -9.425  0.0969 1.3870
ATOM   2068  CB  VAL A 169      -3.255  -5.470  -9.955  0.2985 1.9080
ATOM   2069  HB  VAL A 169      -2.285  -5.920  -9.645 -0.0297 1.4870
ATOM   2070  CG1 VAL A 169      -3.365  -5.570 -11.495 -0.3192 1.9080
ATOM   2071 HG11 VAL A 169      -2.565  -4.970 -11.975  0.0791 1.4870
ATOM   2072 HG12 VAL A 169      -3.245  -6.620 -11.845  0.0791 1.4870
ATOM   2073 HG13 VAL A 169      -4.345  -5.190 -11.835  0.0791 1.4870
ATOM   2074  CG2 VAL A 169      -3.285  -3.990  -9.555 -0.3192 1.9080
ATOM   2075 HG21 VAL A 169      -2.565  -3.390 -10.155  0.0791 1.4870
ATOM   2076 HG22 VAL A 169      -4.295  -3.560  -9.715  0.0791 1.4870
ATOM   2077 HG23 VAL A 169      -3.025  -3.860  -8.485  0.0791 1.4870
ATOM   2078  C   VAL A 169      -4.585  -7.560  -9.775  0.5973 1.9080
ATOM   2079  O   VAL A 169      -3.905  -8.500  -9.395 -0.5679 1.6612
ATOM   2080  N   ILE A 170      -5.535  -7.720 -10.725 -0.4157 1.8240
ATOM   2081  H   ILE A 170      -6.125  -6.940 -10.975  0.2719 0.6000
ATOM   2082  CA  ILE A 170      -5.725  -8.940 -11.485 -0.0597 1.9080
ATOM   2083  HA  ILE A 170      -5.585  -9.760 -10.795  0.0869 1.3870
ATOM   2084  CB  ILE A 170      -7.115  -9.090 -12.115  0.1303 1.9080
ATOM   2085  HB  ILE A 170      -7.045  -9.270 -13.215  0.0187 1.4870
ATOM   2086  CG2 ILE A 170      -7.755 -10.340 -11.495 -0.3204 1.9080
ATOM   2087 HG21 ILE A 170      -8.775 -10.490 -11.895  0.0882 1.4870
ATOM   2088 HG22 ILE A 170      -7.155 -11.240 -11.705  0.0882 1.4870
ATOM   2089 HG23 ILE A 170      -7.835 -10.220 -10.385  0.0882 1.4870
ATOM   2090  CG1 ILE A 170      -7.995  -7.830 -11.925 -0.0430 1.9080
ATOM   2091 HG13 ILE A 170      -8.135  -7.650 -10.835  0.0236 1.4870
ATOM   2092 HG12 ILE A 170      -7.455  -6.960 -12.355  0.0236 1.4870
ATOM   2093  CD1 ILE A 170      -9.375  -7.920 -12.585 -0.0660 1.9080
ATOM   2094 HD11 ILE A 170      -9.925  -6.960 -12.445  0.0186 1.4870
ATOM   2095 HD12 ILE A 170      -9.285  -8.110 -13.675  0.0186 1.4870
ATOM   2096 HD13 ILE A 170      -9.995  -8.720 -12.125  0.0186 1.4870
ATOM   2097  C   ILE A 170      -4.665  -9.110 -12.575  0.5973 1.9080
ATOM   2098  O   ILE A 170      -4.505  -8.270 -13.465 -0.5679 1.6612
ATOM   2099  N   TYR A 171      -3.925 -10.230 -12.545 -0.4157 1.8240
ATOM   2100  H   TYR A 171      -4.025 -10.870 -11.785  0.2719 0.6000
ATOM   2101  CA  TYR A 171      -2.985 -10.590 -13.605 -0.0014 1.9080
ATOM   2102  HA  TYR A 171      -2.645  -9.680 -14.085  0.0876 1.3870
ATOM   2103  CB  TYR A 171      -1.745 -11.360 -13.105 -0.0152 1.9080
ATOM   2104  HB3 TYR A 171      -2.045 -12.360 -12.715  0.0295 1.4870
ATOM   2105  HB2 TYR A 171      -1.015 -11.500 -13.925  0.0295 1.4870
ATOM   2106  CG  TYR A 171      -1.045 -10.620 -11.995 -0.0011 1.9080
ATOM   2107  CD1 TYR A 171      -1.305 -10.970 -10.665 -0.1906 1.9080
ATOM   2108  HD1 TYR A 171      -1.995 -11.770 -10.455  0.1699 1.4590
ATOM   2109  CE1 TYR A 171      -0.685 -10.290  -9.615 -0.2341 1.9080
ATOM   2110  HE1 TYR A 171      -0.905 -10.570  -8.595  0.1656 1.4590
ATOM   2111  CZ  TYR A 171       0.195  -9.240  -9.885  0.3226 1.9080
ATOM   2112  OH  TYR A 171       0.795  -8.550  -8.825 -0.5579 1.7210
ATOM   2113  CD2 TYR A 171      -0.135  -9.590 -12.265 -0.1906 1.9080
ATOM   2114  HD2 TYR A 171       0.095  -9.330 -13.295  0.1699 1.4590
ATOM   2115  CE2 TYR A 171       0.475  -8.890 -11.215 -0.2341 1.9080
ATOM   2116  HE2 TYR A 171       1.175  -8.090 -11.435  0.1656 1.4590
ATOM   2117  C   TYR A 171      -3.655 -11.440 -14.685  0.5973 1.9080
ATOM   2118  O   TYR A 171      -4.685 -12.080 -14.475 -0.5679 1.6612
ATOM   2119  HH  TYR A 171       0.089  -8.299  -8.171  0.3992 0.0000
ATOM   2120  N   ARG A 172      -3.055 -11.460 -15.885 -0.3479 1.8240
ATOM   2121  H   ARG A 172      -2.225 -10.930 -16.025  0.2747 0.6000
ATOM   2122  CA  ARG A 172      -3.505 -12.220 -17.025 -0.2637 1.9080
ATOM   2123  HA  ARG A 172      -4.535 -11.960 -17.225  0.1560 1.3870
ATOM   2124  CB  ARG A 172      -2.625 -11.870 -18.245 -0.0007 1.9080
ATOM   2125  HB3 ARG A 172      -2.555 -10.770 -18.315  0.0327 1.4870
ATOM   2126  HB2 ARG A 172      -1.595 -12.250 -18.055  0.0327 1.4870
ATOM   2127  CG  ARG A 172      -3.105 -12.430 -19.605  0.0390 1.9080
ATOM   2128  HG3 ARG A 172      -3.465 -13.480 -19.495  0.0285 1.4870
ATOM   2129  HG2 ARG A 172      -3.975 -11.830 -19.965  0.0285 1.4870
ATOM   2130  CD  ARG A 172      -2.025 -12.470 -20.685  0.0486 1.9080
ATOM   2131  HD3 ARG A 172      -1.255 -13.240 -20.415  0.0687 1.3870
ATOM   2132  HD2 ARG A 172      -2.465 -12.710 -21.675  0.0687 1.3870
ATOM   2133  NE  ARG A 172      -1.395 -11.110 -20.685 -0.5295 1.8240
ATOM   2134  HE  ARG A 172      -1.845 -10.380 -20.165  0.3456 0.6000
ATOM   2135  CZ  ARG A 172      -0.245 -10.790 -21.315  0.8076 1.9080
ATOM   2136  NH1 ARG A 172       0.425 -11.700 -22.045 -0.8627 1.8240
ATOM   2137 HH11 ARG A 172       0.005 -12.590 -22.195  0.4478 0.6000
ATOM   2138 HH12 ARG A 172       1.215 -11.420 -22.585  0.4478 0.6000
ATOM   2139  NH2 ARG A 172       0.205  -9.530 -21.215 -0.8627 1.8240
ATOM   2140 HH21 ARG A 172      -0.385  -8.880 -20.725  0.4478 0.6000
ATOM   2141 HH22 ARG A 172       0.965  -9.230 -21.775  0.4478 0.6000
ATOM   2142  C   ARG A 172      -3.415 -13.730 -16.855  0.7341 1.9080
ATOM   2143  O   ARG A 172      -2.385 -14.270 -16.455 -0.5894 1.6612
ATOM   2144  N   GLY A 173      -4.495 -14.440 -17.205 -0.4157 1.8240
ATOM   2145  H   GLY A 173      -5.345 -13.960 -17.475  0.2719 0.6000
ATOM   2146  CA  GLY A 173      -4.455 -15.860 -17.555 -0.0252 1.9080
ATOM   2147  HA3 GLY A 173      -5.365 -16.070 -18.085  0.0698 1.3870
ATOM   2148  HA2 GLY A 173      -3.585 -16.030 -18.175  0.0698 1.3870
ATOM   2149  C   GLY A 173      -4.375 -16.820 -16.415  0.5973 1.9080
ATOM   2150  O   GLY A 173      -4.435 -18.040 -16.595 -0.5679 1.6612
ATOM   2151  N   THR A 174      -4.305 -16.290 -15.195 -0.4157 1.8240
ATOM   2152  H   THR A 174      -4.335 -15.300 -15.125  0.2719 0.6000
ATOM   2153  CA  THR A 174      -4.055 -17.020 -13.965 -0.0389 1.9080
ATOM   2154  HA  THR A 174      -3.815 -18.050 -14.205  0.1007 1.3870
ATOM   2155  CB  THR A 174      -2.865 -16.440 -13.215  0.3654 1.9080
ATOM   2156  HB  THR A 174      -1.955 -16.570 -13.855  0.0043 1.3870
ATOM   2157  OG1 THR A 174      -2.615 -17.080 -11.975 -0.6761 1.7210
ATOM   2158  CG2 THR A 174      -3.035 -14.930 -12.965 -0.2438 1.9080
ATOM   2159 HG21 THR A 174      -2.245 -14.550 -12.295  0.0642 1.4870
ATOM   2160 HG22 THR A 174      -2.975 -14.370 -13.925  0.0642 1.4870
ATOM   2161 HG23 THR A 174      -4.025 -14.720 -12.525  0.0642 1.4870
ATOM   2162  C   THR A 174      -5.325 -17.060 -13.145  0.5973 1.9080
ATOM   2163  O   THR A 174      -6.185 -16.170 -13.235 -0.5679 1.6612
ATOM   2164  HG1 THR A 174      -3.458 -17.135 -11.425  0.4102 0.0000
ATOM   2165  N   THR A 175      -5.525 -18.130 -12.355 -0.4157 1.8240
ATOM   2166  H   THR A 175      -4.815 -18.810 -12.225  0.2719 0.6000
ATOM   2167  CA  THR A 175      -6.735 -18.350 -11.585 -0.0389 1.9080
ATOM   2168  HA  THR A 175      -7.565 -17.960 -12.155  0.1007 1.3870
ATOM   2169  CB  THR A 175      -7.055 -19.820 -11.295  0.3654 1.9080
ATOM   2170  HB  THR A 175      -7.965 -19.900 -10.655  0.0043 1.3870
ATOM   2171  OG1 THR A 175      -5.965 -20.500 -10.675 -0.6761 1.7210
ATOM   2172  CG2 THR A 175      -7.295 -20.540 -12.625 -0.2438 1.9080
ATOM   2173 HG21 THR A 175      -7.565 -21.600 -12.445  0.0642 1.4870
ATOM   2174 HG22 THR A 175      -8.105 -20.050 -13.185  0.0642 1.4870
ATOM   2175 HG23 THR A 175      -6.375 -20.520 -13.255  0.0642 1.4870
ATOM   2176  C   THR A 175      -6.715 -17.590 -10.275  0.5973 1.9080
ATOM   2177  O   THR A 175      -5.735 -17.640  -9.525 -0.5679 1.6612
ATOM   2178  HG1 THR A 175      -6.255 -20.910  -9.802  0.4102 0.0000
ATOM   2179  N   PHE A 176      -7.795 -16.870  -9.955 -0.4157 1.8240
ATOM   2180  H   PHE A 176      -8.575 -16.780 -10.585  0.2719 0.6000
ATOM   2181  CA  PHE A 176      -7.875 -16.120  -8.715 -0.0024 1.9080
ATOM   2182  HA  PHE A 176      -7.155 -16.510  -8.015  0.0978 1.3870
ATOM   2183  CB  PHE A 176      -7.555 -14.610  -8.915 -0.0343 1.9080
ATOM   2184  HB3 PHE A 176      -7.455 -14.110  -7.925  0.0295 1.4870
ATOM   2185  HB2 PHE A 176      -6.585 -14.520  -9.435  0.0295 1.4870
ATOM   2186  CG  PHE A 176      -8.575 -13.860  -9.725  0.0118 1.9080
ATOM   2187  CD1 PHE A 176      -8.515 -13.850 -11.125 -0.1256 1.9080
ATOM   2188  HD1 PHE A 176      -7.725 -14.400 -11.635  0.1330 1.4590
ATOM   2189  CE1 PHE A 176      -9.455 -13.140 -11.875 -0.1704 1.9080
ATOM   2190  HE1 PHE A 176      -9.385 -13.130 -12.955  0.1430 1.4590
ATOM   2191  CZ  PHE A 176     -10.475 -12.420 -11.225 -0.1072 1.9080
ATOM   2192  HZ  PHE A 176     -11.195 -11.860 -11.795  0.1297 1.4590
ATOM   2193  CD2 PHE A 176      -9.615 -13.170  -9.085 -0.1256 1.9080
ATOM   2194  HD2 PHE A 176      -9.685 -13.180  -8.015  0.1330 1.4590
ATOM   2195  CE2 PHE A 176     -10.565 -12.450  -9.835 -0.1704 1.9080
ATOM   2196  HE2 PHE A 176     -11.355 -11.910  -9.325  0.1430 1.4590
ATOM   2197  C   PHE A 176      -9.225 -16.280  -8.065  0.5973 1.9080
ATOM   2198  O   PHE A 176     -10.225 -16.610  -8.705 -0.5679 1.6612
ATOM   2199  N   ALA A 177      -9.275 -16.020  -6.755 -0.4157 1.8240
ATOM   2200  H   ALA A 177      -8.435 -15.810  -6.245  0.2719 0.6000
ATOM   2201  CA  ALA A 177     -10.505 -15.890  -6.015  0.0337 1.9080
ATOM   2202  HA  ALA A 177     -11.355 -15.940  -6.685  0.0823 1.3870
ATOM   2203  CB  ALA A 177     -10.615 -17.010  -4.965 -0.1825 1.9080
ATOM   2204  HB1 ALA A 177     -11.575 -16.940  -4.395  0.0603 1.4870
ATOM   2205  HB2 ALA A 177     -10.585 -18.000  -5.465  0.0603 1.4870
ATOM   2206  HB3 ALA A 177      -9.765 -16.960  -4.255  0.0603 1.4870
ATOM   2207  C   ALA A 177     -10.525 -14.520  -5.355  0.5973 1.9080
ATOM   2208  O   ALA A 177      -9.485 -14.010  -4.925 -0.5679 1.6612
ATOM   2209  N   GLU A 178     -11.695 -13.860  -5.285 -0.5163 1.8240
ATOM   2210  H   GLU A 178     -12.525 -14.230  -5.685  0.2936 0.6000
ATOM   2211  CA  GLU A 178     -11.845 -12.620  -4.555  0.0397 1.9080
ATOM   2212  HA  GLU A 178     -11.045 -11.940  -4.815  0.1105 1.3870
ATOM   2213  CB  GLU A 178     -13.205 -11.960  -4.875  0.0560 1.9080
ATOM   2214  HB3 GLU A 178     -14.015 -12.700  -4.655 -0.0173 1.4870
ATOM   2215  HB2 GLU A 178     -13.355 -11.080  -4.215 -0.0173 1.4870
ATOM   2216  CG  GLU A 178     -13.365 -11.470  -6.335  0.0136 1.9080
ATOM   2217  HG3 GLU A 178     -12.705 -10.600  -6.515 -0.0425 1.4870
ATOM   2218  HG2 GLU A 178     -13.105 -12.270  -7.055 -0.0425 1.4870
ATOM   2219  CD  GLU A 178     -14.815 -11.070  -6.565  0.8054 1.9080
ATOM   2220  OE1 GLU A 178     -15.125  -9.840  -6.495 -0.8188 1.6612
ATOM   2221  OE2 GLU A 178     -15.655 -11.970  -6.785 -0.8188 1.6612
ATOM   2222  C   GLU A 178     -11.805 -12.860  -3.055  0.5366 1.9080
ATOM   2223  O   GLU A 178     -12.515 -13.730  -2.545 -0.5819 1.6612
ATOM   2224  N   GLY A 179     -10.985 -12.130  -2.295 -0.4157 1.8240
ATOM   2225  H   GLY A 179     -10.355 -11.440  -2.685  0.2719 0.6000
ATOM   2226  CA  GLY A 179     -10.945 -12.370  -0.865 -0.0252 1.9080
ATOM   2227  HA3 GLY A 179     -11.965 -12.410  -0.495  0.0698 1.3870
ATOM   2228  HA2 GLY A 179     -10.395 -13.280  -0.695  0.0698 1.3870
ATOM   2229  C   GLY A 179     -10.295 -11.300  -0.055  0.5973 1.9080
ATOM   2230  O   GLY A 179      -9.945 -10.220  -0.525 -0.5679 1.6612
ATOM   2231  N   VAL A 180     -10.145 -11.590   1.245 -0.4157 1.8240
ATOM   2232  H   VAL A 180     -10.425 -12.500   1.585  0.2719 0.6000
ATOM   2233  CA  VAL A 180      -9.725 -10.640   2.245 -0.0875 1.9080
ATOM   2234  HA  VAL A 180      -9.145  -9.860   1.785  0.0969 1.3870
ATOM   2235  CB  VAL A 180     -10.905 -10.010   2.985  0.2985 1.9080
ATOM   2236  HB  VAL A 180     -10.515  -9.450   3.855 -0.0297 1.4870
ATOM   2237  CG1 VAL A 180     -11.615  -8.990   2.065 -0.3192 1.9080
ATOM   2238 HG11 VAL A 180     -12.405  -8.450   2.625  0.0791 1.4870
ATOM   2239 HG12 VAL A 180     -10.885  -8.230   1.695  0.0791 1.4870
ATOM   2240 HG13 VAL A 180     -12.065  -9.490   1.185  0.0791 1.4870
ATOM   2241  CG2 VAL A 180     -11.905 -11.080   3.465 -0.3192 1.9080
ATOM   2242 HG21 VAL A 180     -12.665 -10.610   4.135  0.0791 1.4870
ATOM   2243 HG22 VAL A 180     -12.435 -11.540   2.605  0.0791 1.4870
ATOM   2244 HG23 VAL A 180     -11.395 -11.880   4.035  0.0791 1.4870
ATOM   2245  C   VAL A 180      -8.795 -11.340   3.235  0.5973 1.9080
ATOM   2246  O   VAL A 180      -8.885 -12.550   3.435 -0.5679 1.6612
ATOM   2247  N   VAL A 181      -7.845 -10.600   3.835 -0.4157 1.8240
ATOM   2248  H   VAL A 181      -7.835  -9.610   3.735  0.2719 0.6000
ATOM   2249  CA  VAL A 181      -6.755 -11.190   4.605 -0.0875 1.9080
ATOM   2250  HA  VAL A 181      -6.815 -12.270   4.575  0.0969 1.3870
ATOM   2251  CB  VAL A 181      -5.385 -10.810   4.035  0.2985 1.9080
ATOM   2252  HB  VAL A 181      -5.305  -9.700   3.995 -0.0297 1.4870
ATOM   2253  CG1 VAL A 181      -4.225 -11.360   4.915 -0.3192 1.9080
ATOM   2254 HG11 VAL A 181      -3.255 -11.160   4.415  0.0791 1.4870
ATOM   2255 HG12 VAL A 181      -4.205 -10.870   5.905  0.0791 1.4870
ATOM   2256 HG13 VAL A 181      -4.335 -12.450   5.055  0.0791 1.4870
ATOM   2257  CG2 VAL A 181      -5.255 -11.360   2.605 -0.3192 1.9080
ATOM   2258 HG21 VAL A 181      -4.255 -11.110   2.185  0.0791 1.4870
ATOM   2259 HG22 VAL A 181      -5.355 -12.470   2.615  0.0791 1.4870
ATOM   2260 HG23 VAL A 181      -6.025 -10.940   1.935  0.0791 1.4870
ATOM   2261  C   VAL A 181      -6.825 -10.780   6.065  0.5973 1.9080
ATOM   2262  O   VAL A 181      -6.725  -9.600   6.405 -0.5679 1.6612
ATOM   2263  N   ALA A 182      -6.965 -11.760   6.975 -0.4157 1.8240
ATOM   2264  H   ALA A 182      -7.005 -12.720   6.665  0.2719 0.6000
ATOM   2265  CA  ALA A 182      -6.905 -11.550   8.405  0.0337 1.9080
ATOM   2266  HA  ALA A 182      -7.035 -10.500   8.635  0.0823 1.3870
ATOM   2267  CB  ALA A 182      -8.005 -12.350   9.145 -0.1825 1.9080
ATOM   2268  HB1 ALA A 182      -7.905 -12.240  10.245  0.0603 1.4870
ATOM   2269  HB2 ALA A 182      -9.005 -11.960   8.865  0.0603 1.4870
ATOM   2270  HB3 ALA A 182      -7.955 -13.430   8.885  0.0603 1.4870
ATOM   2271  C   ALA A 182      -5.565 -11.980   8.965  0.5973 1.9080
ATOM   2272  O   ALA A 182      -4.905 -12.890   8.465 -0.5679 1.6612
ATOM   2273  N   PHE A 183      -5.115 -11.310  10.045 -0.4157 1.8240
ATOM   2274  H   PHE A 183      -5.645 -10.570  10.445  0.2719 0.6000
ATOM   2275  CA  PHE A 183      -3.885 -11.640  10.735 -0.0024 1.9080
ATOM   2276  HA  PHE A 183      -3.365 -12.440  10.235  0.0978 1.3870
ATOM   2277  CB  PHE A 183      -2.945 -10.410  10.855 -0.0343 1.9080
ATOM   2278  HB3 PHE A 183      -3.435  -9.590  11.425  0.0295 1.4870
ATOM   2279  HB2 PHE A 183      -2.005 -10.690  11.385  0.0295 1.4870
ATOM   2280  CG  PHE A 183      -2.595  -9.900   9.485  0.0118 1.9080
ATOM   2281  CD1 PHE A 183      -3.355  -8.870   8.915 -0.1256 1.9080
ATOM   2282  HD1 PHE A 183      -4.175  -8.440   9.465  0.1330 1.4590
ATOM   2283  CE1 PHE A 183      -3.065  -8.410   7.625 -0.1704 1.9080
ATOM   2284  HE1 PHE A 183      -3.665  -7.620   7.195  0.1430 1.4590
ATOM   2285  CZ  PHE A 183      -2.015  -8.990   6.895 -0.1072 1.9080
ATOM   2286  HZ  PHE A 183      -1.795  -8.650   5.895  0.1297 1.4590
ATOM   2287  CD2 PHE A 183      -1.545 -10.470   8.755 -0.1256 1.9080
ATOM   2288  HD2 PHE A 183      -0.955 -11.270   9.175  0.1330 1.4590
ATOM   2289  CE2 PHE A 183      -1.245 -10.010   7.455 -0.1704 1.9080
ATOM   2290  HE2 PHE A 183      -0.435 -10.460   6.895  0.1430 1.4590
ATOM   2291  C   PHE A 183      -4.255 -12.140  12.125  0.5973 1.9080
ATOM   2292  O   PHE A 183      -4.945 -11.450  12.875 -0.5679 1.6612
ATOM   2293  N   LEU A 184      -3.845 -13.370  12.465 -0.4157 1.8240
ATOM   2294  H   LEU A 184      -3.285 -13.920  11.835  0.2719 0.6000
ATOM   2295  CA  LEU A 184      -4.235 -14.040  13.675 -0.0518 1.9080
ATOM   2296  HA  LEU A 184      -4.905 -13.410  14.245  0.0922 1.3870
ATOM   2297  CB  LEU A 184      -4.915 -15.410  13.415 -0.1102 1.9080
ATOM   2298  HB3 LEU A 184      -4.185 -16.080  12.905  0.0457 1.4870
ATOM   2299  HB2 LEU A 184      -5.195 -15.870  14.385  0.0457 1.4870
ATOM   2300  CG  LEU A 184      -6.175 -15.340  12.545  0.3531 1.9080
ATOM   2301  HG  LEU A 184      -5.895 -14.950  11.535 -0.0361 1.4870
ATOM   2302  CD1 LEU A 184      -6.755 -16.750  12.375 -0.4121 1.9080
ATOM   2303 HD11 LEU A 184      -7.595 -16.740  11.645  0.1000 1.4870
ATOM   2304 HD12 LEU A 184      -5.975 -17.440  11.995  0.1000 1.4870
ATOM   2305 HD13 LEU A 184      -7.125 -17.140  13.345  0.1000 1.4870
ATOM   2306  CD2 LEU A 184      -7.225 -14.390  13.145 -0.4121 1.9080
ATOM   2307 HD21 LEU A 184      -8.125 -14.350  12.495  0.1000 1.4870
ATOM   2308 HD22 LEU A 184      -7.535 -14.740  14.155  0.1000 1.4870
ATOM   2309 HD23 LEU A 184      -6.835 -13.360  13.235  0.1000 1.4870
ATOM   2310  C   LEU A 184      -3.045 -14.330  14.565  0.5973 1.9080
ATOM   2311  O   LEU A 184      -1.915 -14.510  14.105 -0.5679 1.6612
ATOM   2312  N   ILE A 185      -3.315 -14.390  15.875 -0.4157 1.8240
ATOM   2313  H   ILE A 185      -4.235 -14.150  16.205  0.2719 0.6000
ATOM   2314  CA  ILE A 185      -2.375 -14.800  16.885 -0.0597 1.9080
ATOM   2315  HA  ILE A 185      -1.495 -15.220  16.415  0.0869 1.3870
ATOM   2316  CB  ILE A 185      -1.905 -13.600  17.715  0.1303 1.9080
ATOM   2317  HB  ILE A 185      -1.335 -12.940  17.005  0.0187 1.4870
ATOM   2318  CG2 ILE A 185      -3.085 -12.770  18.225 -0.3204 1.9080
ATOM   2319 HG21 ILE A 185      -2.745 -11.800  18.635  0.0882 1.4870
ATOM   2320 HG22 ILE A 185      -3.815 -12.530  17.435  0.0882 1.4870
ATOM   2321 HG23 ILE A 185      -3.595 -13.320  19.045  0.0882 1.4870
ATOM   2322  CG1 ILE A 185      -0.945 -13.980  18.865 -0.0430 1.9080
ATOM   2323 HG13 ILE A 185      -1.435 -14.720  19.535  0.0236 1.4870
ATOM   2324 HG12 ILE A 185      -0.025 -14.440  18.435  0.0236 1.4870
ATOM   2325  CD1 ILE A 185      -0.565 -12.740  19.685 -0.0660 1.9080
ATOM   2326 HD11 ILE A 185       0.225 -12.970  20.425  0.0186 1.4870
ATOM   2327 HD12 ILE A 185      -0.185 -11.930  19.025  0.0186 1.4870
ATOM   2328 HD13 ILE A 185      -1.435 -12.350  20.255  0.0186 1.4870
ATOM   2329  C   ILE A 185      -3.035 -15.940  17.665  0.5973 1.9080
ATOM   2330  O   ILE A 185      -4.005 -15.790  18.405 -0.5679 1.6612
ATOM   2331  N   LEU A 186      -2.535 -17.170  17.415 -0.4157 1.8240
ATOM   2332  H   LEU A 186      -1.755 -17.260  16.795  0.2719 0.6000
ATOM   2333  CA  LEU A 186      -3.125 -18.420  17.865 -0.0518 1.9080
ATOM   2334  HA  LEU A 186      -4.195 -18.300  17.825  0.0922 1.3870
ATOM   2335  CB  LEU A 186      -2.685 -19.580  16.915 -0.1102 1.9080
ATOM   2336  HB3 LEU A 186      -1.575 -19.670  16.965  0.0457 1.4870
ATOM   2337  HB2 LEU A 186      -3.115 -20.540  17.275  0.0457 1.4870
ATOM   2338  CG  LEU A 186      -3.085 -19.420  15.435  0.3531 1.9080
ATOM   2339  HG  LEU A 186      -2.565 -18.520  15.015 -0.0361 1.4870
ATOM   2340  CD1 LEU A 186      -2.615 -20.650  14.645 -0.4121 1.9080
ATOM   2341 HD11 LEU A 186      -2.935 -20.550  13.585  0.1000 1.4870
ATOM   2342 HD12 LEU A 186      -1.515 -20.740  14.685  0.1000 1.4870
ATOM   2343 HD13 LEU A 186      -3.075 -21.570  15.065  0.1000 1.4870
ATOM   2344  CD2 LEU A 186      -4.595 -19.220  15.235 -0.4121 1.9080
ATOM   2345 HD21 LEU A 186      -4.835 -19.150  14.155  0.1000 1.4870
ATOM   2346 HD22 LEU A 186      -5.145 -20.090  15.665  0.1000 1.4870
ATOM   2347 HD23 LEU A 186      -4.945 -18.290  15.725  0.1000 1.4870
ATOM   2348  C   LEU A 186      -2.735 -18.800  19.295  0.5973 1.9080
ATOM   2349  O   LEU A 186      -1.785 -18.240  19.845 -0.5679 1.6612
ATOM   2350  N   PRO A 187      -3.395 -19.740  19.965 -0.2548 1.8240
ATOM   2351  CD  PRO A 187      -4.685 -20.320  19.575  0.0192 1.9080
ATOM   2352  HD3 PRO A 187      -4.505 -21.200  18.915  0.0391 1.3870
ATOM   2353  HD2 PRO A 187      -5.335 -19.590  19.065  0.0391 1.3870
ATOM   2354  CA  PRO A 187      -2.945 -20.240  21.255 -0.0266 1.9080
ATOM   2355  HA  PRO A 187      -2.825 -19.390  21.905  0.0641 1.3870
ATOM   2356  CB  PRO A 187      -4.075 -21.210  21.695 -0.0070 1.9080
ATOM   2357  HB3 PRO A 187      -3.835 -22.260  21.395  0.0253 1.4870
ATOM   2358  HB2 PRO A 187      -4.265 -21.180  22.785  0.0253 1.4870
ATOM   2359  CG  PRO A 187      -5.295 -20.770  20.895  0.0189 1.9080
ATOM   2360  HG3 PRO A 187      -6.045 -21.570  20.765  0.0213 1.4870
ATOM   2361  HG2 PRO A 187      -5.785 -19.900  21.395  0.0213 1.4870
ATOM   2362  C   PRO A 187      -1.635 -21.000  21.175  0.5896 1.9080
ATOM   2363  O   PRO A 187      -1.385 -21.700  20.205 -0.5748 1.6612
ATOM   2364  N   GLN A 188      -0.775 -20.910  22.215 -0.4157 1.8240
ATOM   2365  H   GLN A 188      -0.855 -20.170  22.865  0.2719 0.6000
ATOM   2366  CA  GLN A 188       0.335 -21.830  22.405 -0.0031 1.9080
ATOM   2367  HA  GLN A 188       1.035 -21.710  21.585  0.0850 1.3870
ATOM   2368  CB  GLN A 188       1.035 -21.600  23.765 -0.0036 1.9080
ATOM   2369  HB3 GLN A 188       0.265 -21.750  24.555  0.0171 1.4870
ATOM   2370  HB2 GLN A 188       1.825 -22.380  23.885  0.0171 1.4870
ATOM   2371  CG  GLN A 188       1.725 -20.250  24.005 -0.0645 1.9080
ATOM   2372  HG3 GLN A 188       2.625 -20.160  23.365  0.0352 1.4870
ATOM   2373  HG2 GLN A 188       1.045 -19.400  23.785  0.0352 1.4870
ATOM   2374  CD  GLN A 188       2.135 -20.170  25.485  0.6951 1.9080
ATOM   2375  C   GLN A 188      -0.085 -23.300  22.475  0.5973 1.9080
ATOM   2376  O   GLN A 188      -0.515 -23.770  23.535 -0.5679 1.6612
ATOM   2377 HE22 GLN A 188       3.295 -19.130  26.775  0.4251 0.6000
ATOM   2378  OE1 GLN A 188       1.655 -20.970  26.305 -0.6086 1.6612
ATOM   2379  NE2 GLN A 188       3.015 -19.210  25.825 -0.9407 1.8240
ATOM   2380 HE21 GLN A 188       3.575 -18.800  25.105  0.4251 0.6000
ATOM   2381  N   ALA A 189       0.065 -24.050  21.365 -0.4157 1.8240
ATOM   2382  H   ALA A 189       0.325 -23.620  20.505  0.2719 0.6000
ATOM   2383  CA  ALA A 189      -0.085 -25.490  21.335  0.0337 1.9080
ATOM   2384  HA  ALA A 189      -1.055 -25.730  21.765  0.0823 1.3870
ATOM   2385  CB  ALA A 189      -0.045 -25.990  19.875 -0.1825 1.9080
ATOM   2386  HB1 ALA A 189      -0.215 -27.090  19.835  0.0603 1.4870
ATOM   2387  HB2 ALA A 189      -0.845 -25.500  19.275  0.0603 1.4870
ATOM   2388  HB3 ALA A 189       0.935 -25.770  19.415  0.0603 1.4870
ATOM   2389  C   ALA A 189       0.975 -26.190  22.165  0.5973 1.9080
ATOM   2390  O   ALA A 189       2.085 -25.690  22.335 -0.5679 1.6612
ATOM   2391  N   LYS A 190       0.635 -27.340  22.765 -0.3479 1.8240
ATOM   2392  H   LYS A 190      -0.255 -27.760  22.645  0.2747 0.6000
ATOM   2393  CA  LYS A 190       1.555 -28.110  23.575 -0.2400 1.9080
ATOM   2394  HA  LYS A 190       2.575 -27.970  23.245  0.1426 1.3870
ATOM   2395  CB  LYS A 190       1.405 -27.820  25.105 -0.0094 1.9080
ATOM   2396  HB3 LYS A 190       0.345 -27.960  25.395  0.0362 1.4870
ATOM   2397  HB2 LYS A 190       2.015 -28.550  25.685  0.0362 1.4870
ATOM   2398  CG  LYS A 190       1.855 -26.400  25.485  0.0187 1.9080
ATOM   2399  HG3 LYS A 190       2.945 -26.300  25.265  0.0103 1.4870
ATOM   2400  HG2 LYS A 190       1.305 -25.700  24.825  0.0103 1.4870
ATOM   2401  CD  LYS A 190       1.575 -26.050  26.955 -0.0479 1.9080
ATOM   2402  HD3 LYS A 190       0.485 -26.170  27.155  0.0621 1.4870
ATOM   2403  HD2 LYS A 190       2.105 -26.790  27.605  0.0621 1.4870
ATOM   2404  CE  LYS A 190       2.025 -24.640  27.345 -0.0143 1.9080
ATOM   2405  HE3 LYS A 190       1.675 -24.380  28.365  0.1135 1.1000
ATOM   2406  HE2 LYS A 190       3.135 -24.560  27.305  0.1135 1.1000
ATOM   2407  NZ  LYS A 190       1.465 -23.690  26.375 -0.3854 1.8240
ATOM   2408  HZ1 LYS A 190       1.725 -22.690  26.595  0.3400 0.6000
ATOM   2409  HZ2 LYS A 190       1.825 -23.930  25.435  0.3400 0.6000
ATOM   2410  HZ3 LYS A 190       0.425 -23.780  26.355  0.3400 0.6000
ATOM   2411  C   LYS A 190       1.165 -29.550  23.345  0.7341 1.9080
ATOM   2412  O   LYS A 190      -0.015 -29.860  23.265 -0.5894 1.6612
ATOM   2413  N   LYS A 191       2.145 -30.460  23.215 -0.3479 1.8240
ATOM   2414  H   LYS A 191       3.115 -30.210  23.255  0.2747 0.6000
ATOM   2415  CA  LYS A 191       1.865 -31.880  23.165 -0.2400 1.9080
ATOM   2416  HA  LYS A 191       0.845 -32.030  22.845  0.1426 1.3870
ATOM   2417  CB  LYS A 191       2.795 -32.630  22.175 -0.0094 1.9080
ATOM   2418  HB3 LYS A 191       2.675 -32.170  21.165  0.0362 1.4870
ATOM   2419  HB2 LYS A 191       3.855 -32.470  22.495  0.0362 1.4870
ATOM   2420  CG  LYS A 191       2.545 -34.150  22.055  0.0187 1.9080
ATOM   2421  HG3 LYS A 191       3.335 -34.590  21.405  0.0103 1.4870
ATOM   2422  HG2 LYS A 191       2.675 -34.610  23.065  0.0103 1.4870
ATOM   2423  CD  LYS A 191       1.175 -34.530  21.475 -0.0479 1.9080
ATOM   2424  HD3 LYS A 191       0.365 -33.950  21.965  0.0621 1.4870
ATOM   2425  HD2 LYS A 191       1.165 -34.230  20.395  0.0621 1.4870
ATOM   2426  CE  LYS A 191       0.805 -36.030  21.565 -0.0143 1.9080
ATOM   2427  HE3 LYS A 191      -0.055 -36.240  20.895  0.1135 1.1000
ATOM   2428  HE2 LYS A 191       1.665 -36.660  21.255  0.1135 1.1000
ATOM   2429  NZ  LYS A 191       0.415 -36.390  22.925 -0.3854 1.8240
ATOM   2430  HZ1 LYS A 191      -0.005 -37.340  23.015  0.3400 0.6000
ATOM   2431  HZ2 LYS A 191       1.195 -36.290  23.625  0.3400 0.6000
ATOM   2432  HZ3 LYS A 191      -0.325 -35.710  23.275  0.3400 0.6000
ATOM   2433  C   LYS A 191       1.985 -32.450  24.565  0.7341 1.9080
ATOM   2434  O   LYS A 191       2.965 -32.260  25.275 -0.5894 1.6612
ATOM   2435  N   ASP A 192       0.935 -33.170  24.985 -0.5163 1.8240
ATOM   2436  H   ASP A 192       0.115 -33.280  24.405  0.2936 0.6000
ATOM   2437  CA  ASP A 192       0.825 -33.980  26.165  0.0381 1.9080
ATOM   2438  HA  ASP A 192       1.125 -33.380  27.015  0.0880 1.3870
ATOM   2439  CB  ASP A 192      -0.665 -34.400  26.325 -0.0303 1.9080
ATOM   2440  HB3 ASP A 192      -0.785 -35.110  27.175 -0.0122 1.4870
ATOM   2441  HB2 ASP A 192      -1.285 -33.500  26.535 -0.0122 1.4870
ATOM   2442  CG  ASP A 192      -1.215 -35.050  25.055  0.7994 1.9080
ATOM   2443  OD1 ASP A 192      -1.165 -34.420  23.955 -0.8014 1.6612
ATOM   2444  OD2 ASP A 192      -1.555 -36.250  25.095 -0.8014 1.6612
ATOM   2445  C   ASP A 192       1.735 -35.210  26.115  0.5366 1.9080
ATOM   2446  O   ASP A 192       1.985 -35.780  25.055 -0.5819 1.6612
ATOM   2447  N   PHE A 193       2.275 -35.660  27.265 -0.4157 1.8240
ATOM   2448  H   PHE A 193       2.125 -35.180  28.125  0.2719 0.6000
ATOM   2449  CA  PHE A 193       3.085 -36.870  27.295 -0.0024 1.9080
ATOM   2450  HA  PHE A 193       3.715 -36.880  26.415  0.0978 1.3870
ATOM   2451  CB  PHE A 193       3.995 -36.860  28.555 -0.0343 1.9080
ATOM   2452  HB3 PHE A 193       4.525 -35.890  28.625  0.0295 1.4870
ATOM   2453  HB2 PHE A 193       3.405 -37.010  29.485  0.0295 1.4870
ATOM   2454  CG  PHE A 193       5.045 -37.940  28.465  0.0118 1.9080
ATOM   2455  CD1 PHE A 193       6.195 -37.750  27.685 -0.1256 1.9080
ATOM   2456  HD1 PHE A 193       6.345 -36.810  27.155  0.1330 1.4590
ATOM   2457  CE1 PHE A 193       7.155 -38.760  27.565 -0.1704 1.9080
ATOM   2458  HE1 PHE A 193       8.035 -38.610  26.955  0.1430 1.4590
ATOM   2459  CZ  PHE A 193       6.965 -39.980  28.225 -0.1072 1.9080
ATOM   2460  HZ  PHE A 193       7.695 -40.770  28.125  0.1297 1.4590
ATOM   2461  CD2 PHE A 193       4.875 -39.160  29.125 -0.1256 1.9080
ATOM   2462  HD2 PHE A 193       3.985 -39.330  29.715  0.1330 1.4590
ATOM   2463  CE2 PHE A 193       5.825 -40.180  29.005 -0.1704 1.9080
ATOM   2464  HE2 PHE A 193       5.665 -41.120  29.515  0.1430 1.4590
ATOM   2465  C   PHE A 193       2.215 -38.120  27.235  0.5973 1.9080
ATOM   2466  O   PHE A 193       2.395 -38.990  26.385 -0.5679 1.6612
ATOM   2467  N   PHE A 194       1.205 -38.220  28.125 -0.4157 1.8240
ATOM   2468  H   PHE A 194       1.025 -37.490  28.775  0.2719 0.6000
ATOM   2469  CA  PHE A 194       0.265 -39.320  28.125 -0.0024 1.9080
ATOM   2470  HA  PHE A 194       0.635 -40.140  27.525  0.0978 1.3870
ATOM   2471  CB  PHE A 194      -0.055 -39.830  29.555 -0.0343 1.9080
ATOM   2472  HB3 PHE A 194      -0.455 -39.000  30.185  0.0295 1.4870
ATOM   2473  HB2 PHE A 194      -0.825 -40.630  29.525  0.0295 1.4870
ATOM   2474  CG  PHE A 194       1.155 -40.410  30.225  0.0118 1.9080
ATOM   2475  CD1 PHE A 194       1.775 -41.560  29.715 -0.1256 1.9080
ATOM   2476  HD1 PHE A 194       1.385 -42.020  28.815  0.1330 1.4590
ATOM   2477  CE1 PHE A 194       2.865 -42.140  30.365 -0.1704 1.9080
ATOM   2478  HE1 PHE A 194       3.325 -43.030  29.965  0.1430 1.4590
ATOM   2479  CZ  PHE A 194       3.365 -41.560  31.535 -0.1072 1.9080
ATOM   2480  HZ  PHE A 194       4.215 -42.000  32.045  0.1297 1.4590
ATOM   2481  CD2 PHE A 194       1.665 -39.830  31.405 -0.1256 1.9080
ATOM   2482  HD2 PHE A 194       1.195 -38.950  31.805  0.1330 1.4590
ATOM   2483  CE2 PHE A 194       2.765 -40.400  32.055 -0.1704 1.9080
ATOM   2484  HE2 PHE A 194       3.145 -39.950  32.965  0.1430 1.4590
ATOM   2485  C   PHE A 194      -1.045 -38.870  27.525  0.5973 1.9080
ATOM   2486  O   PHE A 194      -1.785 -38.080  28.115 -0.5679 1.6612
ATOM   2487  N   SER A 195      -1.375 -39.390  26.335 -0.4157 1.8240
ATOM   2488  H   SER A 195      -0.755 -39.980  25.845  0.2719 0.6000
ATOM   2489  CA  SER A 195      -2.655 -39.120  25.685 -0.0249 1.9080
ATOM   2490  HA  SER A 195      -2.955 -38.110  25.925  0.0843 1.3870
ATOM   2491  CB  SER A 195      -2.575 -39.250  24.135  0.2117 1.9080
ATOM   2492  HB3 SER A 195      -2.335 -40.300  23.845  0.0352 1.3870
ATOM   2493  HB2 SER A 195      -3.545 -38.960  23.675  0.0352 1.3870
ATOM   2494  OG  SER A 195      -1.555 -38.380  23.645 -0.6546 1.7210
ATOM   2495  C   SER A 195      -3.735 -40.050  26.175  0.5973 1.9080
ATOM   2496  O   SER A 195      -3.485 -41.080  26.785 -0.5679 1.6612
ATOM   2497  HG  SER A 195      -1.520 -37.562  24.214  0.4275 0.0000
ATOM   2498  N   SER A 196      -5.015 -39.700  25.905 -0.4157 1.8240
ATOM   2499  H   SER A 196      -5.245 -38.850  25.445  0.2719 0.6000
ATOM   2500  CA  SER A 196      -6.115 -40.620  26.125 -0.0249 1.9080
ATOM   2501  HA  SER A 196      -5.965 -41.100  27.085  0.0843 1.3870
ATOM   2502  CB  SER A 196      -7.495 -39.900  26.145  0.2117 1.9080
ATOM   2503  HB3 SER A 196      -8.305 -40.590  26.465  0.0352 1.3870
ATOM   2504  HB2 SER A 196      -7.445 -39.080  26.905  0.0352 1.3870
ATOM   2505  OG  SER A 196      -7.845 -39.310  24.885 -0.6546 1.7210
ATOM   2506  C   SER A 196      -6.145 -41.710  25.065  0.5973 1.9080
ATOM   2507  O   SER A 196      -5.355 -41.750  24.125 -0.5679 1.6612
ATOM   2508  HG  SER A 196      -8.210 -40.017  24.286  0.4275 0.0000
ATOM   2509  N   HIS A 197      -7.135 -42.620  25.155 -0.4157 1.8240
ATOM   2510  H   HIS A 197      -7.745 -42.630  25.935  0.2719 0.6000
ATOM   2511  CA  HIS A 197      -7.525 -43.430  24.025  0.0188 1.9080
ATOM   2512  HA  HIS A 197      -6.635 -43.930  23.665  0.0881 1.3870
ATOM   2513  CB  HIS A 197      -8.565 -44.500  24.445 -0.0462 1.9080
ATOM   2514  HB3 HIS A 197      -8.865 -45.110  23.555  0.0402 1.4870
ATOM   2515  HB2 HIS A 197      -8.095 -45.190  25.175  0.0402 1.4870
ATOM   2516  CG  HIS A 197      -9.795 -43.950  25.095 -0.0266 1.9080
ATOM   2517  C   HIS A 197      -8.095 -42.540  22.905  0.5973 1.9080
ATOM   2518  O   HIS A 197      -8.805 -41.590  23.245 -0.5679 1.6612
ATOM   2519  HE1 HIS A 197     -12.965 -43.460  25.025  0.1392 1.3590
ATOM   2520  CE1 HIS A 197     -11.895 -43.520  25.235  0.2057 1.9080
ATOM   2521  HD1 HIS A 197     -11.163 -44.528  23.592  0.3649 0.6000
ATOM   2522  CD2 HIS A 197      -9.975 -43.300  26.275  0.1292 1.9080
ATOM   2523  ND1 HIS A 197     -11.005 -44.090  24.455 -0.3811 1.8240
ATOM   2524  NE2 HIS A 197     -11.315 -43.020  26.365 -0.5727 1.8240
ATOM   2525  HD2 HIS A 197      -9.255 -43.030  27.045  0.1147 1.4090
ATOM   2526  N   PRO A 198      -7.785 -42.680  21.615 -0.2548 1.8240
ATOM   2527  CD  PRO A 198      -6.675 -43.480  21.115  0.0192 1.9080
ATOM   2528  HD3 PRO A 198      -6.605 -44.480  21.615  0.0391 1.3870
ATOM   2529  HD2 PRO A 198      -5.725 -42.910  21.275  0.0391 1.3870
ATOM   2530  CA  PRO A 198      -8.515 -42.010  20.545 -0.0266 1.9080
ATOM   2531  HA  PRO A 198      -8.455 -40.940  20.725  0.0641 1.3870
ATOM   2532  CB  PRO A 198      -7.745 -42.390  19.265 -0.0070 1.9080
ATOM   2533  HB3 PRO A 198      -8.415 -42.550  18.385  0.0253 1.4870
ATOM   2534  HB2 PRO A 198      -7.035 -41.570  19.015  0.0253 1.4870
ATOM   2535  CG  PRO A 198      -6.955 -43.650  19.625  0.0189 1.9080
ATOM   2536  HG3 PRO A 198      -7.615 -44.540  19.475  0.0213 1.4870
ATOM   2537  HG2 PRO A 198      -6.035 -43.770  19.025  0.0213 1.4870
ATOM   2538  C   PRO A 198      -9.995 -42.360  20.495  0.5896 1.9080
ATOM   2539  O   PRO A 198     -10.345 -43.530  20.365 -0.5748 1.6612
ATOM   2540  N   LEU A 199     -10.895 -41.350  20.555 -0.4157 1.8240
ATOM   2541  H   LEU A 199     -10.585 -40.420  20.715  0.2719 0.6000
ATOM   2542  CA  LEU A 199     -12.335 -41.570  20.635 -0.0518 1.9080
ATOM   2543  HA  LEU A 199     -12.525 -42.460  21.215  0.0922 1.3870
ATOM   2544  CB  LEU A 199     -13.055 -40.360  21.305 -0.1102 1.9080
ATOM   2545  HB3 LEU A 199     -12.765 -39.410  20.795  0.0457 1.4870
ATOM   2546  HB2 LEU A 199     -14.145 -40.490  21.155  0.0457 1.4870
ATOM   2547  CG  LEU A 199     -12.855 -40.190  22.825  0.3531 1.9080
ATOM   2548  HG  LEU A 199     -12.925 -41.200  23.295 -0.0361 1.4870
ATOM   2549  CD1 LEU A 199     -11.505 -39.570  23.215 -0.4121 1.9080
ATOM   2550 HD11 LEU A 199     -11.435 -39.460  24.325  0.1000 1.4870
ATOM   2551 HD12 LEU A 199     -10.665 -40.210  22.885  0.1000 1.4870
ATOM   2552 HD13 LEU A 199     -11.385 -38.560  22.765  0.1000 1.4870
ATOM   2553  CD2 LEU A 199     -13.985 -39.320  23.405 -0.4121 1.9080
ATOM   2554 HD21 LEU A 199     -13.885 -39.240  24.505  0.1000 1.4870
ATOM   2555 HD22 LEU A 199     -13.945 -38.300  22.965  0.1000 1.4870
ATOM   2556 HD23 LEU A 199     -14.975 -39.770  23.175  0.1000 1.4870
ATOM   2557  C   LEU A 199     -13.005 -41.760  19.275  0.5973 1.9080
ATOM   2558  O   LEU A 199     -14.155 -42.190  19.205 -0.5679 1.6612
ATOM   2559  N   ARG A 200     -12.325 -41.430  18.165 -0.3479 1.8240
ATOM   2560  H   ARG A 200     -11.365 -41.190  18.215  0.2747 0.6000
ATOM   2561  CA  ARG A 200     -12.895 -41.500  16.835 -0.2637 1.9080
ATOM   2562  HA  ARG A 200     -13.595 -42.320  16.775  0.1560 1.3870
ATOM   2563  CB  ARG A 200     -13.585 -40.180  16.385 -0.0007 1.9080
ATOM   2564  HB3 ARG A 200     -12.975 -39.310  16.715  0.0327 1.4870
ATOM   2565  HB2 ARG A 200     -13.635 -40.140  15.275  0.0327 1.4870
ATOM   2566  CG  ARG A 200     -15.035 -40.060  16.895  0.0390 1.9080
ATOM   2567  HG3 ARG A 200     -15.555 -41.010  16.625  0.0285 1.4870
ATOM   2568  HG2 ARG A 200     -15.025 -40.010  18.005  0.0285 1.4870
ATOM   2569  CD  ARG A 200     -15.855 -38.870  16.365  0.0486 1.9080
ATOM   2570  HD3 ARG A 200     -16.905 -38.910  16.735  0.0687 1.3870
ATOM   2571  HD2 ARG A 200     -15.395 -37.920  16.715  0.0687 1.3870
ATOM   2572  NE  ARG A 200     -15.865 -38.840  14.865 -0.5295 1.8240
ATOM   2573  HE  ARG A 200     -15.245 -38.230  14.375  0.3456 0.6000
ATOM   2574  CZ  ARG A 200     -16.465 -39.760  14.075  0.8076 1.9080
ATOM   2575  NH1 ARG A 200     -17.175 -40.790  14.545 -0.8627 1.8240
ATOM   2576 HH11 ARG A 200     -17.135 -40.960  15.525  0.4478 0.6000
ATOM   2577 HH12 ARG A 200     -17.235 -41.570  13.935  0.4478 0.6000
ATOM   2578  NH2 ARG A 200     -16.255 -39.680  12.755 -0.8627 1.8240
ATOM   2579 HH21 ARG A 200     -15.585 -38.990  12.465  0.4478 0.6000
ATOM   2580 HH22 ARG A 200     -16.095 -40.580  12.285  0.4478 0.6000
ATOM   2581  C   ARG A 200     -11.775 -41.840  15.875  0.7341 1.9080
ATOM   2582  O   ARG A 200     -10.605 -41.850  16.235 -0.5894 1.6612
ATOM   2583  N   GLU A 201     -12.145 -42.130  14.605 -0.5163 1.8240
ATOM   2584  H   GLU A 201     -13.125 -42.180  14.365  0.2936 0.6000
ATOM   2585  CA  GLU A 201     -11.245 -42.450  13.515  0.0397 1.9080
ATOM   2586  HA  GLU A 201     -10.795 -43.390  13.785  0.1105 1.3870
ATOM   2587  CB  GLU A 201     -12.005 -42.680  12.175  0.0560 1.9080
ATOM   2588  HB3 GLU A 201     -12.205 -41.700  11.675 -0.0173 1.4870
ATOM   2589  HB2 GLU A 201     -11.335 -43.260  11.505 -0.0173 1.4870
ATOM   2590  CG  GLU A 201     -13.355 -43.440  12.295  0.0136 1.9080
ATOM   2591  HG3 GLU A 201     -13.595 -43.890  11.305 -0.0425 1.4870
ATOM   2592  HG2 GLU A 201     -13.275 -44.260  13.035 -0.0425 1.4870
ATOM   2593  CD  GLU A 201     -14.505 -42.510  12.675  0.8054 1.9080
ATOM   2594  OE1 GLU A 201     -15.055 -41.830  11.765 -0.8188 1.6612
ATOM   2595  OE2 GLU A 201     -14.835 -42.430  13.885 -0.8188 1.6612
ATOM   2596  C   GLU A 201     -10.175 -41.370  13.285  0.5366 1.9080
ATOM   2597  O   GLU A 201     -10.535 -40.200  13.165 -0.5819 1.6612
ATOM   2598  N   PRO A 202      -8.875 -41.670  13.195 -0.2548 1.8240
ATOM   2599  CD  PRO A 202      -8.305 -42.930  13.705  0.0192 1.9080
ATOM   2600  HD3 PRO A 202      -8.405 -43.710  12.925  0.0391 1.3870
ATOM   2601  HD2 PRO A 202      -8.815 -43.250  14.645  0.0391 1.3870
ATOM   2602  CA  PRO A 202      -7.825 -40.660  13.025 -0.0266 1.9080
ATOM   2603  HA  PRO A 202      -7.905 -40.000  13.885  0.0641 1.3870
ATOM   2604  CB  PRO A 202      -6.535 -41.480  13.015 -0.0070 1.9080
ATOM   2605  HB3 PRO A 202      -6.345 -41.900  12.005  0.0253 1.4870
ATOM   2606  HB2 PRO A 202      -5.655 -40.870  13.325  0.0253 1.4870
ATOM   2607  CG  PRO A 202      -6.835 -42.620  13.985  0.0189 1.9080
ATOM   2608  HG3 PRO A 202      -6.175 -43.500  13.845  0.0213 1.4870
ATOM   2609  HG2 PRO A 202      -6.735 -42.250  15.035  0.0213 1.4870
ATOM   2610  C   PRO A 202      -7.935 -39.750  11.815  0.5896 1.9080
ATOM   2611  O   PRO A 202      -7.345 -38.680  11.825 -0.5748 1.6612
ATOM   2612  N   VAL A 203      -8.635 -40.170  10.745 -0.4157 1.8240
ATOM   2613  H   VAL A 203      -9.105 -41.050  10.765  0.2719 0.6000
ATOM   2614  CA  VAL A 203      -8.895 -39.340   9.585 -0.0875 1.9080
ATOM   2615  HA  VAL A 203      -8.465 -38.360   9.765  0.0969 1.3870
ATOM   2616  CB  VAL A 203      -8.235 -39.860   8.305  0.2985 1.9080
ATOM   2617  HB  VAL A 203      -7.145 -39.910   8.505 -0.0297 1.4870
ATOM   2618  CG1 VAL A 203      -8.715 -41.280   7.925 -0.3192 1.9080
ATOM   2619 HG11 VAL A 203      -8.155 -41.640   7.035  0.0791 1.4870
ATOM   2620 HG12 VAL A 203      -8.545 -41.990   8.755  0.0791 1.4870
ATOM   2621 HG13 VAL A 203      -9.795 -41.280   7.675  0.0791 1.4870
ATOM   2622  CG2 VAL A 203      -8.455 -38.860   7.145 -0.3192 1.9080
ATOM   2623 HG21 VAL A 203      -7.885 -39.190   6.245  0.0791 1.4870
ATOM   2624 HG22 VAL A 203      -9.525 -38.800   6.865  0.0791 1.4870
ATOM   2625 HG23 VAL A 203      -8.095 -37.850   7.425  0.0791 1.4870
ATOM   2626  C   VAL A 203     -10.395 -39.120   9.455  0.5973 1.9080
ATOM   2627  O   VAL A 203     -11.185 -40.040   9.305 -0.5679 1.6612
ATOM   2628  N   ASN A 204     -10.825 -37.850   9.535 -0.4157 1.8240
ATOM   2629  H   ASN A 204     -10.185 -37.110   9.715  0.2719 0.6000
ATOM   2630  CA  ASN A 204     -12.185 -37.430   9.285  0.0143 1.9080
ATOM   2631  HA  ASN A 204     -12.715 -38.160   8.685  0.1048 1.3870
ATOM   2632  CB  ASN A 204     -12.955 -37.050  10.585 -0.2041 1.9080
ATOM   2633  HB3 ASN A 204     -12.285 -36.470  11.255  0.0797 1.4870
ATOM   2634  HB2 ASN A 204     -13.825 -36.400  10.325  0.0797 1.4870
ATOM   2635  CG  ASN A 204     -13.545 -38.200  11.395  0.7130 1.9080
ATOM   2636  C   ASN A 204     -12.055 -36.170   8.455  0.5973 1.9080
ATOM   2637  O   ASN A 204     -11.385 -35.230   8.865 -0.5679 1.6612
ATOM   2638  OD1 ASN A 204     -14.215 -37.930  12.405 -0.5931 1.6612
ATOM   2639  ND2 ASN A 204     -13.395 -39.470  10.955 -0.9191 1.8240
ATOM   2640 HD22 ASN A 204     -13.865 -40.230  11.425  0.4196 0.6000
ATOM   2641 HD21 ASN A 204     -12.715 -39.680  10.245  0.4196 0.6000
ATOM   2642  N   ALA A 205     -12.675 -36.130   7.265 -0.4157 1.8240
ATOM   2643  H   ALA A 205     -13.245 -36.870   6.925  0.2719 0.6000
ATOM   2644  CA  ALA A 205     -12.565 -35.010   6.375  0.0337 1.9080
ATOM   2645  HA  ALA A 205     -12.605 -34.090   6.945  0.0823 1.3870
ATOM   2646  CB  ALA A 205     -11.255 -35.080   5.555 -0.1825 1.9080
ATOM   2647  HB1 ALA A 205     -11.135 -34.200   4.885  0.0603 1.4870
ATOM   2648  HB2 ALA A 205     -10.385 -35.110   6.235  0.0603 1.4870
ATOM   2649  HB3 ALA A 205     -11.235 -36.000   4.925  0.0603 1.4870
ATOM   2650  C   ALA A 205     -13.765 -35.030   5.455  0.5973 1.9080
ATOM   2651  O   ALA A 205     -14.685 -35.820   5.645 -0.5679 1.6612
ATOM   2652  N   THR A 206     -13.805 -34.130   4.465 -0.4157 1.8240
ATOM   2653  H   THR A 206     -13.105 -33.420   4.355  0.2719 0.6000
ATOM   2654  CA  THR A 206     -14.815 -34.090   3.425 -0.0389 1.9080
ATOM   2655  HA  THR A 206     -15.755 -34.460   3.815  0.1007 1.3870
ATOM   2656  CB  THR A 206     -15.015 -32.670   2.905  0.3654 1.9080
ATOM   2657  HB  THR A 206     -15.455 -32.650   1.885  0.0043 1.3870
ATOM   2658  OG1 THR A 206     -13.795 -31.930   2.935 -0.6761 1.7210
ATOM   2659  CG2 THR A 206     -15.965 -31.960   3.875 -0.2438 1.9080
ATOM   2660 HG21 THR A 206     -16.125 -30.910   3.535  0.0642 1.4870
ATOM   2661 HG22 THR A 206     -16.935 -32.480   3.935  0.0642 1.4870
ATOM   2662 HG23 THR A 206     -15.505 -31.920   4.895  0.0642 1.4870
ATOM   2663  C   THR A 206     -14.475 -35.000   2.275  0.5973 1.9080
ATOM   2664  O   THR A 206     -15.345 -35.680   1.735 -0.5679 1.6612
ATOM   2665  HG1 THR A 206     -13.223 -32.161   2.140  0.4102 0.0000
ATOM   2666  N   GLU A 207     -13.185 -35.060   1.885 -0.5163 1.8240
ATOM   2667  H   GLU A 207     -12.535 -34.370   2.185  0.2936 0.6000
ATOM   2668  CA  GLU A 207     -12.655 -36.040   0.965  0.0397 1.9080
ATOM   2669  HA  GLU A 207     -13.435 -36.370   0.305  0.1105 1.3870
ATOM   2670  CB  GLU A 207     -11.515 -35.450   0.095  0.0560 1.9080
ATOM   2671  HB3 GLU A 207     -10.635 -35.210   0.735 -0.0173 1.4870
ATOM   2672  HB2 GLU A 207     -11.165 -36.220  -0.625 -0.0173 1.4870
ATOM   2673  CG  GLU A 207     -11.905 -34.210  -0.745  0.0136 1.9080
ATOM   2674  HG3 GLU A 207     -11.325 -34.240  -1.685 -0.0425 1.4870
ATOM   2675  HG2 GLU A 207     -12.985 -34.230  -0.995 -0.0425 1.4870
ATOM   2676  CD  GLU A 207     -11.565 -32.900  -0.045  0.8054 1.9080
ATOM   2677  OE1 GLU A 207     -12.365 -32.460   0.825 -0.8188 1.6612
ATOM   2678  OE2 GLU A 207     -10.505 -32.320  -0.395 -0.8188 1.6612
ATOM   2679  C   GLU A 207     -12.135 -37.270   1.705  0.5366 1.9080
ATOM   2680  O   GLU A 207     -12.225 -37.410   2.925 -0.5819 1.6612
ATOM   2681  N   ASP A 208     -11.575 -38.220   0.935 -0.5163 1.8240
ATOM   2682  H   ASP A 208     -11.525 -38.120  -0.065  0.2936 0.6000
ATOM   2683  CA  ASP A 208     -10.885 -39.400   1.395  0.0381 1.9080
ATOM   2684  HA  ASP A 208     -11.395 -39.760   2.265  0.0880 1.3870
ATOM   2685  CB  ASP A 208     -11.015 -40.430   0.235 -0.0303 1.9080
ATOM   2686  HB3 ASP A 208     -10.615 -41.420   0.495 -0.0122 1.4870
ATOM   2687  HB2 ASP A 208     -12.095 -40.550  -0.005 -0.0122 1.4870
ATOM   2688  CG  ASP A 208     -10.305 -39.920  -1.015  0.7994 1.9080
ATOM   2689  OD1 ASP A 208     -10.985 -39.260  -1.845 -0.8014 1.6612
ATOM   2690  OD2 ASP A 208      -9.065 -40.140  -1.115 -0.8014 1.6612
ATOM   2691  C   ASP A 208      -9.425 -39.060   1.805  0.5366 1.9080
ATOM   2692  O   ASP A 208      -9.065 -37.880   1.835 -0.5819 1.6612
ATOM   2693  N   PRO A 209      -8.535 -39.990   2.165 -0.2548 1.8240
ATOM   2694  CD  PRO A 209      -8.895 -41.280   2.735  0.0192 1.9080
ATOM   2695  HD3 PRO A 209      -9.645 -41.840   2.135  0.0391 1.3870
ATOM   2696  HD2 PRO A 209      -9.285 -41.120   3.765  0.0391 1.3870
ATOM   2697  CA  PRO A 209      -7.155 -39.640   2.475 -0.0266 1.9080
ATOM   2698  HA  PRO A 209      -7.175 -38.830   3.185  0.0641 1.3870
ATOM   2699  CB  PRO A 209      -6.565 -40.920   3.105 -0.0070 1.9080
ATOM   2700  HB3 PRO A 209      -5.545 -41.160   2.745  0.0253 1.4870
ATOM   2701  HB2 PRO A 209      -6.535 -40.780   4.215  0.0253 1.4870
ATOM   2702  CG  PRO A 209      -7.565 -42.030   2.765  0.0189 1.9080
ATOM   2703  HG3 PRO A 209      -7.355 -42.410   1.745  0.0213 1.4870
ATOM   2704  HG2 PRO A 209      -7.555 -42.870   3.485  0.0213 1.4870
ATOM   2705  C   PRO A 209      -6.275 -39.120   1.325  0.5896 1.9080
ATOM   2706  O   PRO A 209      -5.135 -38.780   1.625 -0.5748 1.6612
ATOM   2707  N   SER A 210      -6.715 -39.040   0.055 -0.4157 1.8240
ATOM   2708  H   SER A 210      -7.625 -39.380  -0.235  0.2719 0.6000
ATOM   2709  CA  SER A 210      -5.865 -38.460  -0.995 -0.0249 1.9080
ATOM   2710  HA  SER A 210      -5.095 -37.870  -0.525  0.0843 1.3870
ATOM   2711  CB  SER A 210      -5.115 -39.530  -1.855  0.2117 1.9080
ATOM   2712  HB3 SER A 210      -4.515 -39.030  -2.645  0.0352 1.3870
ATOM   2713  HB2 SER A 210      -4.415 -40.070  -1.185  0.0352 1.3870
ATOM   2714  OG  SER A 210      -5.995 -40.490  -2.445 -0.6546 1.7210
ATOM   2715  C   SER A 210      -6.565 -37.480  -1.915  0.5973 1.9080
ATOM   2716  O   SER A 210      -6.875 -37.790  -3.065 -0.5679 1.6612
ATOM   2717  HG  SER A 210      -6.907 -40.380  -2.057  0.4275 0.0000
ATOM   2718  N   SER A 211      -6.765 -36.230  -1.455 -0.4157 1.8240
ATOM   2719  H   SER A 211      -6.615 -36.000  -0.495  0.2719 0.6000
ATOM   2720  CA  SER A 211      -7.335 -35.150  -2.255 -0.0249 1.9080
ATOM   2721  HA  SER A 211      -8.285 -35.500  -2.615  0.0843 1.3870
ATOM   2722  CB  SER A 211      -7.595 -33.860  -1.435  0.2117 1.9080
ATOM   2723  HB3 SER A 211      -6.635 -33.450  -1.035  0.0352 1.3870
ATOM   2724  HB2 SER A 211      -8.055 -33.070  -2.075  0.0352 1.3870
ATOM   2725  OG  SER A 211      -8.465 -34.140  -0.355 -0.6546 1.7210
ATOM   2726  C   SER A 211      -6.505 -34.710  -3.455  0.5973 1.9080
ATOM   2727  O   SER A 211      -5.455 -34.080  -3.355 -0.5679 1.6612
ATOM   2728  HG  SER A 211      -9.213 -33.478  -0.348  0.4275 0.0000
ATOM   2729  N   GLY A 212      -7.015 -34.980  -4.675 -0.4157 1.8240
ATOM   2730  H   GLY A 212      -7.815 -35.580  -4.745  0.2719 0.6000
ATOM   2731  CA  GLY A 212      -6.515 -34.380  -5.905 -0.0252 1.9080
ATOM   2732  HA3 GLY A 212      -5.585 -33.850  -5.725  0.0698 1.3870
ATOM   2733  HA2 GLY A 212      -6.425 -35.160  -6.645  0.0698 1.3870
ATOM   2734  C   GLY A 212      -7.535 -33.400  -6.405  0.5973 1.9080
ATOM   2735  O   GLY A 212      -8.675 -33.790  -6.675 -0.5679 1.6612
ATOM   2736  N   TYR A 213      -7.205 -32.100  -6.545 -0.4157 1.8240
ATOM   2737  H   TYR A 213      -6.285 -31.780  -6.335  0.2719 0.6000
ATOM   2738  CA  TYR A 213      -8.185 -31.090  -6.925 -0.0014 1.9080
ATOM   2739  HA  TYR A 213      -9.105 -31.370  -6.425  0.0876 1.3870
ATOM   2740  CB  TYR A 213      -7.915 -29.670  -6.355 -0.0152 1.9080
ATOM   2741  HB3 TYR A 213      -8.825 -29.040  -6.495  0.0295 1.4870
ATOM   2742  HB2 TYR A 213      -7.715 -29.750  -5.265  0.0295 1.4870
ATOM   2743  CG  TYR A 213      -6.755 -28.940  -6.985 -0.0011 1.9080
ATOM   2744  CD1 TYR A 213      -5.445 -29.290  -6.645 -0.1906 1.9080
ATOM   2745  HD1 TYR A 213      -5.255 -30.080  -5.935  0.1699 1.4590
ATOM   2746  CE1 TYR A 213      -4.365 -28.580  -7.175 -0.2341 1.9080
ATOM   2747  HE1 TYR A 213      -3.365 -28.840  -6.875  0.1656 1.4590
ATOM   2748  CZ  TYR A 213      -4.585 -27.520  -8.075  0.3226 1.9080
ATOM   2749  OH  TYR A 213      -3.505 -26.790  -8.585 -0.5579 1.7210
ATOM   2750  CD2 TYR A 213      -6.975 -27.890  -7.885 -0.1906 1.9080
ATOM   2751  HD2 TYR A 213      -7.985 -27.620  -8.165  0.1699 1.4590
ATOM   2752  CE2 TYR A 213      -5.895 -27.190  -8.445 -0.2341 1.9080
ATOM   2753  HE2 TYR A 213      -6.075 -26.380  -9.135  0.1656 1.4590
ATOM   2754  C   TYR A 213      -8.555 -31.100  -8.405  0.5973 1.9080
ATOM   2755  O   TYR A 213      -8.165 -30.270  -9.225 -0.5679 1.6612
ATOM   2756  HH  TYR A 213      -2.738 -27.410  -8.716  0.3992 0.0000
ATOM   2757  N   TYR A 214      -9.375 -32.080  -8.785 -0.4157 1.8240
ATOM   2758  H   TYR A 214      -9.605 -32.800  -8.125  0.2719 0.6000
ATOM   2759  CA  TYR A 214      -9.945 -32.210 -10.095 -0.0014 1.9080
ATOM   2760  HA  TYR A 214      -9.195 -31.940 -10.825  0.0876 1.3870
ATOM   2761  CB  TYR A 214     -10.335 -33.690 -10.285 -0.0152 1.9080
ATOM   2762  HB3 TYR A 214      -9.475 -34.330  -9.975  0.0295 1.4870
ATOM   2763  HB2 TYR A 214     -11.205 -33.960  -9.655  0.0295 1.4870
ATOM   2764  CG  TYR A 214     -10.625 -34.040 -11.715 -0.0011 1.9080
ATOM   2765  CD1 TYR A 214      -9.585 -34.200 -12.645 -0.1906 1.9080
ATOM   2766  HD1 TYR A 214      -8.565 -34.020 -12.345  0.1699 1.4590
ATOM   2767  CE1 TYR A 214      -9.865 -34.630 -13.955 -0.2341 1.9080
ATOM   2768  HE1 TYR A 214      -9.065 -34.770 -14.665  0.1656 1.4590
ATOM   2769  CZ  TYR A 214     -11.185 -34.900 -14.335  0.3226 1.9080
ATOM   2770  OH  TYR A 214     -11.455 -35.370 -15.635 -0.5579 1.7210
ATOM   2771  CD2 TYR A 214     -11.945 -34.290 -12.115 -0.1906 1.9080
ATOM   2772  HD2 TYR A 214     -12.745 -34.170 -11.405  0.1699 1.4590
ATOM   2773  CE2 TYR A 214     -12.225 -34.730 -13.415 -0.2341 1.9080
ATOM   2774  HE2 TYR A 214     -13.245 -34.930 -13.705  0.1656 1.4590
ATOM   2775  C   TYR A 214     -11.115 -31.230 -10.235  0.5973 1.9080
ATOM   2776  O   TYR A 214     -12.265 -31.510  -9.895 -0.5679 1.6612
ATOM   2777  HH  TYR A 214     -10.679 -35.911 -15.938  0.3992 0.0000
ATOM   2778  N   SER A 215     -10.775 -30.000 -10.675 -0.4157 1.8240
ATOM   2779  H   SER A 215      -9.815 -29.830 -10.855  0.2719 0.6000
ATOM   2780  CA  SER A 215     -11.695 -28.880 -10.865 -0.0249 1.9080
ATOM   2781  HA  SER A 215     -12.415 -28.890 -10.055  0.0843 1.3870
ATOM   2782  CB  SER A 215     -10.885 -27.550 -10.835  0.2117 1.9080
ATOM   2783  HB3 SER A 215     -10.175 -27.580  -9.985  0.0352 1.3870
ATOM   2784  HB2 SER A 215     -10.295 -27.450 -11.775  0.0352 1.3870
ATOM   2785  OG  SER A 215     -11.705 -26.390 -10.685 -0.6546 1.7210
ATOM   2786  C   SER A 215     -12.455 -29.010 -12.175  0.5973 1.9080
ATOM   2787  O   SER A 215     -12.475 -30.040 -12.825 -0.5679 1.6612
ATOM   2788  HG  SER A 215     -11.792 -26.173  -9.715  0.4275 0.0000
ATOM   2789  N   THR A 216     -13.115 -27.930 -12.615 -0.4157 1.8240
ATOM   2790  H   THR A 216     -13.115 -27.090 -12.055  0.2719 0.6000
ATOM   2791  CA  THR A 216     -13.755 -27.880 -13.915 -0.0389 1.9080
ATOM   2792  HA  THR A 216     -13.145 -28.460 -14.605  0.1007 1.3870
ATOM   2793  CB  THR A 216     -15.145 -28.500 -13.955  0.3654 1.9080
ATOM   2794  HB  THR A 216     -15.045 -29.580 -13.655  0.0043 1.3870
ATOM   2795  OG1 THR A 216     -15.715 -28.450 -15.255 -0.6761 1.7210
ATOM   2796  CG2 THR A 216     -16.115 -27.810 -12.985 -0.2438 1.9080
ATOM   2797 HG21 THR A 216     -17.105 -28.310 -12.995  0.0642 1.4870
ATOM   2798 HG22 THR A 216     -15.715 -27.850 -11.955  0.0642 1.4870
ATOM   2799 HG23 THR A 216     -16.255 -26.750 -13.275  0.0642 1.4870
ATOM   2800  C   THR A 216     -13.715 -26.450 -14.425  0.5973 1.9080
ATOM   2801  O   THR A 216     -13.945 -25.490 -13.685 -0.5679 1.6612
ATOM   2802  HG1 THR A 216     -15.584 -27.539 -15.666  0.4102 0.0000
ATOM   2803  N   THR A 217     -13.325 -26.270 -15.695 -0.4157 1.8240
ATOM   2804  H   THR A 217     -13.185 -27.040 -16.315  0.2719 0.6000
ATOM   2805  CA  THR A 217     -13.125 -24.950 -16.295 -0.0389 1.9080
ATOM   2806  HA  THR A 217     -13.115 -24.210 -15.505  0.1007 1.3870
ATOM   2807  CB  THR A 217     -11.805 -24.780 -17.045  0.3654 1.9080
ATOM   2808  HB  THR A 217     -11.795 -23.780 -17.565  0.0043 1.3870
ATOM   2809  OG1 THR A 217     -11.545 -25.810 -17.995 -0.6761 1.7210
ATOM   2810  CG2 THR A 217     -10.635 -24.830 -16.055 -0.2438 1.9080
ATOM   2811 HG21 THR A 217      -9.655 -24.730 -16.575  0.0642 1.4870
ATOM   2812 HG22 THR A 217     -10.705 -24.010 -15.325  0.0642 1.4870
ATOM   2813 HG23 THR A 217     -10.635 -25.800 -15.505  0.0642 1.4870
ATOM   2814  C   THR A 217     -14.285 -24.590 -17.205  0.5973 1.9080
ATOM   2815  O   THR A 217     -14.445 -25.110 -18.305 -0.5679 1.6612
ATOM   2816  HG1 THR A 217     -11.341 -26.678 -17.528  0.4102 0.0000
ATOM   2817  N   ILE A 218     -15.135 -23.650 -16.755 -0.4157 1.8240
ATOM   2818  H   ILE A 218     -14.955 -23.180 -15.885  0.2719 0.6000
ATOM   2819  CA  ILE A 218     -16.235 -23.140 -17.545 -0.0597 1.9080
ATOM   2820  HA  ILE A 218     -16.565 -23.920 -18.235  0.0869 1.3870
ATOM   2821  CB  ILE A 218     -17.445 -22.730 -16.715  0.1303 1.9080
ATOM   2822  HB  ILE A 218     -17.195 -21.820 -16.115  0.0187 1.4870
ATOM   2823  CG2 ILE A 218     -18.605 -22.390 -17.685 -0.3204 1.9080
ATOM   2824 HG21 ILE A 218     -19.515 -22.090 -17.115  0.0882 1.4870
ATOM   2825 HG22 ILE A 218     -18.355 -21.550 -18.355  0.0882 1.4870
ATOM   2826 HG23 ILE A 218     -18.875 -23.280 -18.295  0.0882 1.4870
ATOM   2827  CG1 ILE A 218     -17.855 -23.860 -15.735 -0.0430 1.9080
ATOM   2828 HG13 ILE A 218     -18.155 -24.750 -16.325  0.0236 1.4870
ATOM   2829 HG12 ILE A 218     -16.985 -24.150 -15.105  0.0236 1.4870
ATOM   2830  CD1 ILE A 218     -19.005 -23.460 -14.795 -0.0660 1.9080
ATOM   2831 HD11 ILE A 218     -19.225 -24.290 -14.085  0.0186 1.4870
ATOM   2832 HD12 ILE A 218     -18.725 -22.550 -14.215  0.0186 1.4870
ATOM   2833 HD13 ILE A 218     -19.935 -23.240 -15.365  0.0186 1.4870
ATOM   2834  C   ILE A 218     -15.705 -21.980 -18.365  0.5973 1.9080
ATOM   2835  O   ILE A 218     -14.985 -21.120 -17.855 -0.5679 1.6612
ATOM   2836  N   ARG A 219     -15.995 -21.950 -19.675 -0.3479 1.8240
ATOM   2837  H   ARG A 219     -16.615 -22.610 -20.085  0.2747 0.6000
ATOM   2838  CA  ARG A 219     -15.405 -21.000 -20.595 -0.2637 1.9080
ATOM   2839  HA  ARG A 219     -14.575 -20.490 -20.125  0.1560 1.3870
ATOM   2840  CB  ARG A 219     -14.905 -21.710 -21.855 -0.0007 1.9080
ATOM   2841  HB3 ARG A 219     -15.765 -22.190 -22.385  0.0327 1.4870
ATOM   2842  HB2 ARG A 219     -14.455 -20.970 -22.555  0.0327 1.4870
ATOM   2843  CG  ARG A 219     -13.875 -22.810 -21.545  0.0390 1.9080
ATOM   2844  HG3 ARG A 219     -13.025 -22.370 -20.995  0.0285 1.4870
ATOM   2845  HG2 ARG A 219     -14.355 -23.570 -20.885  0.0285 1.4870
ATOM   2846  CD  ARG A 219     -13.385 -23.510 -22.815  0.0486 1.9080
ATOM   2847  HD3 ARG A 219     -14.245 -23.930 -23.395  0.0687 1.3870
ATOM   2848  HD2 ARG A 219     -12.835 -22.810 -23.485  0.0687 1.3870
ATOM   2849  NE  ARG A 219     -12.495 -24.630 -22.355 -0.5295 1.8240
ATOM   2850  HE  ARG A 219     -12.935 -25.500 -22.145  0.3456 0.6000
ATOM   2851  CZ  ARG A 219     -11.175 -24.500 -22.125  0.8076 1.9080
ATOM   2852  NH1 ARG A 219     -10.545 -23.340 -22.395 -0.8627 1.8240
ATOM   2853 HH11 ARG A 219     -11.075 -22.630 -22.845  0.4478 0.6000
ATOM   2854 HH12 ARG A 219      -9.555 -23.290 -22.355  0.4478 0.6000
ATOM   2855  NH2 ARG A 219     -10.495 -25.540 -21.625 -0.8627 1.8240
ATOM   2856 HH21 ARG A 219     -11.005 -26.380 -21.435  0.4478 0.6000
ATOM   2857 HH22 ARG A 219      -9.515 -25.500 -21.495  0.4478 0.6000
ATOM   2858  C   ARG A 219     -16.415 -19.940 -20.975  0.7341 1.9080
ATOM   2859  O   ARG A 219     -17.595 -20.220 -21.165 -0.5894 1.6612
ATOM   2860  N   TYR A 220     -15.975 -18.680 -21.095 -0.4157 1.8240
ATOM   2861  H   TYR A 220     -15.015 -18.440 -20.915  0.2719 0.6000
ATOM   2862  CA  TYR A 220     -16.855 -17.590 -21.415 -0.0014 1.9080
ATOM   2863  HA  TYR A 220     -17.755 -17.970 -21.875  0.0876 1.3870
ATOM   2864  CB  TYR A 220     -17.215 -16.720 -20.175 -0.0152 1.9080
ATOM   2865  HB3 TYR A 220     -16.305 -16.260 -19.745  0.0295 1.4870
ATOM   2866  HB2 TYR A 220     -17.915 -15.910 -20.465  0.0295 1.4870
ATOM   2867  CG  TYR A 220     -17.875 -17.540 -19.105 -0.0011 1.9080
ATOM   2868  CD1 TYR A 220     -17.105 -18.130 -18.085 -0.1906 1.9080
ATOM   2869  HD1 TYR A 220     -16.035 -18.030 -18.085  0.1699 1.4590
ATOM   2870  CE1 TYR A 220     -17.735 -18.880 -17.075 -0.2341 1.9080
ATOM   2871  HE1 TYR A 220     -17.165 -19.340 -16.295  0.1656 1.4590
ATOM   2872  CZ  TYR A 220     -19.125 -19.020 -17.065  0.3226 1.9080
ATOM   2873  OH  TYR A 220     -19.745 -19.730 -16.025 -0.5579 1.7210
ATOM   2874  CD2 TYR A 220     -19.265 -17.710 -19.105 -0.1906 1.9080
ATOM   2875  HD2 TYR A 220     -19.845 -17.270 -19.895  0.1699 1.4590
ATOM   2876  CE2 TYR A 220     -19.895 -18.450 -18.085 -0.2341 1.9080
ATOM   2877  HE2 TYR A 220     -20.965 -18.570 -18.095  0.1656 1.4590
ATOM   2878  C   TYR A 220     -16.205 -16.680 -22.425  0.5973 1.9080
ATOM   2879  O   TYR A 220     -14.995 -16.480 -22.405 -0.5679 1.6612
ATOM   2880  HH  TYR A 220     -19.772 -19.148 -15.220  0.3992 0.0000
ATOM   2881  N   GLN A 221     -17.015 -16.080 -23.315 -0.4157 1.8240
ATOM   2882  H   GLN A 221     -17.995 -16.280 -23.285  0.2719 0.6000
ATOM   2883  CA  GLN A 221     -16.605 -15.040 -24.225 -0.0031 1.9080
ATOM   2884  HA  GLN A 221     -15.545 -14.850 -24.135  0.0850 1.3870
ATOM   2885  CB  GLN A 221     -16.935 -15.400 -25.695 -0.0036 1.9080
ATOM   2886  HB3 GLN A 221     -18.015 -15.680 -25.765  0.0171 1.4870
ATOM   2887  HB2 GLN A 221     -16.785 -14.510 -26.345  0.0171 1.4870
ATOM   2888  CG  GLN A 221     -16.095 -16.560 -26.265 -0.0645 1.9080
ATOM   2889  HG3 GLN A 221     -16.175 -17.450 -25.605  0.0352 1.4870
ATOM   2890  HG2 GLN A 221     -16.485 -16.840 -27.265  0.0352 1.4870
ATOM   2891  CD  GLN A 221     -14.625 -16.200 -26.435  0.6951 1.9080
ATOM   2892  C   GLN A 221     -17.335 -13.770 -23.835  0.5973 1.9080
ATOM   2893  O   GLN A 221     -18.525 -13.780 -23.555 -0.5679 1.6612
ATOM   2894 HE22 GLN A 221     -12.845 -17.060 -26.875  0.4251 0.6000
ATOM   2895  OE1 GLN A 221     -14.205 -15.040 -26.445 -0.6086 1.6612
ATOM   2896  NE2 GLN A 221     -13.785 -17.250 -26.605 -0.9407 1.8240
ATOM   2897 HE21 GLN A 221     -14.135 -18.190 -26.455  0.4251 0.6000
ATOM   2898  N   ALA A 222     -16.615 -12.640 -23.765 -0.4157 1.8240
ATOM   2899  H   ALA A 222     -15.625 -12.660 -23.905  0.2719 0.6000
ATOM   2900  CA  ALA A 222     -17.185 -11.380 -23.335  0.0337 1.9080
ATOM   2901  HA  ALA A 222     -18.265 -11.440 -23.325  0.0823 1.3870
ATOM   2902  CB  ALA A 222     -16.685 -11.050 -21.915 -0.1825 1.9080
ATOM   2903  HB1 ALA A 222     -17.135 -10.100 -21.545  0.0603 1.4870
ATOM   2904  HB2 ALA A 222     -16.985 -11.860 -21.215  0.0603 1.4870
ATOM   2905  HB3 ALA A 222     -15.575 -10.960 -21.895  0.0603 1.4870
ATOM   2906  C   ALA A 222     -16.825 -10.240 -24.265  0.5973 1.9080
ATOM   2907  O   ALA A 222     -15.675 -10.090 -24.705 -0.5679 1.6612
ATOM   2908  N   THR A 223     -17.805  -9.390 -24.595 -0.4157 1.8240
ATOM   2909  H   THR A 223     -18.745  -9.510 -24.255  0.2719 0.6000
ATOM   2910  CA  THR A 223     -17.635  -8.230 -25.465 -0.0389 1.9080
ATOM   2911  HA  THR A 223     -16.605  -8.160 -25.785  0.1007 1.3870
ATOM   2912  CB  THR A 223     -18.515  -8.240 -26.715  0.3654 1.9080
ATOM   2913  HB  THR A 223     -18.495  -7.250 -27.225  0.0043 1.3870
ATOM   2914  OG1 THR A 223     -19.855  -8.590 -26.395 -0.6761 1.7210
ATOM   2915  CG2 THR A 223     -18.005  -9.320 -27.675 -0.2438 1.9080
ATOM   2916 HG21 THR A 223     -18.615  -9.340 -28.595  0.0642 1.4870
ATOM   2917 HG22 THR A 223     -16.945  -9.140 -27.945  0.0642 1.4870
ATOM   2918 HG23 THR A 223     -18.075 -10.320 -27.195  0.0642 1.4870
ATOM   2919  C   THR A 223     -17.945  -6.980 -24.675  0.5973 1.9080
ATOM   2920  O   THR A 223     -18.975  -6.850 -24.015 -0.5679 1.6612
ATOM   2921  HG1 THR A 223     -19.914  -8.950 -25.456  0.4102 0.0000
ATOM   2922  N   GLY A 224     -17.015  -5.990 -24.685 -0.4157 1.8240
ATOM   2923  H   GLY A 224     -16.145  -6.150 -25.145  0.2719 0.6000
ATOM   2924  CA  GLY A 224     -17.215  -4.740 -23.965 -0.0252 1.9080
ATOM   2925  HA3 GLY A 224     -16.525  -4.020 -24.365  0.0698 1.3870
ATOM   2926  HA2 GLY A 224     -18.245  -4.420 -24.075  0.0698 1.3870
ATOM   2927  C   GLY A 224     -16.945  -4.860 -22.495  0.5973 1.9080
ATOM   2928  O   GLY A 224     -17.595  -4.220 -21.685 -0.5679 1.6612
ATOM   2929  N   PHE A 225     -15.975  -5.700 -22.095 -0.4157 1.8240
ATOM   2930  H   PHE A 225     -15.485  -6.220 -22.795  0.2719 0.6000
ATOM   2931  CA  PHE A 225     -15.715  -6.100 -20.705 -0.0024 1.9080
ATOM   2932  HA  PHE A 225     -16.515  -6.770 -20.425  0.0978 1.3870
ATOM   2933  CB  PHE A 225     -14.365  -6.870 -20.675 -0.0343 1.9080
ATOM   2934  HB3 PHE A 225     -14.365  -7.630 -21.495  0.0295 1.4870
ATOM   2935  HB2 PHE A 225     -13.515  -6.180 -20.845  0.0295 1.4870
ATOM   2936  CG  PHE A 225     -14.135  -7.610 -19.375  0.0118 1.9080
ATOM   2937  CD1 PHE A 225     -14.495  -8.960 -19.245 -0.1256 1.9080
ATOM   2938  HD1 PHE A 225     -14.975  -9.460 -20.075  0.1330 1.4590
ATOM   2939  CE1 PHE A 225     -14.215  -9.660 -18.065 -0.1704 1.9080
ATOM   2940  HE1 PHE A 225     -14.505 -10.690 -17.965  0.1430 1.4590
ATOM   2941  CZ  PHE A 225     -13.585  -9.010 -17.005 -0.1072 1.9080
ATOM   2942  HZ  PHE A 225     -13.385  -9.540 -16.085  0.1297 1.4590
ATOM   2943  CD2 PHE A 225     -13.525  -6.960 -18.285 -0.1256 1.9080
ATOM   2944  HD2 PHE A 225     -13.255  -5.920 -18.375  0.1330 1.4590
ATOM   2945  CE2 PHE A 225     -13.255  -7.650 -17.105 -0.1704 1.9080
ATOM   2946  HE2 PHE A 225     -12.785  -7.140 -16.275  0.1430 1.4590
ATOM   2947  C   PHE A 225     -15.695  -4.990 -19.635  0.5973 1.9080
ATOM   2948  O   PHE A 225     -16.155  -5.190 -18.515 -0.5679 1.6612
ATOM   2949  N   GLY A 226     -15.155  -3.800 -19.965 -0.4157 1.8240
ATOM   2950  H   GLY A 226     -14.815  -3.650 -20.885  0.2719 0.6000
ATOM   2951  CA  GLY A 226     -15.045  -2.690 -19.025 -0.0252 1.9080
ATOM   2952  HA3 GLY A 226     -15.075  -3.070 -18.005  0.0698 1.3870
ATOM   2953  HA2 GLY A 226     -14.125  -2.170 -19.235  0.0698 1.3870
ATOM   2954  C   GLY A 226     -16.135  -1.650 -19.115  0.5973 1.9080
ATOM   2955  O   GLY A 226     -16.025  -0.600 -18.485 -0.5679 1.6612
ATOM   2956  N   THR A 227     -17.195  -1.880 -19.915 -0.4157 1.8240
ATOM   2957  H   THR A 227     -17.325  -2.750 -20.395  0.2719 0.6000
ATOM   2958  CA  THR A 227     -18.265  -0.900 -20.115 -0.0389 1.9080
ATOM   2959  HA  THR A 227     -17.875   0.080 -19.875  0.1007 1.3870
ATOM   2960  CB  THR A 227     -18.745  -0.800 -21.565  0.3654 1.9080
ATOM   2961  HB  THR A 227     -19.385   0.100 -21.665  0.0043 1.3870
ATOM   2962  OG1 THR A 227     -19.445  -1.950 -22.015 -0.6761 1.7210
ATOM   2963  CG2 THR A 227     -17.555  -0.630 -22.515 -0.2438 1.9080
ATOM   2964 HG21 THR A 227     -17.935  -0.440 -23.545  0.0642 1.4870
ATOM   2965 HG22 THR A 227     -16.945   0.250 -22.205  0.0642 1.4870
ATOM   2966 HG23 THR A 227     -16.925  -1.540 -22.525  0.0642 1.4870
ATOM   2967  C   THR A 227     -19.445  -1.120 -19.165  0.5973 1.9080
ATOM   2968  O   THR A 227     -19.315  -1.700 -18.095 -0.5679 1.6612
ATOM   2969  HG1 THR A 227     -18.863  -2.770 -21.949  0.4102 0.0000
ATOM   2970  N   ASN A 228     -20.655  -0.620 -19.515 -0.4157 1.8240
ATOM   2971  H   ASN A 228     -20.775  -0.110 -20.375  0.2719 0.6000
ATOM   2972  CA  ASN A 228     -21.885  -0.980 -18.815  0.0143 1.9080
ATOM   2973  HA  ASN A 228     -21.665  -1.540 -17.915  0.1048 1.3870
ATOM   2974  CB  ASN A 228     -22.705   0.290 -18.485 -0.2041 1.9080
ATOM   2975  HB3 ASN A 228     -22.725   0.980 -19.355  0.0797 1.4870
ATOM   2976  HB2 ASN A 228     -23.755   0.020 -18.225  0.0797 1.4870
ATOM   2977  CG  ASN A 228     -22.115   0.970 -17.255  0.7130 1.9080
ATOM   2978  C   ASN A 228     -22.725  -1.880 -19.695  0.5973 1.9080
ATOM   2979  O   ASN A 228     -23.395  -2.800 -19.205 -0.5679 1.6612
ATOM   2980  OD1 ASN A 228     -22.235   0.460 -16.135 -0.5931 1.6612
ATOM   2981  ND2 ASN A 228     -21.485   2.140 -17.455 -0.9191 1.8240
ATOM   2982 HD22 ASN A 228     -21.085   2.590 -16.665  0.4196 0.6000
ATOM   2983 HD21 ASN A 228     -21.385   2.500 -18.385  0.4196 0.6000
ATOM   2984  N   GLU A 229     -22.685  -1.640 -21.005 -0.5163 1.8240
ATOM   2985  H   GLU A 229     -22.205  -0.810 -21.335  0.2936 0.6000
ATOM   2986  CA  GLU A 229     -23.305  -2.340 -22.115  0.0397 1.9080
ATOM   2987  HA  GLU A 229     -24.285  -2.650 -21.795  0.1105 1.3870
ATOM   2988  CB  GLU A 229     -23.465  -1.340 -23.295  0.0560 1.9080
ATOM   2989  HB3 GLU A 229     -23.995  -1.870 -24.115 -0.0173 1.4870
ATOM   2990  HB2 GLU A 229     -24.135  -0.510 -22.965 -0.0173 1.4870
ATOM   2991  CG  GLU A 229     -22.185  -0.700 -23.915  0.0136 1.9080
ATOM   2992  HG3 GLU A 229     -21.465  -1.500 -24.165 -0.0425 1.4870
ATOM   2993  HG2 GLU A 229     -22.495  -0.220 -24.885 -0.0425 1.4870
ATOM   2994  CD  GLU A 229     -21.445   0.400 -23.135  0.8054 1.9080
ATOM   2995  OE1 GLU A 229     -21.775   0.670 -21.945 -0.8188 1.6612
ATOM   2996  OE2 GLU A 229     -20.455   0.920 -23.705 -0.8188 1.6612
ATOM   2997  C   GLU A 229     -22.565  -3.620 -22.505  0.5366 1.9080
ATOM   2998  O   GLU A 229     -22.355  -3.930 -23.675 -0.5819 1.6612
ATOM   2999  N   THR A 230     -22.155  -4.410 -21.505 -0.4157 1.8240
ATOM   3000  H   THR A 230     -22.325  -4.120 -20.565  0.2719 0.6000
ATOM   3001  CA  THR A 230     -21.345  -5.620 -21.665 -0.0389 1.9080
ATOM   3002  HA  THR A 230     -20.675  -5.470 -22.505  0.1007 1.3870
ATOM   3003  CB  THR A 230     -20.515  -5.910 -20.415  0.3654 1.9080
ATOM   3004  HB  THR A 230     -21.175  -6.260 -19.595  0.0043 1.3870
ATOM   3005  OG1 THR A 230     -19.875  -4.730 -19.935 -0.6761 1.7210
ATOM   3006  CG2 THR A 230     -19.425  -6.950 -20.685 -0.2438 1.9080
ATOM   3007 HG21 THR A 230     -18.795  -7.070 -19.785  0.0642 1.4870
ATOM   3008 HG22 THR A 230     -19.875  -7.940 -20.935  0.0642 1.4870
ATOM   3009 HG23 THR A 230     -18.795  -6.630 -21.535  0.0642 1.4870
ATOM   3010  C   THR A 230     -22.165  -6.870 -21.905  0.5973 1.9080
ATOM   3011  O   THR A 230     -23.025  -7.210 -21.095 -0.5679 1.6612
ATOM   3012  HG1 THR A 230     -19.091  -4.490 -20.520  0.4102 0.0000
ATOM   3013  N   GLU A 231     -21.885  -7.620 -22.995 -0.5163 1.8240
ATOM   3014  H   GLU A 231     -21.195  -7.340 -23.655  0.2936 0.6000
ATOM   3015  CA  GLU A 231     -22.485  -8.930 -23.205  0.0397 1.9080
ATOM   3016  HA  GLU A 231     -23.395  -9.010 -22.625  0.1105 1.3870
ATOM   3017  CB  GLU A 231     -22.895  -9.210 -24.675  0.0560 1.9080
ATOM   3018  HB3 GLU A 231     -22.005  -9.130 -25.335 -0.0173 1.4870
ATOM   3019  HB2 GLU A 231     -23.265 -10.260 -24.755 -0.0173 1.4870
ATOM   3020  CG  GLU A 231     -24.005  -8.280 -25.215  0.0136 1.9080
ATOM   3021  HG3 GLU A 231     -24.835  -8.210 -24.485 -0.0425 1.4870
ATOM   3022  HG2 GLU A 231     -23.595  -7.260 -25.375 -0.0425 1.4870
ATOM   3023  CD  GLU A 231     -24.555  -8.830 -26.525  0.8054 1.9080
ATOM   3024  OE1 GLU A 231     -25.205  -9.910 -26.485 -0.8188 1.6612
ATOM   3025  OE2 GLU A 231     -24.315  -8.190 -27.585 -0.8188 1.6612
ATOM   3026  C   GLU A 231     -21.555 -10.050 -22.735  0.5366 1.9080
ATOM   3027  O   GLU A 231     -20.335  -9.990 -22.875 -0.5819 1.6612
ATOM   3028  N   TYR A 232     -22.135 -11.120 -22.155 -0.4157 1.8240
ATOM   3029  H   TYR A 232     -23.125 -11.160 -22.075  0.2719 0.6000
ATOM   3030  CA  TYR A 232     -21.385 -12.270 -21.675 -0.0014 1.9080
ATOM   3031  HA  TYR A 232     -20.365 -12.230 -22.025  0.0876 1.3870
ATOM   3032  CB  TYR A 232     -21.415 -12.410 -20.125 -0.0152 1.9080
ATOM   3033  HB3 TYR A 232     -22.465 -12.450 -19.765  0.0295 1.4870
ATOM   3034  HB2 TYR A 232     -20.895 -13.340 -19.815  0.0295 1.4870
ATOM   3035  CG  TYR A 232     -20.725 -11.280 -19.445 -0.0011 1.9080
ATOM   3036  CD1 TYR A 232     -21.475 -10.190 -18.955 -0.1906 1.9080
ATOM   3037  HD1 TYR A 232     -22.545 -10.160 -19.125  0.1699 1.4590
ATOM   3038  CE1 TYR A 232     -20.845  -9.160 -18.255 -0.2341 1.9080
ATOM   3039  HE1 TYR A 232     -21.425  -8.320 -17.895  0.1656 1.4590
ATOM   3040  CZ  TYR A 232     -19.465  -9.190 -18.055  0.3226 1.9080
ATOM   3041  OH  TYR A 232     -18.875  -8.110 -17.385 -0.5579 1.7210
ATOM   3042  CD2 TYR A 232     -19.335 -11.300 -19.235 -0.1906 1.9080
ATOM   3043  HD2 TYR A 232     -18.755 -12.130 -19.605  0.1699 1.4590
ATOM   3044  CE2 TYR A 232     -18.705 -10.260 -18.545 -0.2341 1.9080
ATOM   3045  HE2 TYR A 232     -17.635 -10.280 -18.385  0.1656 1.4590
ATOM   3046  C   TYR A 232     -21.995 -13.560 -22.195  0.5973 1.9080
ATOM   3047  O   TYR A 232     -23.185 -13.830 -22.005 -0.5679 1.6612
ATOM   3048  HH  TYR A 232     -18.926  -7.309 -17.972  0.3992 0.0000
ATOM   3049  N   LEU A 233     -21.175 -14.390 -22.855 -0.4157 1.8240
ATOM   3050  H   LEU A 233     -20.225 -14.140 -23.035  0.2719 0.6000
ATOM   3051  CA  LEU A 233     -21.605 -15.640 -23.455 -0.0518 1.9080
ATOM   3052  HA  LEU A 233     -22.665 -15.790 -23.295  0.0922 1.3870
ATOM   3053  CB  LEU A 233     -21.305 -15.640 -24.975 -0.1102 1.9080
ATOM   3054  HB3 LEU A 233     -20.205 -15.630 -25.135  0.0457 1.4870
ATOM   3055  HB2 LEU A 233     -21.695 -16.590 -25.405  0.0457 1.4870
ATOM   3056  CG  LEU A 233     -21.905 -14.470 -25.765  0.3531 1.9080
ATOM   3057  HG  LEU A 233     -21.415 -13.520 -25.445 -0.0361 1.4870
ATOM   3058  CD1 LEU A 233     -21.625 -14.650 -27.265 -0.4121 1.9080
ATOM   3059 HD11 LEU A 233     -22.075 -13.810 -27.845  0.1000 1.4870
ATOM   3060 HD12 LEU A 233     -20.525 -14.660 -27.455  0.1000 1.4870
ATOM   3061 HD13 LEU A 233     -22.055 -15.600 -27.635  0.1000 1.4870
ATOM   3062  CD2 LEU A 233     -23.415 -14.320 -25.525 -0.4121 1.9080
ATOM   3063 HD21 LEU A 233     -23.855 -13.610 -26.265  0.1000 1.4870
ATOM   3064 HD22 LEU A 233     -23.915 -15.300 -25.615  0.1000 1.4870
ATOM   3065 HD23 LEU A 233     -23.615 -13.920 -24.515  0.1000 1.4870
ATOM   3066  C   LEU A 233     -20.865 -16.810 -22.835  0.5973 1.9080
ATOM   3067  O   LEU A 233     -19.665 -16.760 -22.595 -0.5679 1.6612
ATOM   3068  N   PHE A 234     -21.575 -17.920 -22.565 -0.4157 1.8240
ATOM   3069  H   PHE A 234     -22.565 -17.920 -22.755  0.2719 0.6000
ATOM   3070  CA  PHE A 234     -21.025 -19.200 -22.155 -0.0024 1.9080
ATOM   3071  HA  PHE A 234     -20.145 -19.040 -21.545  0.0978 1.3870
ATOM   3072  CB  PHE A 234     -22.115 -19.950 -21.315 -0.0343 1.9080
ATOM   3073  HB3 PHE A 234     -22.245 -19.430 -20.345  0.0295 1.4870
ATOM   3074  HB2 PHE A 234     -23.075 -19.870 -21.875  0.0295 1.4870
ATOM   3075  CG  PHE A 234     -21.895 -21.420 -21.015  0.0118 1.9080
ATOM   3076  CD1 PHE A 234     -20.615 -21.960 -20.785 -0.1256 1.9080
ATOM   3077  HD1 PHE A 234     -19.745 -21.340 -20.805  0.1330 1.4590
ATOM   3078  CE1 PHE A 234     -20.455 -23.340 -20.585 -0.1704 1.9080
ATOM   3079  HE1 PHE A 234     -19.465 -23.760 -20.475  0.1430 1.4590
ATOM   3080  CZ  PHE A 234     -21.575 -24.180 -20.535 -0.1072 1.9080
ATOM   3081  HZ  PHE A 234     -21.445 -25.240 -20.375  0.1297 1.4590
ATOM   3082  CD2 PHE A 234     -23.005 -22.270 -20.965 -0.1256 1.9080
ATOM   3083  HD2 PHE A 234     -23.995 -21.870 -21.125  0.1330 1.4590
ATOM   3084  CE2 PHE A 234     -22.855 -23.640 -20.725 -0.1704 1.9080
ATOM   3085  HE2 PHE A 234     -23.715 -24.290 -20.695  0.1430 1.4590
ATOM   3086  C   PHE A 234     -20.595 -19.990 -23.395  0.5973 1.9080
ATOM   3087  O   PHE A 234     -21.385 -20.170 -24.315 -0.5679 1.6612
ATOM   3088  N   GLU A 235     -19.325 -20.440 -23.445 -0.5163 1.8240
ATOM   3089  H   GLU A 235     -18.715 -20.300 -22.655  0.2936 0.6000
ATOM   3090  CA  GLU A 235     -18.725 -21.180 -24.535  0.0397 1.9080
ATOM   3091  HA  GLU A 235     -19.235 -20.960 -25.455  0.1105 1.3870
ATOM   3092  CB  GLU A 235     -17.245 -20.720 -24.655  0.0560 1.9080
ATOM   3093  HB3 GLU A 235     -17.245 -19.640 -24.915 -0.0173 1.4870
ATOM   3094  HB2 GLU A 235     -16.785 -20.810 -23.645 -0.0173 1.4870
ATOM   3095  CG  GLU A 235     -16.335 -21.470 -25.655  0.0136 1.9080
ATOM   3096  HG3 GLU A 235     -16.285 -22.550 -25.415 -0.0425 1.4870
ATOM   3097  HG2 GLU A 235     -16.725 -21.360 -26.695 -0.0425 1.4870
ATOM   3098  CD  GLU A 235     -14.925 -20.890 -25.595  0.8054 1.9080
ATOM   3099  OE1 GLU A 235     -14.755 -19.700 -25.985 -0.8188 1.6612
ATOM   3100  OE2 GLU A 235     -13.995 -21.600 -25.125 -0.8188 1.6612
ATOM   3101  C   GLU A 235     -18.835 -22.680 -24.305  0.5366 1.9080
ATOM   3102  O   GLU A 235     -18.375 -23.210 -23.295 -0.5819 1.6612
ATOM   3103  N   VAL A 236     -19.495 -23.400 -25.255 -0.4157 1.8240
ATOM   3104  H   VAL A 236     -19.845 -22.930 -26.065  0.2719 0.6000
ATOM   3105  CA  VAL A 236     -19.805 -24.820 -25.115 -0.0875 1.9080
ATOM   3106  HA  VAL A 236     -19.495 -25.190 -24.145  0.0969 1.3870
ATOM   3107  CB  VAL A 236     -21.305 -25.060 -25.305  0.2985 1.9080
ATOM   3108  HB  VAL A 236     -21.635 -24.630 -26.275 -0.0297 1.4870
ATOM   3109  CG1 VAL A 236     -21.645 -26.570 -25.275 -0.3192 1.9080
ATOM   3110 HG11 VAL A 236     -22.745 -26.710 -25.265  0.0791 1.4870
ATOM   3111 HG12 VAL A 236     -21.245 -27.090 -26.165  0.0791 1.4870
ATOM   3112 HG13 VAL A 236     -21.215 -27.040 -24.365  0.0791 1.4870
ATOM   3113  CG2 VAL A 236     -22.065 -24.340 -24.175 -0.3192 1.9080
ATOM   3114 HG21 VAL A 236     -23.155 -24.500 -24.265  0.0791 1.4870
ATOM   3115 HG22 VAL A 236     -21.725 -24.740 -23.195  0.0791 1.4870
ATOM   3116 HG23 VAL A 236     -21.865 -23.240 -24.185  0.0791 1.4870
ATOM   3117  C   VAL A 236     -19.075 -25.640 -26.155  0.5973 1.9080
ATOM   3118  O   VAL A 236     -18.515 -26.700 -25.875 -0.5679 1.6612
ATOM   3119  N   ASP A 237     -19.075 -25.160 -27.405 -0.5163 1.8240
ATOM   3120  H   ASP A 237     -19.465 -24.260 -27.585  0.2936 0.6000
ATOM   3121  CA  ASP A 237     -18.415 -25.760 -28.545  0.0381 1.9080
ATOM   3122  HA  ASP A 237     -17.675 -26.480 -28.215  0.0880 1.3870
ATOM   3123  CB  ASP A 237     -19.465 -26.410 -29.505 -0.0303 1.9080
ATOM   3124  HB3 ASP A 237     -20.115 -27.080 -28.905 -0.0122 1.4870
ATOM   3125  HB2 ASP A 237     -20.095 -25.610 -29.945 -0.0122 1.4870
ATOM   3126  CG  ASP A 237     -18.925 -27.240 -30.665  0.7994 1.9080
ATOM   3127  OD1 ASP A 237     -17.695 -27.200 -30.925 -0.8014 1.6612
ATOM   3128  OD2 ASP A 237     -19.765 -27.890 -31.335 -0.8014 1.6612
ATOM   3129  C   ASP A 237     -17.715 -24.570 -29.155  0.5366 1.9080
ATOM   3130  O   ASP A 237     -18.045 -23.420 -28.865 -0.5819 1.6612
ATOM   3131  N   ASN A 238     -16.735 -24.810 -30.045 -0.4157 1.8240
ATOM   3132  H   ASN A 238     -16.655 -25.760 -30.355  0.2719 0.6000
ATOM   3133  CA  ASN A 238     -15.865 -23.810 -30.655  0.0143 1.9080
ATOM   3134  HA  ASN A 238     -15.295 -23.320 -29.875  0.1048 1.3870
ATOM   3135  CB  ASN A 238     -14.935 -24.610 -31.615 -0.2041 1.9080
ATOM   3136  HB3 ASN A 238     -14.515 -25.470 -31.055  0.0797 1.4870
ATOM   3137  HB2 ASN A 238     -15.545 -25.020 -32.455  0.0797 1.4870
ATOM   3138  CG  ASN A 238     -13.765 -23.820 -32.175  0.7130 1.9080
ATOM   3139  C   ASN A 238     -16.655 -22.740 -31.395  0.5973 1.9080
ATOM   3140  O   ASN A 238     -16.285 -21.570 -31.465 -0.5679 1.6612
ATOM   3141  OD1 ASN A 238     -13.435 -22.700 -31.805 -0.5931 1.6612
ATOM   3142  ND2 ASN A 238     -13.035 -24.470 -33.125 -0.9191 1.8240
ATOM   3143 HD22 ASN A 238     -12.265 -23.970 -33.505  0.4196 0.6000
ATOM   3144 HD21 ASN A 238     -13.275 -25.400 -33.375  0.4196 0.6000
ATOM   3145  N   LEU A 239     -17.835 -23.130 -31.925 -0.4157 1.8240
ATOM   3146  H   LEU A 239     -18.095 -24.080 -31.825  0.2719 0.6000
ATOM   3147  CA  LEU A 239     -18.715 -22.250 -32.655 -0.0518 1.9080
ATOM   3148  HA  LEU A 239     -18.355 -21.230 -32.625  0.0922 1.3870
ATOM   3149  CB  LEU A 239     -18.785 -22.740 -34.125 -0.1102 1.9080
ATOM   3150  HB3 LEU A 239     -19.175 -23.790 -34.135  0.0457 1.4870
ATOM   3151  HB2 LEU A 239     -19.505 -22.120 -34.705  0.0457 1.4870
ATOM   3152  CG  LEU A 239     -17.425 -22.710 -34.865  0.3531 1.9080
ATOM   3153  HG  LEU A 239     -16.675 -23.260 -34.245 -0.0361 1.4870
ATOM   3154  CD1 LEU A 239     -17.505 -23.430 -36.215 -0.4121 1.9080
ATOM   3155 HD11 LEU A 239     -16.525 -23.370 -36.735  0.1000 1.4870
ATOM   3156 HD12 LEU A 239     -17.745 -24.500 -36.065  0.1000 1.4870
ATOM   3157 HD13 LEU A 239     -18.275 -22.960 -36.865  0.1000 1.4870
ATOM   3158  CD2 LEU A 239     -16.905 -21.280 -35.065 -0.4121 1.9080
ATOM   3159 HD21 LEU A 239     -15.925 -21.300 -35.595  0.1000 1.4870
ATOM   3160 HD22 LEU A 239     -17.615 -20.690 -35.665  0.1000 1.4870
ATOM   3161 HD23 LEU A 239     -16.745 -20.780 -34.085  0.1000 1.4870
ATOM   3162  C   LEU A 239     -20.105 -22.220 -32.035  0.5973 1.9080
ATOM   3163  O   LEU A 239     -21.085 -21.930 -32.715 -0.5679 1.6612
ATOM   3164  N   THR A 240     -20.275 -22.530 -30.725 -0.4157 1.8240
ATOM   3165  H   THR A 240     -19.485 -22.710 -30.125  0.2719 0.6000
ATOM   3166  CA  THR A 240     -21.625 -22.520 -30.115 -0.0389 1.9080
ATOM   3167  HA  THR A 240     -22.205 -21.800 -30.675  0.1007 1.3870
ATOM   3168  CB  THR A 240     -22.445 -23.830 -30.195  0.3654 1.9080
ATOM   3169  HB  THR A 240     -23.525 -23.550 -30.145  0.0043 1.3870
ATOM   3170  OG1 THR A 240     -22.245 -24.760 -29.135 -0.6761 1.7210
ATOM   3171  CG2 THR A 240     -22.185 -24.580 -31.495 -0.2438 1.9080
ATOM   3172 HG21 THR A 240     -22.645 -25.570 -31.465  0.0642 1.4870
ATOM   3173 HG22 THR A 240     -22.565 -24.010 -32.365  0.0642 1.4870
ATOM   3174 HG23 THR A 240     -21.095 -24.760 -31.655  0.0642 1.4870
ATOM   3175  C   THR A 240     -21.625 -22.000 -28.705  0.5973 1.9080
ATOM   3176  O   THR A 240     -20.815 -22.380 -27.855 -0.5679 1.6612
ATOM   3177  HG1 THR A 240     -21.687 -24.349 -28.404  0.4102 0.0000
ATOM   3178  N   TYR A 241     -22.575 -21.070 -28.415 -0.4157 1.8240
ATOM   3179  H   TYR A 241     -23.235 -20.800 -29.105  0.2719 0.6000
ATOM   3180  CA  TYR A 241     -22.565 -20.310 -27.185 -0.0014 1.9080
ATOM   3181  HA  TYR A 241     -21.975 -20.840 -26.455  0.0876 1.3870
ATOM   3182  CB  TYR A 241     -22.015 -18.870 -27.385 -0.0152 1.9080
ATOM   3183  HB3 TYR A 241     -22.705 -18.280 -28.025  0.0295 1.4870
ATOM   3184  HB2 TYR A 241     -21.905 -18.370 -26.405  0.0295 1.4870
ATOM   3185  CG  TYR A 241     -20.675 -18.860 -28.065 -0.0011 1.9080
ATOM   3186  CD1 TYR A 241     -20.585 -18.760 -29.465 -0.1906 1.9080
ATOM   3187  HD1 TYR A 241     -21.485 -18.690 -30.055  0.1699 1.4590
ATOM   3188  CE1 TYR A 241     -19.335 -18.760 -30.095 -0.2341 1.9080
ATOM   3189  HE1 TYR A 241     -19.265 -18.690 -31.175  0.1656 1.4590
ATOM   3190  CZ  TYR A 241     -18.165 -18.880 -29.335  0.3226 1.9080
ATOM   3191  OH  TYR A 241     -16.925 -18.880 -29.995 -0.5579 1.7210
ATOM   3192  CD2 TYR A 241     -19.485 -18.940 -27.305 -0.1906 1.9080
ATOM   3193  HD2 TYR A 241     -19.545 -18.980 -26.235  0.1699 1.4590
ATOM   3194  CE2 TYR A 241     -18.235 -18.980 -27.945 -0.2341 1.9080
ATOM   3195  HE2 TYR A 241     -17.335 -19.070 -27.365  0.1656 1.4590
ATOM   3196  C   TYR A 241     -23.975 -20.170 -26.605  0.5973 1.9080
ATOM   3197  O   TYR A 241     -24.975 -20.340 -27.305 -0.5679 1.6612
ATOM   3198  HH  TYR A 241     -16.799 -19.767 -30.426  0.3992 0.0000
ATOM   3199  N   VAL A 242     -24.065 -19.810 -25.305 -0.4157 1.8240
ATOM   3200  H   VAL A 242     -23.225 -19.760 -24.765  0.2719 0.6000
ATOM   3201  CA  VAL A 242     -25.325 -19.500 -24.615 -0.0875 1.9080
ATOM   3202  HA  VAL A 242     -26.115 -19.480 -25.335  0.0969 1.3870
ATOM   3203  CB  VAL A 242     -25.675 -20.510 -23.515  0.2985 1.9080
ATOM   3204  HB  VAL A 242     -25.015 -20.360 -22.625 -0.0297 1.4870
ATOM   3205  CG1 VAL A 242     -27.145 -20.310 -23.065 -0.3192 1.9080
ATOM   3206 HG11 VAL A 242     -27.435 -21.090 -22.335  0.0791 1.4870
ATOM   3207 HG12 VAL A 242     -27.285 -19.320 -22.575  0.0791 1.4870
ATOM   3208 HG13 VAL A 242     -27.835 -20.360 -23.925  0.0791 1.4870
ATOM   3209  CG2 VAL A 242     -25.455 -21.950 -24.005 -0.3192 1.9080
ATOM   3210 HG21 VAL A 242     -25.835 -22.670 -23.255  0.0791 1.4870
ATOM   3211 HG22 VAL A 242     -25.995 -22.120 -24.965  0.0791 1.4870
ATOM   3212 HG23 VAL A 242     -24.375 -22.150 -24.165  0.0791 1.4870
ATOM   3213  C   VAL A 242     -25.235 -18.110 -23.965  0.5973 1.9080
ATOM   3214  O   VAL A 242     -24.225 -17.790 -23.335 -0.5679 1.6612
ATOM   3215  N   GLN A 243     -26.265 -17.250 -24.085 -0.4157 1.8240
ATOM   3216  H   GLN A 243     -27.065 -17.490 -24.645  0.2719 0.6000
ATOM   3217  CA  GLN A 243     -26.335 -15.980 -23.355 -0.0031 1.9080
ATOM   3218  HA  GLN A 243     -25.385 -15.480 -23.465  0.0850 1.3870
ATOM   3219  CB  GLN A 243     -27.445 -15.020 -23.895 -0.0036 1.9080
ATOM   3220  HB3 GLN A 243     -28.405 -15.580 -23.965  0.0171 1.4870
ATOM   3221  HB2 GLN A 243     -27.605 -14.190 -23.165  0.0171 1.4870
ATOM   3222  CG  GLN A 243     -27.105 -14.370 -25.255 -0.0645 1.9080
ATOM   3223  HG3 GLN A 243     -26.125 -13.860 -25.195  0.0352 1.4870
ATOM   3224  HG2 GLN A 243     -27.065 -15.160 -26.035  0.0352 1.4870
ATOM   3225  CD  GLN A 243     -28.175 -13.360 -25.695  0.6951 1.9080
ATOM   3226  C   GLN A 243     -26.565 -16.170 -21.855  0.5973 1.9080
ATOM   3227  O   GLN A 243     -27.305 -17.050 -21.425 -0.5679 1.6612
ATOM   3228 HE22 GLN A 243     -28.475 -11.450 -26.255  0.4251 0.6000
ATOM   3229  OE1 GLN A 243     -29.345 -13.710 -25.805 -0.6086 1.6612
ATOM   3230  NE2 GLN A 243     -27.775 -12.100 -25.975 -0.9407 1.8240
ATOM   3231 HE21 GLN A 243     -26.815 -11.810 -25.935  0.4251 0.6000
ATOM   3232  N   LEU A 244     -25.925 -15.330 -21.005 -0.4157 1.8240
ATOM   3233  H   LEU A 244     -25.285 -14.640 -21.355  0.2719 0.6000
ATOM   3234  CA  LEU A 244     -26.095 -15.390 -19.565 -0.0518 1.9080
ATOM   3235  HA  LEU A 244     -26.485 -16.350 -19.275  0.0922 1.3870
ATOM   3236  CB  LEU A 244     -24.745 -15.150 -18.835 -0.1102 1.9080
ATOM   3237  HB3 LEU A 244     -24.345 -14.170 -19.165  0.0457 1.4870
ATOM   3238  HB2 LEU A 244     -24.915 -15.110 -17.735  0.0457 1.4870
ATOM   3239  CG  LEU A 244     -23.655 -16.210 -19.095  0.3531 1.9080
ATOM   3240  HG  LEU A 244     -23.475 -16.270 -20.195 -0.0361 1.4870
ATOM   3241  CD1 LEU A 244     -22.365 -15.760 -18.405 -0.4121 1.9080
ATOM   3242 HD11 LEU A 244     -21.535 -16.440 -18.665  0.1000 1.4870
ATOM   3243 HD12 LEU A 244     -22.095 -14.740 -18.735  0.1000 1.4870
ATOM   3244 HD13 LEU A 244     -22.495 -15.760 -17.305  0.1000 1.4870
ATOM   3245  CD2 LEU A 244     -24.055 -17.610 -18.595 -0.4121 1.9080
ATOM   3246 HD21 LEU A 244     -23.225 -18.330 -18.745  0.1000 1.4870
ATOM   3247 HD22 LEU A 244     -24.305 -17.580 -17.515  0.1000 1.4870
ATOM   3248 HD23 LEU A 244     -24.945 -17.990 -19.155  0.1000 1.4870
ATOM   3249  C   LEU A 244     -27.045 -14.330 -19.025  0.5973 1.9080
ATOM   3250  O   LEU A 244     -26.765 -13.130 -19.095 -0.5679 1.6612
ATOM   3251  N   GLU A 245     -28.175 -14.720 -18.395 -0.5163 1.8240
ATOM   3252  H   GLU A 245     -28.465 -15.680 -18.365  0.2936 0.6000
ATOM   3253  CA  GLU A 245     -29.145 -13.810 -17.805  0.0397 1.9080
ATOM   3254  HA  GLU A 245     -29.175 -12.900 -18.405  0.1105 1.3870
ATOM   3255  CB  GLU A 245     -30.545 -14.460 -17.865  0.0560 1.9080
ATOM   3256  HB3 GLU A 245     -31.325 -13.710 -17.625 -0.0173 1.4870
ATOM   3257  HB2 GLU A 245     -30.725 -14.790 -18.915 -0.0173 1.4870
ATOM   3258  CG  GLU A 245     -30.725 -15.680 -16.925  0.0136 1.9080
ATOM   3259  HG3 GLU A 245     -29.885 -16.380 -17.025 -0.0425 1.4870
ATOM   3260  HG2 GLU A 245     -30.785 -15.350 -15.865 -0.0425 1.4870
ATOM   3261  CD  GLU A 245     -32.015 -16.430 -17.275  0.8054 1.9080
ATOM   3262  OE1 GLU A 245     -32.115 -16.880 -18.435 -0.8188 1.6612
ATOM   3263  OE2 GLU A 245     -32.885 -16.560 -16.375 -0.8188 1.6612
ATOM   3264  C   GLU A 245     -28.835 -13.400 -16.365  0.5366 1.9080
ATOM   3265  O   GLU A 245     -29.695 -12.900 -15.635 -0.5819 1.6612
ATOM   3266  N   SER A 246     -27.575 -13.580 -15.945 -0.4157 1.8240
ATOM   3267  H   SER A 246     -26.935 -13.920 -16.625  0.2719 0.6000
ATOM   3268  CA  SER A 246     -27.055 -13.360 -14.595 -0.0249 1.9080
ATOM   3269  HA  SER A 246     -25.995 -13.230 -14.705  0.0843 1.3870
ATOM   3270  CB  SER A 246     -27.565 -12.080 -13.855  0.2117 1.9080
ATOM   3271  HB3 SER A 246     -27.525 -11.240 -14.575  0.0352 1.3870
ATOM   3272  HB2 SER A 246     -28.625 -12.210 -13.555  0.0352 1.3870
ATOM   3273  OG  SER A 246     -26.765 -11.760 -12.715 -0.6546 1.7210
ATOM   3274  C   SER A 246     -27.205 -14.600 -13.735  0.5973 1.9080
ATOM   3275  O   SER A 246     -26.225 -15.300 -13.525 -0.5679 1.6612
ATOM   3276  HG  SER A 246     -26.622 -12.585 -12.174  0.4275 0.0000
ATOM   3277  N   ARG A 247     -28.425 -14.940 -13.265 -0.3479 1.8240
ATOM   3278  H   ARG A 247     -29.235 -14.460 -13.605  0.2747 0.6000
ATOM   3279  CA  ARG A 247     -28.665 -15.950 -12.235 -0.2637 1.9080
ATOM   3280  HA  ARG A 247     -27.875 -15.830 -11.495  0.1560 1.3870
ATOM   3281  CB  ARG A 247     -30.035 -15.720 -11.545 -0.0007 1.9080
ATOM   3282  HB3 ARG A 247     -30.805 -15.560 -12.335  0.0327 1.4870
ATOM   3283  HB2 ARG A 247     -30.345 -16.620 -10.965  0.0327 1.4870
ATOM   3284  CG  ARG A 247     -30.035 -14.540 -10.555  0.0390 1.9080
ATOM   3285  HG3 ARG A 247     -29.635 -13.640 -11.055  0.0285 1.4870
ATOM   3286  HG2 ARG A 247     -31.095 -14.330 -10.275  0.0285 1.4870
ATOM   3287  CD  ARG A 247     -29.235 -14.840  -9.275  0.0486 1.9080
ATOM   3288  HD3 ARG A 247     -29.675 -15.720  -8.745  0.0687 1.3870
ATOM   3289  HD2 ARG A 247     -28.175 -15.070  -9.495  0.0687 1.3870
ATOM   3290  NE  ARG A 247     -29.355 -13.630  -8.395 -0.5295 1.8240
ATOM   3291  HE  ARG A 247     -30.175 -13.540  -7.835  0.3456 0.6000
ATOM   3292  CZ  ARG A 247     -28.485 -12.610  -8.425  0.8076 1.9080
ATOM   3293  NH1 ARG A 247     -27.365 -12.660  -9.165 -0.8627 1.8240
ATOM   3294 HH11 ARG A 247     -27.015 -13.540  -9.535  0.4478 0.6000
ATOM   3295 HH12 ARG A 247     -26.615 -12.010  -9.095  0.4478 0.6000
ATOM   3296  NH2 ARG A 247     -28.745 -11.500  -7.705 -0.8627 1.8240
ATOM   3297 HH21 ARG A 247     -29.575 -11.460  -7.165  0.4478 0.6000
ATOM   3298 HH22 ARG A 247     -28.105 -10.740  -7.745  0.4478 0.6000
ATOM   3299  C   ARG A 247     -28.545 -17.410 -12.665  0.7341 1.9080
ATOM   3300  O   ARG A 247     -29.385 -18.250 -12.345 -0.5894 1.6612
ATOM   3301  N   PHE A 248     -27.445 -17.770 -13.325 -0.4157 1.8240
ATOM   3302  H   PHE A 248     -26.755 -17.070 -13.525  0.2719 0.6000
ATOM   3303  CA  PHE A 248     -27.135 -19.140 -13.675 -0.0024 1.9080
ATOM   3304  HA  PHE A 248     -28.005 -19.760 -13.545  0.0978 1.3870
ATOM   3305  CB  PHE A 248     -26.605 -19.260 -15.125 -0.0343 1.9080
ATOM   3306  HB3 PHE A 248     -25.845 -18.470 -15.305  0.0295 1.4870
ATOM   3307  HB2 PHE A 248     -26.135 -20.250 -15.285  0.0295 1.4870
ATOM   3308  CG  PHE A 248     -27.705 -19.150 -16.145  0.0118 1.9080
ATOM   3309  CD1 PHE A 248     -28.905 -19.880 -16.005 -0.1256 1.9080
ATOM   3310  HD1 PHE A 248     -29.075 -20.510 -15.155  0.1330 1.4590
ATOM   3311  CE1 PHE A 248     -29.905 -19.790 -16.985 -0.1704 1.9080
ATOM   3312  HE1 PHE A 248     -30.835 -20.310 -16.845  0.1430 1.4590
ATOM   3313  CZ  PHE A 248     -29.705 -19.010 -18.125 -0.1072 1.9080
ATOM   3314  HZ  PHE A 248     -30.495 -18.920 -18.855  0.1297 1.4590
ATOM   3315  CD2 PHE A 248     -27.525 -18.350 -17.285 -0.1256 1.9080
ATOM   3316  HD2 PHE A 248     -26.615 -17.790 -17.405  0.1330 1.4590
ATOM   3317  CE2 PHE A 248     -28.515 -18.300 -18.285 -0.1704 1.9080
ATOM   3318  HE2 PHE A 248     -28.385 -17.690 -19.165  0.1430 1.4590
ATOM   3319  C   PHE A 248     -26.085 -19.690 -12.725  0.5973 1.9080
ATOM   3320  O   PHE A 248     -24.965 -19.210 -12.635 -0.5679 1.6612
ATOM   3321  N   THR A 249     -26.445 -20.770 -11.995 -0.4157 1.8240
ATOM   3322  H   THR A 249     -27.355 -21.150 -12.055  0.2719 0.6000
ATOM   3323  CA  THR A 249     -25.495 -21.490 -11.155 -0.0389 1.9080
ATOM   3324  HA  THR A 249     -24.955 -20.740 -10.595  0.1007 1.3870
ATOM   3325  CB  THR A 249     -26.155 -22.430 -10.145  0.3654 1.9080
ATOM   3326  HB  THR A 249     -25.365 -22.890  -9.505  0.0043 1.3870
ATOM   3327  OG1 THR A 249     -26.915 -23.460 -10.765 -0.6761 1.7210
ATOM   3328  CG2 THR A 249     -27.115 -21.640  -9.245 -0.2438 1.9080
ATOM   3329 HG21 THR A 249     -27.535 -22.300  -8.465  0.0642 1.4870
ATOM   3330 HG22 THR A 249     -26.575 -20.810  -8.755  0.0642 1.4870
ATOM   3331 HG23 THR A 249     -27.955 -21.220  -9.835  0.0642 1.4870
ATOM   3332  C   THR A 249     -24.515 -22.280 -12.025  0.5973 1.9080
ATOM   3333  O   THR A 249     -24.885 -22.670 -13.135 -0.5679 1.6612
ATOM   3334  HG1 THR A 249     -26.676 -23.539 -11.741  0.4102 0.0000
ATOM   3335  N   PRO A 250     -23.285 -22.560 -11.615 -0.2548 1.8240
ATOM   3336  CD  PRO A 250     -22.595 -21.880 -10.515  0.0192 1.9080
ATOM   3337  HD3 PRO A 250     -22.855 -22.390  -9.555  0.0391 1.3870
ATOM   3338  HD2 PRO A 250     -22.845 -20.800 -10.465  0.0391 1.3870
ATOM   3339  CA  PRO A 250     -22.375 -23.400 -12.395 -0.0266 1.9080
ATOM   3340  HA  PRO A 250     -22.235 -22.920 -13.355  0.0641 1.3870
ATOM   3341  CB  PRO A 250     -21.095 -23.430 -11.545 -0.0070 1.9080
ATOM   3342  HB3 PRO A 250     -21.155 -24.230 -10.785  0.0253 1.4870
ATOM   3343  HB2 PRO A 250     -20.185 -23.570 -12.165  0.0253 1.4870
ATOM   3344  CG  PRO A 250     -21.105 -22.080 -10.825  0.0189 1.9080
ATOM   3345  HG3 PRO A 250     -20.475 -22.070  -9.915  0.0213 1.4870
ATOM   3346  HG2 PRO A 250     -20.775 -21.280 -11.525  0.0213 1.4870
ATOM   3347  C   PRO A 250     -22.915 -24.790 -12.675  0.5896 1.9080
ATOM   3348  O   PRO A 250     -22.685 -25.330 -13.755 -0.5748 1.6612
ATOM   3349  N   GLN A 251     -23.695 -25.360 -11.735 -0.4157 1.8240
ATOM   3350  H   GLN A 251     -23.795 -24.910 -10.835  0.2719 0.6000
ATOM   3351  CA  GLN A 251     -24.415 -26.600 -11.885 -0.0031 1.9080
ATOM   3352  HA  GLN A 251     -23.705 -27.380 -12.145  0.0850 1.3870
ATOM   3353  CB  GLN A 251     -25.165 -26.980 -10.575 -0.0036 1.9080
ATOM   3354  HB3 GLN A 251     -25.915 -26.190 -10.335  0.0171 1.4870
ATOM   3355  HB2 GLN A 251     -25.725 -27.920 -10.765  0.0171 1.4870
ATOM   3356  CG  GLN A 251     -24.265 -27.240  -9.325 -0.0645 1.9080
ATOM   3357  HG3 GLN A 251     -24.855 -27.840  -8.605  0.0352 1.4870
ATOM   3358  HG2 GLN A 251     -23.375 -27.820  -9.635  0.0352 1.4870
ATOM   3359  CD  GLN A 251     -23.805 -25.970  -8.595  0.6951 1.9080
ATOM   3360  OE1 GLN A 251     -23.195 -25.996  -7.530 -0.6086 1.6612
ATOM   3361  NE2 GLN A 251     -24.104 -24.801  -9.208 -0.9407 1.8240
ATOM   3362 HE21 GLN A 251     -24.493 -24.800 -10.121  0.4251 0.6000
ATOM   3363 HE22 GLN A 251     -23.834 -23.954  -8.746  0.4251 0.6000
ATOM   3364  C   GLN A 251     -25.445 -26.550 -13.015  0.5973 1.9080
ATOM   3365  O   GLN A 251     -25.595 -27.500 -13.775 -0.5679 1.6612
ATOM   3366  N   PHE A 252     -26.145 -25.400 -13.195 -0.4157 1.8240
ATOM   3367  H   PHE A 252     -26.005 -24.620 -12.595  0.2719 0.6000
ATOM   3368  CA  PHE A 252     -27.095 -25.210 -14.285 -0.0024 1.9080
ATOM   3369  HA  PHE A 252     -27.745 -26.070 -14.325  0.0978 1.3870
ATOM   3370  CB  PHE A 252     -27.925 -23.920 -14.015 -0.0343 1.9080
ATOM   3371  HB3 PHE A 252     -28.285 -23.940 -12.965  0.0295 1.4870
ATOM   3372  HB2 PHE A 252     -27.295 -23.010 -14.135  0.0295 1.4870
ATOM   3373  CG  PHE A 252     -29.125 -23.790 -14.905  0.0118 1.9080
ATOM   3374  CD1 PHE A 252     -29.015 -23.280 -16.215 -0.1256 1.9080
ATOM   3375  HD1 PHE A 252     -28.045 -22.990 -16.595  0.1330 1.4590
ATOM   3376  CE1 PHE A 252     -30.145 -23.130 -17.025 -0.1704 1.9080
ATOM   3377  HE1 PHE A 252     -30.045 -22.720 -18.015  0.1430 1.4590
ATOM   3378  CZ  PHE A 252     -31.405 -23.470 -16.535 -0.1072 1.9080
ATOM   3379  HZ  PHE A 252     -32.275 -23.330 -17.155  0.1297 1.4590
ATOM   3380  CD2 PHE A 252     -30.405 -24.130 -14.425 -0.1256 1.9080
ATOM   3381  HD2 PHE A 252     -30.515 -24.510 -13.425  0.1330 1.4590
ATOM   3382  CE2 PHE A 252     -31.535 -23.980 -15.235 -0.1704 1.9080
ATOM   3383  HE2 PHE A 252     -32.515 -24.230 -14.855  0.1430 1.4590
ATOM   3384  C   PHE A 252     -26.375 -25.100 -15.625  0.5973 1.9080
ATOM   3385  O   PHE A 252     -26.805 -25.680 -16.625 -0.5679 1.6612
ATOM   3386  N   LEU A 253     -25.235 -24.400 -15.685 -0.4157 1.8240
ATOM   3387  H   LEU A 253     -24.895 -23.910 -14.875  0.2719 0.6000
ATOM   3388  CA  LEU A 253     -24.465 -24.270 -16.915 -0.0518 1.9080
ATOM   3389  HA  LEU A 253     -25.135 -23.980 -17.705  0.0922 1.3870
ATOM   3390  CB  LEU A 253     -23.365 -23.180 -16.765 -0.1102 1.9080
ATOM   3391  HB3 LEU A 253     -22.695 -23.470 -15.915  0.0457 1.4870
ATOM   3392  HB2 LEU A 253     -22.745 -23.150 -17.685  0.0457 1.4870
ATOM   3393  CG  LEU A 253     -23.915 -21.770 -16.505  0.3531 1.9080
ATOM   3394  HG  LEU A 253     -24.585 -21.810 -15.605 -0.0361 1.4870
ATOM   3395  CD1 LEU A 253     -22.775 -20.790 -16.195 -0.4121 1.9080
ATOM   3396 HD11 LEU A 253     -23.185 -19.780 -15.975  0.1000 1.4870
ATOM   3397 HD12 LEU A 253     -22.205 -21.140 -15.305  0.1000 1.4870
ATOM   3398 HD13 LEU A 253     -22.095 -20.730 -17.065  0.1000 1.4870
ATOM   3399  CD2 LEU A 253     -24.745 -21.240 -17.695 -0.4121 1.9080
ATOM   3400 HD21 LEU A 253     -25.085 -20.200 -17.495  0.1000 1.4870
ATOM   3401 HD22 LEU A 253     -24.125 -21.230 -18.615  0.1000 1.4870
ATOM   3402 HD23 LEU A 253     -25.645 -21.860 -17.865  0.1000 1.4870
ATOM   3403  C   LEU A 253     -23.835 -25.580 -17.365  0.5973 1.9080
ATOM   3404  O   LEU A 253     -23.775 -25.880 -18.555 -0.5679 1.6612
ATOM   3405  N   LEU A 254     -23.425 -26.450 -16.415 -0.4157 1.8240
ATOM   3406  H   LEU A 254     -23.395 -26.180 -15.455  0.2719 0.6000
ATOM   3407  CA  LEU A 254     -22.995 -27.790 -16.755 -0.0518 1.9080
ATOM   3408  HA  LEU A 254     -22.335 -27.730 -17.605  0.0922 1.3870
ATOM   3409  CB  LEU A 254     -22.195 -28.420 -15.585 -0.1102 1.9080
ATOM   3410  HB3 LEU A 254     -22.835 -28.410 -14.675  0.0457 1.4870
ATOM   3411  HB2 LEU A 254     -21.965 -29.490 -15.825  0.0457 1.4870
ATOM   3412  CG  LEU A 254     -20.865 -27.700 -15.275  0.3531 1.9080
ATOM   3413  HG  LEU A 254     -21.085 -26.620 -15.085 -0.0361 1.4870
ATOM   3414  CD1 LEU A 254     -20.225 -28.270 -14.005 -0.4121 1.9080
ATOM   3415 HD11 LEU A 254     -19.285 -27.730 -13.775  0.1000 1.4870
ATOM   3416 HD12 LEU A 254     -20.925 -28.160 -13.145  0.1000 1.4870
ATOM   3417 HD13 LEU A 254     -19.995 -29.350 -14.145  0.1000 1.4870
ATOM   3418  CD2 LEU A 254     -19.855 -27.760 -16.445 -0.4121 1.9080
ATOM   3419 HD21 LEU A 254     -18.905 -27.270 -16.155  0.1000 1.4870
ATOM   3420 HD22 LEU A 254     -19.645 -28.820 -16.715  0.1000 1.4870
ATOM   3421 HD23 LEU A 254     -20.255 -27.240 -17.335  0.1000 1.4870
ATOM   3422  C   LEU A 254     -24.135 -28.700 -17.195  0.5973 1.9080
ATOM   3423  O   LEU A 254     -23.985 -29.460 -18.145 -0.5679 1.6612
ATOM   3424  N   GLN A 255     -25.355 -28.570 -16.625 -0.4157 1.8240
ATOM   3425  H   GLN A 255     -25.485 -28.000 -15.815  0.2719 0.6000
ATOM   3426  CA  GLN A 255     -26.525 -29.260 -17.155 -0.0031 1.9080
ATOM   3427  HA  GLN A 255     -26.265 -30.310 -17.275  0.0850 1.3870
ATOM   3428  CB  GLN A 255     -27.725 -29.160 -16.185 -0.0036 1.9080
ATOM   3429  HB3 GLN A 255     -27.895 -28.090 -15.925  0.0171 1.4870
ATOM   3430  HB2 GLN A 255     -28.645 -29.540 -16.685  0.0171 1.4870
ATOM   3431  CG  GLN A 255     -27.515 -29.990 -14.895 -0.0645 1.9080
ATOM   3432  HG3 GLN A 255     -27.435 -31.070 -15.155  0.0352 1.4870
ATOM   3433  HG2 GLN A 255     -26.575 -29.680 -14.395  0.0352 1.4870
ATOM   3434  CD  GLN A 255     -28.685 -29.800 -13.945  0.6951 1.9080
ATOM   3435  C   GLN A 255     -26.955 -28.750 -18.525  0.5973 1.9080
ATOM   3436  O   GLN A 255     -27.455 -29.500 -19.365 -0.5679 1.6612
ATOM   3437 HE22 GLN A 255     -29.185 -29.920 -11.995  0.4251 0.6000
ATOM   3438  OE1 GLN A 255     -29.815 -29.490 -14.315 -0.6086 1.6612
ATOM   3439  NE2 GLN A 255     -28.425 -30.000 -12.625 -0.9407 1.8240
ATOM   3440 HE21 GLN A 255     -27.505 -30.270 -12.355  0.4251 0.6000
ATOM   3441  N   LEU A 256     -26.725 -27.460 -18.845 -0.4157 1.8240
ATOM   3442  H   LEU A 256     -26.445 -26.810 -18.125  0.2719 0.6000
ATOM   3443  CA  LEU A 256     -26.855 -26.970 -20.205 -0.0518 1.9080
ATOM   3444  HA  LEU A 256     -27.805 -27.310 -20.595  0.0922 1.3870
ATOM   3445  CB  LEU A 256     -26.795 -25.430 -20.345 -0.1102 1.9080
ATOM   3446  HB3 LEU A 256     -25.865 -25.060 -19.855  0.0457 1.4870
ATOM   3447  HB2 LEU A 256     -26.735 -25.170 -21.425  0.0457 1.4870
ATOM   3448  CG  LEU A 256     -27.995 -24.660 -19.765  0.3531 1.9080
ATOM   3449  HG  LEU A 256     -27.985 -24.770 -18.655 -0.0361 1.4870
ATOM   3450  CD1 LEU A 256     -27.865 -23.180 -20.125 -0.4121 1.9080
ATOM   3451 HD11 LEU A 256     -28.725 -22.590 -19.735  0.1000 1.4870
ATOM   3452 HD12 LEU A 256     -26.925 -22.760 -19.685  0.1000 1.4870
ATOM   3453 HD13 LEU A 256     -27.825 -23.050 -21.225  0.1000 1.4870
ATOM   3454  CD2 LEU A 256     -29.355 -25.200 -20.265 -0.4121 1.9080
ATOM   3455 HD21 LEU A 256     -30.175 -24.590 -19.835  0.1000 1.4870
ATOM   3456 HD22 LEU A 256     -29.405 -25.140 -21.375  0.1000 1.4870
ATOM   3457 HD23 LEU A 256     -29.515 -26.250 -19.945  0.1000 1.4870
ATOM   3458  C   LEU A 256     -25.825 -27.570 -21.135  0.5973 1.9080
ATOM   3459  O   LEU A 256     -26.155 -27.960 -22.245 -0.5679 1.6612
ATOM   3460  N   ASN A 257     -24.555 -27.760 -20.705 -0.4157 1.8240
ATOM   3461  H   ASN A 257     -24.285 -27.400 -19.805  0.2719 0.6000
ATOM   3462  CA  ASN A 257     -23.555 -28.470 -21.485  0.0143 1.9080
ATOM   3463  HA  ASN A 257     -23.405 -27.930 -22.405  0.1048 1.3870
ATOM   3464  CB  ASN A 257     -22.225 -28.480 -20.675 -0.2041 1.9080
ATOM   3465  HB3 ASN A 257     -21.935 -27.430 -20.455  0.0797 1.4870
ATOM   3466  HB2 ASN A 257     -22.345 -29.000 -19.705  0.0797 1.4870
ATOM   3467  CG  ASN A 257     -21.065 -29.110 -21.435  0.7130 1.9080
ATOM   3468  C   ASN A 257     -24.005 -29.890 -21.855  0.5973 1.9080
ATOM   3469  O   ASN A 257     -24.045 -30.260 -23.025 -0.5679 1.6612
ATOM   3470  OD1 ASN A 257     -20.475 -28.490 -22.325 -0.5931 1.6612
ATOM   3471  ND2 ASN A 257     -20.725 -30.370 -21.095 -0.9191 1.8240
ATOM   3472 HD22 ASN A 257     -19.955 -30.780 -21.575  0.4196 0.6000
ATOM   3473 HD21 ASN A 257     -21.225 -30.850 -20.375  0.4196 0.6000
ATOM   3474  N   GLU A 258     -24.465 -30.680 -20.865 -0.5163 1.8240
ATOM   3475  H   GLU A 258     -24.425 -30.380 -19.905  0.2936 0.6000
ATOM   3476  CA  GLU A 258     -24.965 -32.020 -21.085  0.0397 1.9080
ATOM   3477  HA  GLU A 258     -24.205 -32.600 -21.585  0.1105 1.3870
ATOM   3478  CB  GLU A 258     -25.255 -32.680 -19.715  0.0560 1.9080
ATOM   3479  HB3 GLU A 258     -25.995 -32.060 -19.155 -0.0173 1.4870
ATOM   3480  HB2 GLU A 258     -25.705 -33.690 -19.855 -0.0173 1.4870
ATOM   3481  CG  GLU A 258     -23.985 -32.840 -18.845  0.0136 1.9080
ATOM   3482  HG3 GLU A 258     -23.275 -33.530 -19.335 -0.0425 1.4870
ATOM   3483  HG2 GLU A 258     -23.485 -31.860 -18.695 -0.0425 1.4870
ATOM   3484  CD  GLU A 258     -24.335 -33.390 -17.465  0.8054 1.9080
ATOM   3485  OE1 GLU A 258     -25.135 -32.720 -16.745 -0.8188 1.6612
ATOM   3486  OE2 GLU A 258     -23.815 -34.480 -17.115 -0.8188 1.6612
ATOM   3487  C   GLU A 258     -26.225 -32.070 -21.955  0.5366 1.9080
ATOM   3488  O   GLU A 258     -26.325 -32.880 -22.885 -0.5819 1.6612
ATOM   3489  N   THR A 259     -27.185 -31.160 -21.735 -0.4157 1.8240
ATOM   3490  H   THR A 259     -27.095 -30.520 -20.965  0.2719 0.6000
ATOM   3491  CA  THR A 259     -28.435 -31.090 -22.515 -0.0389 1.9080
ATOM   3492  HA  THR A 259     -28.705 -32.100 -22.785  0.1007 1.3870
ATOM   3493  CB  THR A 259     -29.625 -30.530 -21.755  0.3654 1.9080
ATOM   3494  HB  THR A 259     -30.535 -30.540 -22.405  0.0043 1.3870
ATOM   3495  OG1 THR A 259     -29.425 -29.200 -21.305 -0.6761 1.7210
ATOM   3496  CG2 THR A 259     -29.925 -31.400 -20.525 -0.2438 1.9080
ATOM   3497 HG21 THR A 259     -30.815 -31.010 -19.985  0.0642 1.4870
ATOM   3498 HG22 THR A 259     -30.125 -32.450 -20.815  0.0642 1.4870
ATOM   3499 HG23 THR A 259     -29.065 -31.400 -19.815  0.0642 1.4870
ATOM   3500  C   THR A 259     -28.295 -30.330 -23.835  0.5973 1.9080
ATOM   3501  O   THR A 259     -29.255 -30.240 -24.625 -0.5679 1.6612
ATOM   3502  HG1 THR A 259     -28.706 -29.166 -20.599  0.4102 0.0000
ATOM   3503  N   ILE A 260     -27.105 -29.800 -24.155 -0.4157 1.8240
ATOM   3504  H   ILE A 260     -26.415 -29.690 -23.445  0.2719 0.6000
ATOM   3505  CA  ILE A 260     -26.735 -29.360 -25.495 -0.0597 1.9080
ATOM   3506  HA  ILE A 260     -27.625 -29.070 -26.035  0.0869 1.3870
ATOM   3507  CB  ILE A 260     -25.785 -28.170 -25.485  0.1303 1.9080
ATOM   3508  HB  ILE A 260     -24.995 -28.350 -24.715  0.0187 1.4870
ATOM   3509  CG2 ILE A 260     -25.075 -27.950 -26.845 -0.3204 1.9080
ATOM   3510 HG21 ILE A 260     -24.405 -27.060 -26.785  0.0882 1.4870
ATOM   3511 HG22 ILE A 260     -24.435 -28.810 -27.125  0.0882 1.4870
ATOM   3512 HG23 ILE A 260     -25.805 -27.760 -27.655  0.0882 1.4870
ATOM   3513  CG1 ILE A 260     -26.565 -26.890 -25.085 -0.0430 1.9080
ATOM   3514 HG13 ILE A 260     -27.195 -26.560 -25.935  0.0236 1.4870
ATOM   3515 HG12 ILE A 260     -27.245 -27.130 -24.245  0.0236 1.4870
ATOM   3516  CD1 ILE A 260     -25.655 -25.740 -24.645 -0.0660 1.9080
ATOM   3517 HD11 ILE A 260     -26.265 -24.890 -24.245  0.0186 1.4870
ATOM   3518 HD12 ILE A 260     -24.975 -26.080 -23.835  0.0186 1.4870
ATOM   3519 HD13 ILE A 260     -25.035 -25.360 -25.485  0.0186 1.4870
ATOM   3520  C   ILE A 260     -26.185 -30.550 -26.245  0.5973 1.9080
ATOM   3521  O   ILE A 260     -26.775 -30.970 -27.245 -0.5679 1.6612
ATOM   3522  N   TYR A 261     -25.085 -31.190 -25.775 -0.4157 1.8240
ATOM   3523  H   TYR A 261     -24.655 -30.880 -24.925  0.2719 0.6000
ATOM   3524  CA  TYR A 261     -24.405 -32.230 -26.525 -0.0014 1.9080
ATOM   3525  HA  TYR A 261     -24.145 -31.800 -27.485  0.0876 1.3870
ATOM   3526  CB  TYR A 261     -23.105 -32.690 -25.805 -0.0152 1.9080
ATOM   3527  HB3 TYR A 261     -23.265 -32.750 -24.705  0.0295 1.4870
ATOM   3528  HB2 TYR A 261     -22.765 -33.680 -26.165  0.0295 1.4870
ATOM   3529  CG  TYR A 261     -21.975 -31.730 -26.095 -0.0011 1.9080
ATOM   3530  CD1 TYR A 261     -21.345 -31.770 -27.345 -0.1906 1.9080
ATOM   3531  HD1 TYR A 261     -21.655 -32.490 -28.085  0.1699 1.4590
ATOM   3532  CE1 TYR A 261     -20.275 -30.910 -27.625 -0.2341 1.9080
ATOM   3533  HE1 TYR A 261     -19.765 -30.940 -28.585  0.1656 1.4590
ATOM   3534  CZ  TYR A 261     -19.835 -29.990 -26.665  0.3226 1.9080
ATOM   3535  OH  TYR A 261     -18.745 -29.160 -26.985 -0.5579 1.7210
ATOM   3536  CD2 TYR A 261     -21.525 -30.820 -25.125 -0.1906 1.9080
ATOM   3537  HD2 TYR A 261     -21.975 -30.790 -24.145  0.1699 1.4590
ATOM   3538  CE2 TYR A 261     -20.455 -29.950 -25.415 -0.2341 1.9080
ATOM   3539  HE2 TYR A 261     -20.105 -29.250 -24.665  0.1656 1.4590
ATOM   3540  C   TYR A 261     -25.245 -33.460 -26.855  0.5973 1.9080
ATOM   3541  O   TYR A 261     -25.185 -33.960 -27.975 -0.5679 1.6612
ATOM   3542  HH  TYR A 261     -18.851 -28.303 -26.494  0.3992 0.0000
ATOM   3543  N   THR A 262     -26.085 -33.920 -25.905 -0.4157 1.8240
ATOM   3544  H   THR A 262     -26.105 -33.470 -25.005  0.2719 0.6000
ATOM   3545  CA  THR A 262     -26.955 -35.080 -26.065 -0.0389 1.9080
ATOM   3546  HA  THR A 262     -26.395 -35.880 -26.505  0.1007 1.3870
ATOM   3547  CB  THR A 262     -27.525 -35.570 -24.725  0.3654 1.9080
ATOM   3548  HB  THR A 262     -28.245 -36.400 -24.895  0.0043 1.3870
ATOM   3549  OG1 THR A 262     -28.165 -34.520 -24.015 -0.6761 1.7210
ATOM   3550  CG2 THR A 262     -26.385 -36.090 -23.835 -0.2438 1.9080
ATOM   3551 HG21 THR A 262     -26.795 -36.460 -22.875  0.0642 1.4870
ATOM   3552 HG22 THR A 262     -25.855 -36.930 -24.335  0.0642 1.4870
ATOM   3553 HG23 THR A 262     -25.635 -35.290 -23.615  0.0642 1.4870
ATOM   3554  C   THR A 262     -28.155 -34.830 -26.965  0.5973 1.9080
ATOM   3555  O   THR A 262     -28.725 -35.750 -27.545 -0.5679 1.6612
ATOM   3556  HG1 THR A 262     -27.484 -33.906 -23.597  0.4102 0.0000
ATOM   3557  N   SER A 263     -28.555 -33.560 -27.125 -0.4157 1.8240
ATOM   3558  H   SER A 263     -28.035 -32.850 -26.665  0.2719 0.6000
ATOM   3559  CA  SER A 263     -29.775 -33.170 -27.815 -0.0249 1.9080
ATOM   3560  HA  SER A 263     -30.425 -34.030 -27.965  0.0843 1.3870
ATOM   3561  CB  SER A 263     -30.495 -32.120 -26.925  0.2117 1.9080
ATOM   3562  HB3 SER A 263     -30.805 -32.620 -25.985  0.0352 1.3870
ATOM   3563  HB2 SER A 263     -29.735 -31.350 -26.675  0.0352 1.3870
ATOM   3564  OG  SER A 263     -31.625 -31.470 -27.515 -0.6546 1.7210
ATOM   3565  C   SER A 263     -29.475 -32.590 -29.185  0.5973 1.9080
ATOM   3566  O   SER A 263     -30.365 -32.270 -29.965 -0.5679 1.6612
ATOM   3567  HG  SER A 263     -32.175 -31.054 -26.795  0.4275 0.0000
ATOM   3568  N   GLY A 264     -28.175 -32.450 -29.525 -0.4157 1.8240
ATOM   3569  H   GLY A 264     -27.475 -32.680 -28.855  0.2719 0.6000
ATOM   3570  CA  GLY A 264     -27.745 -31.870 -30.785 -0.0252 1.9080
ATOM   3571  HA3 GLY A 264     -26.885 -32.420 -31.115  0.0698 1.3870
ATOM   3572  HA2 GLY A 264     -28.555 -31.880 -31.505  0.0698 1.3870
ATOM   3573  C   GLY A 264     -27.325 -30.450 -30.555  0.5973 1.9080
ATOM   3574  O   GLY A 264     -26.225 -30.220 -30.055 -0.5679 1.6612
ATOM   3575  N   LYS A 265     -28.175 -29.480 -30.955 -0.3479 1.8240
ATOM   3576  H   LYS A 265     -29.025 -29.790 -31.375  0.2747 0.6000
ATOM   3577  CA  LYS A 265     -28.075 -28.030 -30.755 -0.2400 1.9080
ATOM   3578  HA  LYS A 265     -28.895 -27.610 -31.325  0.1426 1.3870
ATOM   3579  CB  LYS A 265     -28.295 -27.630 -29.275 -0.0094 1.9080
ATOM   3580  HB3 LYS A 265     -27.545 -28.180 -28.655  0.0362 1.4870
ATOM   3581  HB2 LYS A 265     -28.105 -26.540 -29.145  0.0362 1.4870
ATOM   3582  CG  LYS A 265     -29.695 -27.930 -28.715  0.0187 1.9080
ATOM   3583  HG3 LYS A 265     -30.465 -27.470 -29.385  0.0103 1.4870
ATOM   3584  HG2 LYS A 265     -29.855 -29.030 -28.705  0.0103 1.4870
ATOM   3585  CD  LYS A 265     -29.845 -27.340 -27.295 -0.0479 1.9080
ATOM   3586  HD3 LYS A 265     -28.995 -27.680 -26.665  0.0621 1.4870
ATOM   3587  HD2 LYS A 265     -29.755 -26.230 -27.375  0.0621 1.4870
ATOM   3588  CE  LYS A 265     -31.165 -27.650 -26.565 -0.0143 1.9080
ATOM   3589  HE3 LYS A 265     -31.225 -27.020 -25.645  0.1135 1.1000
ATOM   3590  HE2 LYS A 265     -32.035 -27.430 -27.215  0.1135 1.1000
ATOM   3591  NZ  LYS A 265     -31.235 -29.060 -26.135 -0.3854 1.8240
ATOM   3592  HZ1 LYS A 265     -32.075 -29.230 -25.565  0.3400 0.6000
ATOM   3593  HZ2 LYS A 265     -31.275 -29.730 -26.945  0.3400 0.6000
ATOM   3594  HZ3 LYS A 265     -30.395 -29.330 -25.555  0.3400 0.6000
ATOM   3595  C   LYS A 265     -26.835 -27.300 -31.285  0.7341 1.9080
ATOM   3596  O   LYS A 265     -26.915 -26.100 -31.575 -0.5894 1.6612
ATOM   3597  N   ARG A 266     -25.695 -27.970 -31.425 -0.3479 1.8240
ATOM   3598  H   ARG A 266     -25.675 -28.920 -31.095  0.2747 0.6000
ATOM   3599  CA  ARG A 266     -24.445 -27.450 -31.935 -0.2637 1.9080
ATOM   3600  HA  ARG A 266     -24.365 -26.460 -31.535  0.1560 1.3870
ATOM   3601  CB  ARG A 266     -23.235 -28.280 -31.425 -0.0007 1.9080
ATOM   3602  HB3 ARG A 266     -22.285 -27.800 -31.735  0.0327 1.4870
ATOM   3603  HB2 ARG A 266     -23.245 -28.240 -30.305  0.0327 1.4870
ATOM   3604  CG  ARG A 266     -23.215 -29.750 -31.865  0.0390 1.9080
ATOM   3605  HG3 ARG A 266     -24.165 -30.240 -31.575  0.0285 1.4870
ATOM   3606  HG2 ARG A 266     -23.135 -29.800 -32.975  0.0285 1.4870
ATOM   3607  CD  ARG A 266     -22.035 -30.530 -31.255  0.0486 1.9080
ATOM   3608  HD3 ARG A 266     -21.065 -30.110 -31.635  0.0687 1.3870
ATOM   3609  HD2 ARG A 266     -22.015 -30.450 -30.145  0.0687 1.3870
ATOM   3610  NE  ARG A 266     -22.155 -31.970 -31.675 -0.5295 1.8240
ATOM   3611  HE  ARG A 266     -21.555 -32.280 -32.405  0.3456 0.6000
ATOM   3612  CZ  ARG A 266     -22.955 -32.880 -31.075  0.8076 1.9080
ATOM   3613  NH1 ARG A 266     -23.775 -32.550 -30.075 -0.8627 1.8240
ATOM   3614 HH11 ARG A 266     -23.855 -31.590 -29.815  0.4478 0.6000
ATOM   3615 HH12 ARG A 266     -24.305 -33.240 -29.575  0.4478 0.6000
ATOM   3616  NH2 ARG A 266     -22.915 -34.160 -31.505 -0.8627 1.8240
ATOM   3617 HH21 ARG A 266     -22.315 -34.410 -32.255  0.4478 0.6000
ATOM   3618 HH22 ARG A 266     -23.505 -34.840 -31.065  0.4478 0.6000
ATOM   3619  C   ARG A 266     -24.425 -27.300 -33.445  0.7341 1.9080
ATOM   3620  O   ARG A 266     -25.345 -27.730 -34.145 -0.5894 1.6612
ATOM   3621  N   SER A 267     -23.405 -26.630 -33.995 -0.4157 1.8240
ATOM   3622  H   SER A 267     -22.615 -26.320 -33.455  0.2719 0.6000
ATOM   3623  CA  SER A 267     -23.375 -26.240 -35.395 -0.0249 1.9080
ATOM   3624  HA  SER A 267     -23.625 -27.100 -36.015  0.0843 1.3870
ATOM   3625  CB  SER A 267     -24.335 -25.060 -35.685  0.2117 1.9080
ATOM   3626  HB3 SER A 267     -25.365 -25.380 -35.435  0.0352 1.3870
ATOM   3627  HB2 SER A 267     -24.065 -24.200 -35.035  0.0352 1.3870
ATOM   3628  OG  SER A 267     -24.305 -24.640 -37.055 -0.6546 1.7210
ATOM   3629  C   SER A 267     -21.975 -25.810 -35.725  0.5973 1.9080
ATOM   3630  O   SER A 267     -21.305 -25.180 -34.905 -0.5679 1.6612
ATOM   3631  HG  SER A 267     -24.815 -25.294 -37.607  0.4275 0.0000
ATOM   3632  N   ASN A 268     -21.485 -26.150 -36.925 -0.4157 1.8240
ATOM   3633  H   ASN A 268     -22.025 -26.670 -37.585  0.2719 0.6000
ATOM   3634  CA  ASN A 268     -20.105 -25.940 -37.345  0.0143 1.9080
ATOM   3635  HA  ASN A 268     -19.555 -25.460 -36.545  0.1048 1.3870
ATOM   3636  CB  ASN A 268     -19.415 -27.300 -37.665 -0.2041 1.9080
ATOM   3637  HB3 ASN A 268     -18.435 -27.130 -38.145  0.0797 1.4870
ATOM   3638  HB2 ASN A 268     -19.255 -27.830 -36.705  0.0797 1.4870
ATOM   3639  CG  ASN A 268     -20.265 -28.220 -38.555  0.7130 1.9080
ATOM   3640  C   ASN A 268     -20.005 -25.000 -38.545  0.5973 1.9080
ATOM   3641  O   ASN A 268     -18.945 -24.870 -39.155 -0.5679 1.6612
ATOM   3642  OD1 ASN A 268     -21.345 -27.890 -39.045 -0.5931 1.6612
ATOM   3643  ND2 ASN A 268     -19.755 -29.460 -38.755 -0.9191 1.8240
ATOM   3644 HD22 ASN A 268     -20.285 -30.070 -39.335  0.4196 0.6000
ATOM   3645 HD21 ASN A 268     -18.875 -29.710 -38.355  0.4196 0.6000
ATOM   3646  N   THR A 269     -21.095 -24.310 -38.895 -0.4157 1.8240
ATOM   3647  H   THR A 269     -21.935 -24.440 -38.375  0.2719 0.6000
ATOM   3648  CA  THR A 269     -21.185 -23.440 -40.075 -0.0389 1.9080
ATOM   3649  HA  THR A 269     -20.225 -23.380 -40.565  0.1007 1.3870
ATOM   3650  CB  THR A 269     -22.195 -24.020 -41.075  0.3654 1.9080
ATOM   3651  HB  THR A 269     -21.885 -25.080 -41.275  0.0043 1.3870
ATOM   3652  OG1 THR A 269     -22.185 -23.340 -42.325 -0.6761 1.7210
ATOM   3653  CG2 THR A 269     -23.635 -24.020 -40.535 -0.2438 1.9080
ATOM   3654 HG21 THR A 269     -24.325 -24.490 -41.265  0.0642 1.4870
ATOM   3655 HG22 THR A 269     -23.695 -24.600 -39.585  0.0642 1.4870
ATOM   3656 HG23 THR A 269     -23.985 -22.990 -40.345  0.0642 1.4870
ATOM   3657  C   THR A 269     -21.535 -22.020 -39.645  0.5973 1.9080
ATOM   3658  O   THR A 269     -22.005 -21.180 -40.405 -0.5679 1.6612
ATOM   3659  HG1 THR A 269     -21.323 -23.515 -42.817  0.4102 0.0000
ATOM   3660  N   THR A 270     -21.325 -21.720 -38.355 -0.4157 1.8240
ATOM   3661  H   THR A 270     -20.825 -22.360 -37.775  0.2719 0.6000
ATOM   3662  CA  THR A 270     -21.845 -20.520 -37.685 -0.0389 1.9080
ATOM   3663  HA  THR A 270     -21.865 -19.720 -38.415  0.1007 1.3870
ATOM   3664  CB  THR A 270     -23.285 -20.720 -37.215  0.3654 1.9080
ATOM   3665  HB  THR A 270     -23.565 -19.960 -36.475  0.0043 1.3870
ATOM   3666  OG1 THR A 270     -23.505 -22.020 -36.685 -0.6761 1.7210
ATOM   3667  CG2 THR A 270     -24.295 -20.530 -38.355 -0.2438 1.9080
ATOM   3668 HG21 THR A 270     -25.335 -20.610 -37.975  0.0642 1.4870
ATOM   3669 HG22 THR A 270     -24.165 -19.530 -38.815  0.0642 1.4870
ATOM   3670 HG23 THR A 270     -24.155 -21.290 -39.145  0.0642 1.4870
ATOM   3671  C   THR A 270     -20.775 -20.070 -36.675  0.5973 1.9080
ATOM   3672  O   THR A 270     -19.615 -20.040 -37.065 -0.5679 1.6612
ATOM   3673  HG1 THR A 270     -23.120 -22.095 -35.757  0.4102 0.0000
ATOM   3674  N   GLY A 271     -20.915 -19.690 -35.375 -0.4157 1.8240
ATOM   3675  H   GLY A 271     -20.025 -19.430 -35.015  0.2719 0.6000
ATOM   3676  CA  GLY A 271     -21.995 -19.610 -34.385 -0.0252 1.9080
ATOM   3677  HA3 GLY A 271     -22.415 -20.590 -34.365  0.0698 1.3870
ATOM   3678  HA2 GLY A 271     -21.525 -19.350 -33.445  0.0698 1.3870
ATOM   3679  C   GLY A 271     -23.085 -18.590 -34.615  0.5973 1.9080
ATOM   3680  O   GLY A 271     -22.855 -17.550 -35.205 -0.5679 1.6612
ATOM   3681  N   LYS A 272     -24.355 -18.800 -34.215 -0.3479 1.8240
ATOM   3682  H   LYS A 272     -24.925 -18.030 -34.495  0.2747 0.6000
ATOM   3683  CA  LYS A 272     -25.025 -19.840 -33.435 -0.2400 1.9080
ATOM   3684  HA  LYS A 272     -26.065 -19.630 -33.625  0.1426 1.3870
ATOM   3685  CB  LYS A 272     -24.885 -21.320 -33.875 -0.0094 1.9080
ATOM   3686  HB3 LYS A 272     -25.065 -21.350 -34.965  0.0362 1.4870
ATOM   3687  HB2 LYS A 272     -23.845 -21.670 -33.675  0.0362 1.4870
ATOM   3688  CG  LYS A 272     -25.825 -22.340 -33.205  0.0187 1.9080
ATOM   3689  HG3 LYS A 272     -25.465 -23.360 -33.505  0.0103 1.4870
ATOM   3690  HG2 LYS A 272     -25.705 -22.270 -32.105  0.0103 1.4870
ATOM   3691  CD  LYS A 272     -27.295 -22.200 -33.625 -0.0479 1.9080
ATOM   3692  HD3 LYS A 272     -27.705 -21.250 -33.225  0.0621 1.4870
ATOM   3693  HD2 LYS A 272     -27.345 -22.130 -34.745  0.0621 1.4870
ATOM   3694  CE  LYS A 272     -28.165 -23.380 -33.205 -0.0143 1.9080
ATOM   3695  HE3 LYS A 272     -29.235 -23.200 -33.445  0.1135 1.1000
ATOM   3696  HE2 LYS A 272     -27.835 -24.310 -33.715  0.1135 1.1000
ATOM   3697  NZ  LYS A 272     -28.035 -23.590 -31.755 -0.3854 1.8240
ATOM   3698  HZ1 LYS A 272     -28.645 -24.370 -31.445  0.3400 0.6000
ATOM   3699  HZ2 LYS A 272     -27.055 -23.890 -31.555  0.3400 0.6000
ATOM   3700  HZ3 LYS A 272     -28.255 -22.720 -31.225  0.3400 0.6000
ATOM   3701  C   LYS A 272     -24.895 -19.650 -31.935  0.7341 1.9080
ATOM   3702  O   LYS A 272     -24.235 -20.380 -31.205 -0.5894 1.6612
ATOM   3703  N   LEU A 273     -25.635 -18.650 -31.465 -0.4157 1.8240
ATOM   3704  H   LEU A 273     -26.165 -18.070 -32.075  0.2719 0.6000
ATOM   3705  CA  LEU A 273     -25.825 -18.320 -30.085 -0.0518 1.9080
ATOM   3706  HA  LEU A 273     -25.115 -18.860 -29.455  0.0922 1.3870
ATOM   3707  CB  LEU A 273     -25.625 -16.790 -29.965 -0.1102 1.9080
ATOM   3708  HB3 LEU A 273     -24.565 -16.570 -30.225  0.0457 1.4870
ATOM   3709  HB2 LEU A 273     -26.265 -16.280 -30.715  0.0457 1.4870
ATOM   3710  CG  LEU A 273     -25.915 -16.150 -28.595  0.3531 1.9080
ATOM   3711  HG  LEU A 273     -27.005 -16.240 -28.375 -0.0361 1.4870
ATOM   3712  CD1 LEU A 273     -25.135 -16.830 -27.465 -0.4121 1.9080
ATOM   3713 HD11 LEU A 273     -25.405 -16.370 -26.495  0.1000 1.4870
ATOM   3714 HD12 LEU A 273     -25.385 -17.910 -27.395  0.1000 1.4870
ATOM   3715 HD13 LEU A 273     -24.045 -16.700 -27.615  0.1000 1.4870
ATOM   3716  CD2 LEU A 273     -25.545 -14.660 -28.665 -0.4121 1.9080
ATOM   3717 HD21 LEU A 273     -25.755 -14.150 -27.705  0.1000 1.4870
ATOM   3718 HD22 LEU A 273     -24.465 -14.540 -28.895  0.1000 1.4870
ATOM   3719 HD23 LEU A 273     -26.135 -14.150 -29.455  0.1000 1.4870
ATOM   3720  C   LEU A 273     -27.235 -18.750 -29.725  0.5973 1.9080
ATOM   3721  O   LEU A 273     -28.155 -18.580 -30.515 -0.5679 1.6612
ATOM   3722  N   ILE A 274     -27.425 -19.390 -28.555 -0.4157 1.8240
ATOM   3723  H   ILE A 274     -26.655 -19.610 -27.945  0.2719 0.6000
ATOM   3724  CA  ILE A 274     -28.755 -19.660 -28.025 -0.0597 1.9080
ATOM   3725  HA  ILE A 274     -29.505 -19.310 -28.725  0.0869 1.3870
ATOM   3726  CB  ILE A 274     -29.065 -21.150 -27.785  0.1303 1.9080
ATOM   3727  HB  ILE A 274     -30.085 -21.230 -27.335  0.0187 1.4870
ATOM   3728  CG2 ILE A 274     -29.095 -21.860 -29.155 -0.3204 1.9080
ATOM   3729 HG21 ILE A 274     -29.435 -22.910 -29.025  0.0882 1.4870
ATOM   3730 HG22 ILE A 274     -29.805 -21.330 -29.825  0.0882 1.4870
ATOM   3731 HG23 ILE A 274     -28.085 -21.840 -29.585  0.0882 1.4870
ATOM   3732  CG1 ILE A 274     -28.065 -21.820 -26.815 -0.0430 1.9080
ATOM   3733 HG13 ILE A 274     -27.055 -21.840 -27.265  0.0236 1.4870
ATOM   3734 HG12 ILE A 274     -27.995 -21.210 -25.885  0.0236 1.4870
ATOM   3735  CD1 ILE A 274     -28.465 -23.250 -26.405 -0.0660 1.9080
ATOM   3736 HD11 ILE A 274     -27.765 -23.630 -25.635  0.0186 1.4870
ATOM   3737 HD12 ILE A 274     -29.485 -23.250 -25.955  0.0186 1.4870
ATOM   3738 HD13 ILE A 274     -28.455 -23.940 -27.265  0.0186 1.4870
ATOM   3739  C   ILE A 274     -28.995 -18.870 -26.765  0.5973 1.9080
ATOM   3740  O   ILE A 274     -28.075 -18.430 -26.065 -0.5679 1.6612
ATOM   3741  N   TRP A 275     -30.265 -18.660 -26.455 -0.4157 1.8240
ATOM   3742  H   TRP A 275     -31.015 -18.990 -27.035  0.2719 0.6000
ATOM   3743  CA  TRP A 275     -30.775 -18.160 -25.205 -0.0275 1.9080
ATOM   3744  HA  TRP A 275     -29.985 -18.150 -24.465  0.1123 1.3870
ATOM   3745  CB  TRP A 275     -31.385 -16.740 -25.375 -0.0050 1.9080
ATOM   3746  HB3 TRP A 275     -31.715 -16.360 -24.385  0.0339 1.4870
ATOM   3747  HB2 TRP A 275     -30.575 -16.060 -25.725  0.0339 1.4870
ATOM   3748  CG  TRP A 275     -32.535 -16.610 -26.365 -0.1415 1.9080
ATOM   3749  CD1 TRP A 275     -33.875 -16.550 -26.075 -0.1638 1.9080
ATOM   3750  HD1 TRP A 275     -34.275 -16.580 -25.075  0.2062 1.4090
ATOM   3751  NE1 TRP A 275     -34.615 -16.470 -27.235 -0.3418 1.8240
ATOM   3752  HE1 TRP A 275     -35.585 -16.390 -27.285  0.3412 0.6000
ATOM   3753  CE2 TRP A 275     -33.755 -16.470 -28.305  0.1380 1.9080
ATOM   3754  CD2 TRP A 275     -32.435 -16.550 -27.805  0.1243 1.9080
ATOM   3755  CE3 TRP A 275     -31.335 -16.550 -28.665 -0.2387 1.9080
ATOM   3756  HE3 TRP A 275     -30.325 -16.580 -28.295  0.1700 1.4590
ATOM   3757  CZ3 TRP A 275     -31.585 -16.510 -30.045 -0.1972 1.9080
ATOM   3758  HZ3 TRP A 275     -30.745 -16.510 -30.735  0.1447 1.4590
ATOM   3759  CZ2 TRP A 275     -33.995 -16.400 -29.675 -0.2601 1.9080
ATOM   3760  HZ2 TRP A 275     -34.995 -16.340 -30.065  0.1572 1.4590
ATOM   3761  CH2 TRP A 275     -32.895 -16.430 -30.545 -0.1134 1.9080
ATOM   3762  HH2 TRP A 275     -33.055 -16.390 -31.615  0.1417 1.4590
ATOM   3763  C   TRP A 275     -31.755 -19.250 -24.845  0.5973 1.9080
ATOM   3764  O   TRP A 275     -32.205 -19.970 -25.745 -0.5679 1.6612
ATOM   3765  N   LYS A 276     -32.025 -19.510 -23.555 -0.3481 1.8240
ATOM   3766  H   LYS A 276     -31.785 -18.900 -22.805  0.2764 0.6000
ATOM   3767  CA  LYS A 276     -32.645 -20.760 -23.165 -0.2903 1.9080
ATOM   3768  HA  LYS A 276     -32.905 -21.330 -24.045  0.1438 1.3870
ATOM   3769  CB  LYS A 276     -31.645 -21.630 -22.345 -0.0538 1.9080
ATOM   3770  HB3 LYS A 276     -30.855 -21.990 -23.045  0.0482 1.4870
ATOM   3771  HB2 LYS A 276     -31.145 -20.950 -21.615  0.0482 1.4870
ATOM   3772  CG  LYS A 276     -32.215 -22.820 -21.535  0.0227 1.9080
ATOM   3773  HG3 LYS A 276     -31.365 -23.450 -21.185  0.0134 1.4870
ATOM   3774  HG2 LYS A 276     -32.665 -22.380 -20.615  0.0134 1.4870
ATOM   3775  CD  LYS A 276     -33.245 -23.710 -22.255 -0.0392 1.9080
ATOM   3776  HD3 LYS A 276     -33.565 -23.230 -23.205  0.0611 1.4870
ATOM   3777  HD2 LYS A 276     -32.765 -24.670 -22.525  0.0611 1.4870
ATOM   3778  CE  LYS A 276     -34.525 -23.990 -21.425 -0.0176 1.9080
ATOM   3779  HE3 LYS A 276     -35.225 -24.600 -22.035  0.1121 1.1000
ATOM   3780  HE2 LYS A 276     -34.265 -24.550 -20.495  0.1121 1.1000
ATOM   3781  NZ  LYS A 276     -35.205 -22.740 -21.045 -0.3741 1.8240
ATOM   3782  HZ1 LYS A 276     -36.115 -22.830 -20.585  0.3374 0.6000
ATOM   3783  HZ2 LYS A 276     -34.585 -22.100 -20.495  0.3374 0.6000
ATOM   3784  HZ3 LYS A 276     -35.315 -22.120 -21.915  0.3374 0.6000
ATOM   3785  C   LYS A 276     -33.985 -20.580 -22.425  0.8488 1.9080
ATOM   3786  O   LYS A 276     -33.995 -20.290 -21.205 -0.8252 1.6612
ATOM   3787  OXT LYS A 276     -35.025 -20.980 -23.015 -0.8252 1.6612
TER
ATOM   3788  N   SER B  32      11.635 -28.610  11.335  0.1849 1.8240
ATOM   3789  H1  SER B  32      10.615 -28.780  11.445  0.1898 0.6000
ATOM   3790  H2  SER B  32      11.805 -29.000  10.375  0.1898 0.6000
ATOM   3791  H3  SER B  32      12.155 -29.180  12.035  0.1898 0.6000
ATOM   3792  CA  SER B  32      12.025 -27.170  11.445  0.0567 1.9080
ATOM   3793  HA  SER B  32      11.625 -26.650  10.585  0.0782 1.1000
ATOM   3794  CB  SER B  32      11.515 -26.510  12.775  0.2596 1.9080
ATOM   3795  HB3 SER B  32      11.855 -25.450  12.845  0.0273 1.3870
ATOM   3796  HB2 SER B  32      10.395 -26.500  12.755  0.0273 1.3870
ATOM   3797  OG  SER B  32      11.935 -27.220  13.935 -0.6714 1.7210
ATOM   3798  C   SER B  32      13.535 -27.030  11.415  0.6163 1.9080
ATOM   3799  O   SER B  32      14.235 -27.970  11.765 -0.5722 1.6612
ATOM   3800  HG  SER B  32      12.612 -26.676  14.428  0.4239 0.0000
ATOM   3801  N   ILE B  33      14.085 -25.870  10.985 -0.4157 1.8240
ATOM   3802  H   ILE B  33      13.525 -25.110  10.665  0.2719 0.6000
ATOM   3803  CA  ILE B  33      15.525 -25.650  10.835 -0.0597 1.9080
ATOM   3804  HA  ILE B  33      15.895 -26.410  10.155  0.0869 1.3870
ATOM   3805  CB  ILE B  33      15.805 -24.290  10.195  0.1303 1.9080
ATOM   3806  HB  ILE B  33      15.385 -23.490  10.845  0.0187 1.4870
ATOM   3807  CG2 ILE B  33      17.325 -24.060  10.065 -0.3204 1.9080
ATOM   3808 HG21 ILE B  33      17.535 -23.070   9.605  0.0882 1.4870
ATOM   3809 HG22 ILE B  33      17.845 -24.050  11.045  0.0882 1.4870
ATOM   3810 HG23 ILE B  33      17.795 -24.840   9.425  0.0882 1.4870
ATOM   3811  CG1 ILE B  33      15.125 -24.180   8.815 -0.0430 1.9080
ATOM   3812 HG13 ILE B  33      15.585 -24.930   8.125  0.0236 1.4870
ATOM   3813 HG12 ILE B  33      14.045 -24.440   8.885  0.0236 1.4870
ATOM   3814  CD1 ILE B  33      15.235 -22.790   8.185 -0.0660 1.9080
ATOM   3815 HD11 ILE B  33      14.715 -22.770   7.205  0.0186 1.4870
ATOM   3816 HD12 ILE B  33      14.765 -22.020   8.835  0.0186 1.4870
ATOM   3817 HD13 ILE B  33      16.285 -22.510   7.995  0.0186 1.4870
ATOM   3818  C   ILE B  33      16.275 -25.740  12.175  0.5973 1.9080
ATOM   3819  O   ILE B  33      16.055 -24.850  12.995 -0.5679 1.6612
ATOM   3820  N   PRO B  34      17.145 -26.710  12.465 -0.2548 1.8240
ATOM   3821  CD  PRO B  34      17.475 -27.830  11.575  0.0192 1.9080
ATOM   3822  HD3 PRO B  34      17.835 -27.470  10.585  0.0391 1.3870
ATOM   3823  HD2 PRO B  34      16.575 -28.470  11.435  0.0391 1.3870
ATOM   3824  CA  PRO B  34      17.905 -26.760  13.705 -0.0266 1.9080
ATOM   3825  HA  PRO B  34      17.255 -26.520  14.535  0.0641 1.3870
ATOM   3826  CB  PRO B  34      18.395 -28.220  13.755 -0.0070 1.9080
ATOM   3827  HB3 PRO B  34      19.325 -28.360  14.345  0.0253 1.4870
ATOM   3828  HB2 PRO B  34      17.595 -28.850  14.205  0.0253 1.4870
ATOM   3829  CG  PRO B  34      18.575 -28.630  12.295  0.0189 1.9080
ATOM   3830  HG3 PRO B  34      19.575 -28.310  11.945  0.0213 1.4870
ATOM   3831  HG2 PRO B  34      18.465 -29.720  12.135  0.0213 1.4870
ATOM   3832  C   PRO B  34      19.055 -25.760  13.715  0.5896 1.9080
ATOM   3833  O   PRO B  34      19.445 -25.260  12.665 -0.5748 1.6612
ATOM   3834  N   LEU B  35      19.575 -25.420  14.905 -0.4157 1.8240
ATOM   3835  H   LEU B  35      19.255 -25.870  15.745  0.2719 0.6000
ATOM   3836  CA  LEU B  35      20.555 -24.350  15.085 -0.0518 1.9080
ATOM   3837  HA  LEU B  35      20.865 -24.000  14.115  0.0922 1.3870
ATOM   3838  CB  LEU B  35      19.905 -23.200  15.885 -0.1102 1.9080
ATOM   3839  HB3 LEU B  35      18.895 -23.020  15.475  0.0457 1.4870
ATOM   3840  HB2 LEU B  35      19.765 -23.520  16.945  0.0457 1.4870
ATOM   3841  CG  LEU B  35      20.655 -21.850  15.865  0.3531 1.9080
ATOM   3842  HG  LEU B  35      21.715 -22.020  16.195 -0.0361 1.4870
ATOM   3843  CD1 LEU B  35      20.685 -21.220  14.465 -0.4121 1.9080
ATOM   3844 HD11 LEU B  35      21.245 -20.260  14.485  0.1000 1.4870
ATOM   3845 HD12 LEU B  35      21.185 -21.890  13.745  0.1000 1.4870
ATOM   3846 HD13 LEU B  35      19.645 -21.020  14.115  0.1000 1.4870
ATOM   3847  CD2 LEU B  35      20.015 -20.870  16.855 -0.4121 1.9080
ATOM   3848 HD21 LEU B  35      20.555 -19.900  16.855  0.1000 1.4870
ATOM   3849 HD22 LEU B  35      18.955 -20.680  16.585  0.1000 1.4870
ATOM   3850 HD23 LEU B  35      20.035 -21.280  17.885  0.1000 1.4870
ATOM   3851  C   LEU B  35      21.795 -24.860  15.805  0.5973 1.9080
ATOM   3852  O   LEU B  35      21.715 -25.550  16.825 -0.5679 1.6612
ATOM   3853  N   GLY B  36      22.995 -24.550  15.275 -0.4157 1.8240
ATOM   3854  H   GLY B  36      23.045 -23.980  14.445  0.2719 0.6000
ATOM   3855  CA  GLY B  36      24.265 -24.980  15.835 -0.0252 1.9080
ATOM   3856  HA3 GLY B  36      24.135 -25.930  16.335  0.0698 1.3870
ATOM   3857  HA2 GLY B  36      24.975 -25.030  15.025  0.0698 1.3870
ATOM   3858  C   GLY B  36      24.855 -24.010  16.825  0.5973 1.9080
ATOM   3859  O   GLY B  36      25.335 -22.940  16.455 -0.5679 1.6612
ATOM   3860  N   VAL B  37      24.865 -24.380  18.105 -0.4157 1.8240
ATOM   3861  H   VAL B  37      24.565 -25.300  18.365  0.2719 0.6000
ATOM   3862  CA  VAL B  37      25.385 -23.590  19.195 -0.0875 1.9080
ATOM   3863  HA  VAL B  37      25.395 -22.550  18.905  0.0969 1.3870
ATOM   3864  CB  VAL B  37      24.575 -23.760  20.475  0.2985 1.9080
ATOM   3865  HB  VAL B  37      24.795 -24.750  20.935 -0.0297 1.4870
ATOM   3866  CG1 VAL B  37      24.965 -22.660  21.475 -0.3192 1.9080
ATOM   3867 HG11 VAL B  37      24.375 -22.770  22.405  0.0791 1.4870
ATOM   3868 HG12 VAL B  37      26.035 -22.700  21.745  0.0791 1.4870
ATOM   3869 HG13 VAL B  37      24.745 -21.650  21.065  0.0791 1.4870
ATOM   3870  CG2 VAL B  37      23.055 -23.730  20.195 -0.3192 1.9080
ATOM   3871 HG21 VAL B  37      22.505 -23.770  21.155  0.0791 1.4870
ATOM   3872 HG22 VAL B  37      22.775 -22.780  19.695  0.0791 1.4870
ATOM   3873 HG23 VAL B  37      22.745 -24.580  19.565  0.0791 1.4870
ATOM   3874  C   VAL B  37      26.805 -23.990  19.485  0.5973 1.9080
ATOM   3875  O   VAL B  37      27.095 -25.180  19.665 -0.5679 1.6612
ATOM   3876  N   ILE B  38      27.755 -23.030  19.545 -0.4157 1.8240
ATOM   3877  H   ILE B  38      27.525 -22.070  19.395  0.2719 0.6000
ATOM   3878  CA  ILE B  38      29.135 -23.360  19.865 -0.0597 1.9080
ATOM   3879  HA  ILE B  38      29.165 -24.380  20.185  0.0869 1.3870
ATOM   3880  CB  ILE B  38      30.095 -23.270  18.675  0.1303 1.9080
ATOM   3881  HB  ILE B  38      31.135 -23.420  19.045  0.0187 1.4870
ATOM   3882  CG2 ILE B  38      29.775 -24.430  17.725 -0.3204 1.9080
ATOM   3883 HG21 ILE B  38      30.455 -24.440  16.845  0.0882 1.4870
ATOM   3884 HG22 ILE B  38      29.905 -25.390  18.255  0.0882 1.4870
ATOM   3885 HG23 ILE B  38      28.725 -24.370  17.355  0.0882 1.4870
ATOM   3886  CG1 ILE B  38      30.025 -21.920  17.935 -0.0430 1.9080
ATOM   3887 HG13 ILE B  38      29.025 -21.790  17.475  0.0236 1.4870
ATOM   3888 HG12 ILE B  38      30.165 -21.120  18.685  0.0236 1.4870
ATOM   3889  CD1 ILE B  38      31.115 -21.810  16.855 -0.0660 1.9080
ATOM   3890 HD11 ILE B  38      31.205 -20.770  16.485  0.0186 1.4870
ATOM   3891 HD12 ILE B  38      32.095 -22.120  17.265  0.0186 1.4870
ATOM   3892 HD13 ILE B  38      30.875 -22.460  15.995  0.0186 1.4870
ATOM   3893  C   ILE B  38      29.665 -22.590  21.065  0.5973 1.9080
ATOM   3894  O   ILE B  38      29.605 -21.370  21.165 -0.5679 1.6612
ATOM   3895  N   HIS B  39      30.235 -23.340  22.035 -0.4157 1.8240
ATOM   3896  H   HIS B  39      30.215 -24.340  21.965  0.2719 0.6000
ATOM   3897  CA  HIS B  39      30.845 -22.790  23.235 -0.0581 1.9080
ATOM   3898  HA  HIS B  39      30.785 -21.710  23.215  0.1360 1.3870
ATOM   3899  CB  HIS B  39      30.195 -23.310  24.545 -0.0074 1.9080
ATOM   3900  HB3 HIS B  39      30.345 -24.400  24.635  0.0367 1.4870
ATOM   3901  HB2 HIS B  39      30.675 -22.820  25.415  0.0367 1.4870
ATOM   3902  CG  HIS B  39      28.725 -23.040  24.615  0.1868 1.9080
ATOM   3903  C   HIS B  39      32.305 -23.180  23.235  0.5973 1.9080
ATOM   3904  O   HIS B  39      32.675 -24.330  23.475 -0.5679 1.6612
ATOM   3905  HE1 HIS B  39      25.705 -23.870  23.895  0.1435 1.3590
ATOM   3906  HE2 HIS B  39      25.925 -21.580  24.835  0.3339 0.6000
ATOM   3907  CE1 HIS B  39      26.655 -23.440  24.235  0.1635 1.9080
ATOM   3908  CD2 HIS B  39      28.045 -21.950  25.065 -0.2207 1.9080
ATOM   3909  ND1 HIS B  39      27.845 -23.980  24.105 -0.5432 1.8240
ATOM   3910  NE2 HIS B  39      26.715 -22.210  24.805 -0.2795 1.8240
ATOM   3911  HD2 HIS B  39      28.405 -21.040  25.515  0.1862 1.4090
ATOM   3912  N   ASN B  40      33.205 -22.210  22.965 -0.4157 1.8240
ATOM   3913  H   ASN B  40      32.905 -21.280  22.785  0.2719 0.6000
ATOM   3914  CA  ASN B  40      34.635 -22.450  22.815  0.0143 1.9080
ATOM   3915  HA  ASN B  40      35.055 -21.480  22.635  0.1048 1.3870
ATOM   3916  CB  ASN B  40      35.365 -23.000  24.085 -0.2041 1.9080
ATOM   3917  HB3 ASN B  40      35.345 -24.100  24.095  0.0797 1.4870
ATOM   3918  HB2 ASN B  40      36.425 -22.670  24.085  0.0797 1.4870
ATOM   3919  CG  ASN B  40      34.695 -22.500  25.375  0.7130 1.9080
ATOM   3920  C   ASN B  40      34.925 -23.240  21.535  0.5973 1.9080
ATOM   3921  O   ASN B  40      35.135 -22.650  20.485 -0.5679 1.6612
ATOM   3922  OD1 ASN B  40      34.455 -21.310  25.575 -0.5931 1.6612
ATOM   3923  ND2 ASN B  40      34.355 -23.440  26.285 -0.9191 1.8240
ATOM   3924 HD22 ASN B  40      33.965 -23.140  27.145  0.4196 0.6000
ATOM   3925 HD21 ASN B  40      34.515 -24.410  26.075  0.4196 0.6000
ATOM   3926  N   SER B  41      34.855 -24.590  21.615 -0.4157 1.8240
ATOM   3927  H   SER B  41      34.625 -25.000  22.485  0.2719 0.6000
ATOM   3928  CA  SER B  41      35.055 -25.490  20.485 -0.0249 1.9080
ATOM   3929  HA  SER B  41      34.845 -24.960  19.565  0.0843 1.3870
ATOM   3930  CB  SER B  41      36.495 -26.060  20.425  0.2117 1.9080
ATOM   3931  HB3 SER B  41      36.725 -26.610  21.375  0.0352 1.3870
ATOM   3932  HB2 SER B  41      36.595 -26.770  19.575  0.0352 1.3870
ATOM   3933  OG  SER B  41      37.435 -25.000  20.235 -0.6546 1.7210
ATOM   3934  C   SER B  41      34.085 -26.660  20.545  0.5973 1.9080
ATOM   3935  O   SER B  41      34.185 -27.620  19.785 -0.5679 1.6612
ATOM   3936  HG  SER B  41      36.957 -24.126  20.282  0.4275 0.0000
ATOM   3937  N   THR B  42      33.085 -26.630  21.465 -0.4157 1.8240
ATOM   3938  H   THR B  42      32.925 -25.850  22.065  0.2719 0.6000
ATOM   3939  CA  THR B  42      32.065 -27.680  21.555 -0.0389 1.9080
ATOM   3940  HA  THR B  42      32.485 -28.610  21.205  0.1007 1.3870
ATOM   3941  CB  THR B  42      31.505 -27.930  22.965  0.3654 1.9080
ATOM   3942  HB  THR B  42      30.725 -28.720  22.925  0.0043 1.3870
ATOM   3943  OG1 THR B  42      30.965 -26.750  23.545 -0.6761 1.7210
ATOM   3944  CG2 THR B  42      32.645 -28.380  23.875 -0.2438 1.9080
ATOM   3945 HG21 THR B  42      32.255 -28.610  24.895  0.0642 1.4870
ATOM   3946 HG22 THR B  42      33.135 -29.290  23.475  0.0642 1.4870
ATOM   3947 HG23 THR B  42      33.415 -27.580  23.975  0.0642 1.4870
ATOM   3948  C   THR B  42      30.885 -27.340  20.665  0.5973 1.9080
ATOM   3949  O   THR B  42      30.495 -26.180  20.575 -0.5679 1.6612
ATOM   3950  HG1 THR B  42      31.607 -25.980  23.446  0.4102 0.0000
ATOM   3951  N   LEU B  43      30.285 -28.330  19.975 -0.4157 1.8240
ATOM   3952  H   LEU B  43      30.635 -29.260  19.985  0.2719 0.6000
ATOM   3953  CA  LEU B  43      29.145 -28.090  19.105 -0.0518 1.9080
ATOM   3954  HA  LEU B  43      28.925 -27.030  19.085  0.0922 1.3870
ATOM   3955  CB  LEU B  43      29.455 -28.500  17.655 -0.1102 1.9080
ATOM   3956  HB3 LEU B  43      30.525 -28.270  17.475  0.0457 1.4870
ATOM   3957  HB2 LEU B  43      29.335 -29.600  17.515  0.0457 1.4870
ATOM   3958  CG  LEU B  43      28.665 -27.740  16.565  0.3531 1.9080
ATOM   3959  HG  LEU B  43      28.805 -26.650  16.715 -0.0361 1.4870
ATOM   3960  CD1 LEU B  43      29.235 -28.080  15.185 -0.4121 1.9080
ATOM   3961 HD11 LEU B  43      28.655 -27.580  14.385  0.1000 1.4870
ATOM   3962 HD12 LEU B  43      30.305 -27.760  15.105  0.1000 1.4870
ATOM   3963 HD13 LEU B  43      29.185 -29.170  15.035  0.1000 1.4870
ATOM   3964  CD2 LEU B  43      27.155 -28.010  16.555 -0.4121 1.9080
ATOM   3965 HD21 LEU B  43      26.685 -27.560  15.655  0.1000 1.4870
ATOM   3966 HD22 LEU B  43      26.945 -29.090  16.555  0.1000 1.4870
ATOM   3967 HD23 LEU B  43      26.685 -27.540  17.435  0.1000 1.4870
ATOM   3968  C   LEU B  43      27.875 -28.750  19.645  0.5973 1.9080
ATOM   3969  O   LEU B  43      27.675 -29.970  19.615 -0.5679 1.6612
ATOM   3970  N   GLN B  44      26.945 -27.920  20.135 -0.4157 1.8240
ATOM   3971  H   GLN B  44      27.095 -26.920  20.115  0.2719 0.6000
ATOM   3972  CA  GLN B  44      25.625 -28.340  20.545 -0.0031 1.9080
ATOM   3973  HA  GLN B  44      25.625 -29.410  20.605  0.0850 1.3870
ATOM   3974  CB  GLN B  44      25.195 -27.790  21.925 -0.0036 1.9080
ATOM   3975  HB3 GLN B  44      25.335 -26.690  21.925  0.0171 1.4870
ATOM   3976  HB2 GLN B  44      24.115 -27.990  22.105  0.0171 1.4870
ATOM   3977  CG  GLN B  44      26.005 -28.390  23.105 -0.0645 1.9080
ATOM   3978  HG3 GLN B  44      27.085 -28.180  22.955  0.0352 1.4870
ATOM   3979  HG2 GLN B  44      25.685 -27.880  24.045  0.0352 1.4870
ATOM   3980  CD  GLN B  44      25.815 -29.900  23.285  0.6951 1.9080
ATOM   3981  C   GLN B  44      24.605 -28.010  19.485  0.5973 1.9080
ATOM   3982  O   GLN B  44      24.735 -27.050  18.735 -0.5679 1.6612
ATOM   3983 HE22 GLN B  44      26.315 -31.400  24.545  0.4251 0.6000
ATOM   3984  OE1 GLN B  44      25.165 -30.620  22.515 -0.6086 1.6612
ATOM   3985  NE2 GLN B  44      26.435 -30.430  24.365 -0.9407 1.8240
ATOM   3986 HE21 GLN B  44      26.935 -29.840  24.985  0.4251 0.6000
ATOM   3987  N   VAL B  45      23.565 -28.840  19.365 -0.4157 1.8240
ATOM   3988  H   VAL B  45      23.335 -29.510  20.055  0.2719 0.6000
ATOM   3989  CA  VAL B  45      22.555 -28.640  18.345 -0.0875 1.9080
ATOM   3990  HA  VAL B  45      22.745 -27.740  17.785  0.0969 1.3870
ATOM   3991  CB  VAL B  45      22.435 -29.770  17.345  0.2985 1.9080
ATOM   3992  HB  VAL B  45      22.265 -30.750  17.855 -0.0297 1.4870
ATOM   3993  CG1 VAL B  45      21.275 -29.520  16.355 -0.3192 1.9080
ATOM   3994 HG11 VAL B  45      21.265 -30.310  15.575  0.0791 1.4870
ATOM   3995 HG12 VAL B  45      20.295 -29.540  16.875  0.0791 1.4870
ATOM   3996 HG13 VAL B  45      21.395 -28.540  15.855  0.0791 1.4870
ATOM   3997  CG2 VAL B  45      23.765 -29.810  16.565 -0.3192 1.9080
ATOM   3998 HG21 VAL B  45      23.655 -30.460  15.675  0.0791 1.4870
ATOM   3999 HG22 VAL B  45      24.025 -28.790  16.215  0.0791 1.4870
ATOM   4000 HG23 VAL B  45      24.595 -30.190  17.185  0.0791 1.4870
ATOM   4001  C   VAL B  45      21.285 -28.410  19.105  0.5973 1.9080
ATOM   4002  O   VAL B  45      20.895 -29.200  19.965 -0.5679 1.6612
ATOM   4003  N   SER B  46      20.665 -27.260  18.835 -0.4157 1.8240
ATOM   4004  H   SER B  46      21.005 -26.670  18.105  0.2719 0.6000
ATOM   4005  CA  SER B  46      19.505 -26.790  19.555 -0.0249 1.9080
ATOM   4006  HA  SER B  46      19.015 -27.610  20.055  0.0843 1.3870
ATOM   4007  CB  SER B  46      19.905 -25.690  20.585  0.2117 1.9080
ATOM   4008  HB3 SER B  46      20.735 -26.100  21.215  0.0352 1.3870
ATOM   4009  HB2 SER B  46      20.295 -24.790  20.065  0.0352 1.3870
ATOM   4010  OG  SER B  46      18.835 -25.330  21.455 -0.6546 1.7210
ATOM   4011  C   SER B  46      18.565 -26.250  18.495  0.5973 1.9080
ATOM   4012  O   SER B  46      18.665 -26.590  17.315 -0.5679 1.6612
ATOM   4013  HG  SER B  46      18.388 -24.509  21.105  0.4275 0.0000
ATOM   4014  N   ASP B  47      17.625 -25.400  18.895 -0.5163 1.8240
ATOM   4015  H   ASP B  47      17.595 -25.170  19.875  0.2936 0.6000
ATOM   4016  CA  ASP B  47      16.855 -24.590  17.985  0.0381 1.9080
ATOM   4017  HA  ASP B  47      17.455 -24.380  17.105  0.0880 1.3870
ATOM   4018  CB  ASP B  47      15.525 -25.300  17.575 -0.0303 1.9080
ATOM   4019  HB3 ASP B  47      15.775 -26.290  17.145 -0.0122 1.4870
ATOM   4020  HB2 ASP B  47      14.885 -25.450  18.455 -0.0122 1.4870
ATOM   4021  CG  ASP B  47      14.725 -24.520  16.545  0.7994 1.9080
ATOM   4022  OD1 ASP B  47      14.565 -23.280  16.705 -0.8014 1.6612
ATOM   4023  OD2 ASP B  47      14.275 -25.110  15.525 -0.8014 1.6612
ATOM   4024  C   ASP B  47      16.735 -23.280  18.735  0.5366 1.9080
ATOM   4025  O   ASP B  47      17.545 -22.380  18.515 -0.5819 1.6612
ATOM   4026  N   VAL B  48      15.805 -23.190  19.705 -0.4157 1.8240
ATOM   4027  H   VAL B  48      15.195 -23.970  19.845  0.2719 0.6000
ATOM   4028  CA  VAL B  48      15.605 -21.990  20.515 -0.0875 1.9080
ATOM   4029  HA  VAL B  48      16.565 -21.630  20.865  0.0969 1.3870
ATOM   4030  CB  VAL B  48      14.905 -20.890  19.695  0.2985 1.9080
ATOM   4031  HB  VAL B  48      14.495 -21.360  18.765 -0.0297 1.4870
ATOM   4032  CG1 VAL B  48      13.725 -20.230  20.425 -0.3192 1.9080
ATOM   4033 HG11 VAL B  48      13.315 -19.410  19.805  0.0791 1.4870
ATOM   4034 HG12 VAL B  48      12.915 -20.960  20.595  0.0791 1.4870
ATOM   4035 HG13 VAL B  48      14.045 -19.800  21.405  0.0791 1.4870
ATOM   4036  CG2 VAL B  48      15.915 -19.810  19.285 -0.3192 1.9080
ATOM   4037 HG21 VAL B  48      15.405 -19.000  18.725  0.0791 1.4870
ATOM   4038 HG22 VAL B  48      16.405 -19.370  20.175  0.0791 1.4870
ATOM   4039 HG23 VAL B  48      16.705 -20.220  18.625  0.0791 1.4870
ATOM   4040  C   VAL B  48      14.825 -22.380  21.755  0.5973 1.9080
ATOM   4041  O   VAL B  48      15.155 -22.020  22.885 -0.5679 1.6612
ATOM   4042  N   ASP B  49      13.815 -23.250  21.565 -0.5163 1.8240
ATOM   4043  H   ASP B  49      13.585 -23.510  20.635  0.2936 0.6000
ATOM   4044  CA  ASP B  49      13.015 -24.020  22.515  0.0381 1.9080
ATOM   4045  HA  ASP B  49      12.385 -23.330  23.065  0.0880 1.3870
ATOM   4046  CB  ASP B  49      12.115 -24.960  21.645 -0.0303 1.9080
ATOM   4047  HB3 ASP B  49      11.435 -25.540  22.305 -0.0122 1.4870
ATOM   4048  HB2 ASP B  49      11.485 -24.340  20.965 -0.0122 1.4870
ATOM   4049  CG  ASP B  49      12.915 -25.940  20.785  0.7994 1.9080
ATOM   4050  OD1 ASP B  49      14.145 -25.720  20.575 -0.8014 1.6612
ATOM   4051  OD2 ASP B  49      12.375 -26.980  20.335 -0.8014 1.6612
ATOM   4052  C   ASP B  49      13.775 -24.860  23.555  0.5366 1.9080
ATOM   4053  O   ASP B  49      13.215 -25.380  24.515 -0.5819 1.6612
ATOM   4054  N   LYS B  50      15.095 -25.010  23.355 -0.3479 1.8240
ATOM   4055  H   LYS B  50      15.475 -24.570  22.555  0.2747 0.6000
ATOM   4056  CA  LYS B  50      15.975 -25.860  24.125 -0.2400 1.9080
ATOM   4057  HA  LYS B  50      15.465 -26.250  25.005  0.1426 1.3870
ATOM   4058  CB  LYS B  50      16.475 -27.010  23.215 -0.0094 1.9080
ATOM   4059  HB3 LYS B  50      16.885 -26.550  22.295  0.0362 1.4870
ATOM   4060  HB2 LYS B  50      17.305 -27.560  23.715  0.0362 1.4870
ATOM   4061  CG  LYS B  50      15.385 -28.030  22.815  0.0187 1.9080
ATOM   4062  HG3 LYS B  50      15.085 -28.580  23.735  0.0103 1.4870
ATOM   4063  HG2 LYS B  50      14.485 -27.500  22.445  0.0103 1.4870
ATOM   4064  CD  LYS B  50      15.865 -29.050  21.755 -0.0479 1.9080
ATOM   4065  HD3 LYS B  50      16.835 -29.470  22.125  0.0621 1.4870
ATOM   4066  HD2 LYS B  50      15.135 -29.890  21.715  0.0621 1.4870
ATOM   4067  CE  LYS B  50      16.095 -28.490  20.345 -0.0143 1.9080
ATOM   4068  HE3 LYS B  50      16.755 -27.600  20.385  0.1135 1.1000
ATOM   4069  HE2 LYS B  50      16.565 -29.260  19.705  0.1135 1.1000
ATOM   4070  NZ  LYS B  50      14.835 -28.080  19.705 -0.3854 1.8240
ATOM   4071  HZ1 LYS B  50      14.945 -27.810  18.705  0.3400 0.6000
ATOM   4072  HZ2 LYS B  50      14.055 -28.760  19.805  0.3400 0.6000
ATOM   4073  HZ3 LYS B  50      14.465 -27.200  20.175  0.3400 0.6000
ATOM   4074  C   LYS B  50      17.175 -25.060  24.595  0.7341 1.9080
ATOM   4075  O   LYS B  50      18.155 -25.610  25.095 -0.5894 1.6612
ATOM   4076  N   LEU B  51      17.145 -23.720  24.445 -0.4157 1.8240
ATOM   4077  H   LEU B  51      16.325 -23.260  24.085  0.2719 0.6000
ATOM   4078  CA  LEU B  51      18.225 -22.850  24.875 -0.0518 1.9080
ATOM   4079  HA  LEU B  51      19.165 -23.370  24.725  0.0922 1.3870
ATOM   4080  CB  LEU B  51      18.255 -21.580  24.005 -0.1102 1.9080
ATOM   4081  HB3 LEU B  51      18.285 -21.910  22.945  0.0457 1.4870
ATOM   4082  HB2 LEU B  51      17.305 -21.010  24.135  0.0457 1.4870
ATOM   4083  CG  LEU B  51      19.445 -20.630  24.215  0.3531 1.9080
ATOM   4084  HG  LEU B  51      20.365 -21.230  24.395 -0.0361 1.4870
ATOM   4085  CD1 LEU B  51      19.705 -19.810  22.945 -0.4121 1.9080
ATOM   4086 HD11 LEU B  51      20.445 -19.010  23.145  0.1000 1.4870
ATOM   4087 HD12 LEU B  51      20.115 -20.470  22.145  0.1000 1.4870
ATOM   4088 HD13 LEU B  51      18.775 -19.350  22.565  0.1000 1.4870
ATOM   4089  CD2 LEU B  51      19.245 -19.700  25.435 -0.4121 1.9080
ATOM   4090 HD21 LEU B  51      19.865 -18.780  25.335  0.1000 1.4870
ATOM   4091 HD22 LEU B  51      18.185 -19.410  25.535  0.1000 1.4870
ATOM   4092 HD23 LEU B  51      19.555 -20.210  26.365  0.1000 1.4870
ATOM   4093  C   LEU B  51      18.105 -22.550  26.365  0.5973 1.9080
ATOM   4094  O   LEU B  51      17.145 -21.950  26.845 -0.5679 1.6612
ATOM   4095  N   VAL B  52      19.095 -23.010  27.155 -0.4157 1.8240
ATOM   4096  H   VAL B  52      19.875 -23.480  26.765  0.2719 0.6000
ATOM   4097  CA  VAL B  52      19.105 -22.820  28.595 -0.0875 1.9080
ATOM   4098  HA  VAL B  52      18.085 -22.880  28.945  0.0969 1.3870
ATOM   4099  CB  VAL B  52      19.875 -23.950  29.295  0.2985 1.9080
ATOM   4100  HB  VAL B  52      19.365 -24.900  29.005 -0.0297 1.4870
ATOM   4101  CG1 VAL B  52      21.335 -24.050  28.815 -0.3192 1.9080
ATOM   4102 HG11 VAL B  52      21.825 -24.930  29.295  0.0791 1.4870
ATOM   4103 HG12 VAL B  52      21.405 -24.180  27.715  0.0791 1.4870
ATOM   4104 HG13 VAL B  52      21.915 -23.140  29.105  0.0791 1.4870
ATOM   4105  CG2 VAL B  52      19.775 -23.800  30.825 -0.3192 1.9080
ATOM   4106 HG21 VAL B  52      20.255 -24.680  31.315  0.0791 1.4870
ATOM   4107 HG22 VAL B  52      20.295 -22.890  31.165  0.0791 1.4870
ATOM   4108 HG23 VAL B  52      18.715 -23.750  31.145  0.0791 1.4870
ATOM   4109  C   VAL B  52      19.615 -21.430  28.955  0.5973 1.9080
ATOM   4110  O   VAL B  52      20.725 -21.030  28.615 -0.5679 1.6612
ATOM   4111  N   CYS B  53      18.785 -20.610  29.645 -0.4157 1.8240
ATOM   4112  H   CYS B  53      17.875 -20.940  29.885  0.2719 0.6000
ATOM   4113  CA  CYS B  53      19.075 -19.210  29.935  0.0213 1.9080
ATOM   4114  HA  CYS B  53      19.125 -18.700  28.985  0.1124 1.3870
ATOM   4115  CB  CYS B  53      17.925 -18.570  30.765 -0.1231 1.9080
ATOM   4116  HB3 CYS B  53      16.965 -18.850  30.275  0.1112 1.3870
ATOM   4117  HB2 CYS B  53      17.915 -19.020  31.775  0.1112 1.3870
ATOM   4118  SG  CYS B  53      18.015 -16.740  30.875 -0.3119 2.0000
ATOM   4119  C   CYS B  53      20.415 -18.960  30.655  0.5973 1.9080
ATOM   4120  O   CYS B  53      20.565 -19.290  31.825 -0.5679 1.6612
ATOM   4121  HG  CYS B  53      18.634 -16.408  30.169  0.1933 0.6000
ATOM   4122  N   ARG B  54      21.375 -18.380  29.905 -0.3479 1.8240
ATOM   4123  H   ARG B  54      21.125 -18.140  28.965  0.2747 0.6000
ATOM   4124  CA  ARG B  54      22.785 -18.130  30.195 -0.2637 1.9080
ATOM   4125  HA  ARG B  54      22.905 -17.060  30.235  0.1560 1.3870
ATOM   4126  CB  ARG B  54      23.355 -18.760  31.495 -0.0007 1.9080
ATOM   4127  HB3 ARG B  54      22.765 -18.320  32.335  0.0327 1.4870
ATOM   4128  HB2 ARG B  54      23.145 -19.860  31.485  0.0327 1.4870
ATOM   4129  CG  ARG B  54      24.855 -18.510  31.745  0.0390 1.9080
ATOM   4130  HG3 ARG B  54      25.435 -19.100  31.005  0.0285 1.4870
ATOM   4131  HG2 ARG B  54      25.075 -17.440  31.555  0.0285 1.4870
ATOM   4132  CD  ARG B  54      25.325 -18.910  33.145  0.0486 1.9080
ATOM   4133  HD3 ARG B  54      24.975 -19.940  33.375  0.0687 1.3870
ATOM   4134  HD2 ARG B  54      26.435 -18.880  33.235  0.0687 1.3870
ATOM   4135  NE  ARG B  54      24.695 -17.950  34.125 -0.5295 1.8240
ATOM   4136  HE  ARG B  54      23.775 -18.190  34.465  0.3456 0.6000
ATOM   4137  CZ  ARG B  54      25.195 -16.740  34.455  0.8076 1.9080
ATOM   4138  NH1 ARG B  54      26.375 -16.320  33.975 -0.8627 1.8240
ATOM   4139 HH11 ARG B  54      26.875 -16.910  33.365  0.4478 0.6000
ATOM   4140 HH12 ARG B  54      26.725 -15.430  34.245  0.4478 0.6000
ATOM   4141  NH2 ARG B  54      24.485 -15.950  35.275 -0.8627 1.8240
ATOM   4142 HH21 ARG B  54      23.605 -16.260  35.615  0.4478 0.6000
ATOM   4143 HH22 ARG B  54      24.825 -15.050  35.525  0.4478 0.6000
ATOM   4144  C   ARG B  54      23.605 -18.600  29.005  0.7341 1.9080
ATOM   4145  O   ARG B  54      24.695 -18.090  28.745 -0.5894 1.6612
ATOM   4146  N   ASP B  55      23.045 -19.500  28.175 -0.5163 1.8240
ATOM   4147  H   ASP B  55      22.205 -20.000  28.405  0.2936 0.6000
ATOM   4148  CA  ASP B  55      23.445 -19.650  26.805  0.0381 1.9080
ATOM   4149  HA  ASP B  55      24.525 -19.730  26.785  0.0880 1.3870
ATOM   4150  CB  ASP B  55      22.845 -20.930  26.185 -0.0303 1.9080
ATOM   4151  HB3 ASP B  55      22.995 -21.790  26.875 -0.0122 1.4870
ATOM   4152  HB2 ASP B  55      21.755 -20.800  26.035 -0.0122 1.4870
ATOM   4153  CG  ASP B  55      23.505 -21.260  24.865  0.7994 1.9080
ATOM   4154  OD1 ASP B  55      24.535 -20.600  24.535 -0.8014 1.6612
ATOM   4155  OD2 ASP B  55      23.035 -22.220  24.205 -0.8014 1.6612
ATOM   4156  C   ASP B  55      23.045 -18.360  26.085  0.5366 1.9080
ATOM   4157  O   ASP B  55      21.975 -17.790  26.315 -0.5819 1.6612
ATOM   4158  N   LYS B  56      24.015 -17.760  25.365 -0.3479 1.8240
ATOM   4159  H   LYS B  56      24.725 -18.350  25.005  0.2747 0.6000
ATOM   4160  CA  LYS B  56      24.225 -16.330  25.525 -0.2400 1.9080
ATOM   4161  HA  LYS B  56      23.955 -16.060  26.535  0.1426 1.3870
ATOM   4162  CB  LYS B  56      25.725 -15.980  25.355 -0.0094 1.9080
ATOM   4163  HB3 LYS B  56      26.085 -16.410  24.395  0.0362 1.4870
ATOM   4164  HB2 LYS B  56      25.835 -14.870  25.315  0.0362 1.4870
ATOM   4165  CG  LYS B  56      26.575 -16.490  26.535  0.0187 1.9080
ATOM   4166  HG3 LYS B  56      26.195 -15.990  27.455  0.0103 1.4870
ATOM   4167  HG2 LYS B  56      26.405 -17.580  26.675  0.0103 1.4870
ATOM   4168  CD  LYS B  56      28.075 -16.200  26.395 -0.0479 1.9080
ATOM   4169  HD3 LYS B  56      28.215 -15.110  26.205  0.0621 1.4870
ATOM   4170  HD2 LYS B  56      28.545 -16.430  27.385  0.0621 1.4870
ATOM   4171  CE  LYS B  56      28.745 -17.040  25.305 -0.0143 1.9080
ATOM   4172  HE3 LYS B  56      28.565 -18.130  25.495  0.1135 1.1000
ATOM   4173  HE2 LYS B  56      28.345 -16.780  24.305  0.1135 1.1000
ATOM   4174  NZ  LYS B  56      30.215 -16.820  25.305 -0.3854 1.8240
ATOM   4175  HZ1 LYS B  56      30.665 -17.440  24.595  0.3400 0.6000
ATOM   4176  HZ2 LYS B  56      30.425 -15.830  25.075  0.3400 0.6000
ATOM   4177  HZ3 LYS B  56      30.605 -17.050  26.235  0.3400 0.6000
ATOM   4178  C   LYS B  56      23.385 -15.400  24.665  0.7341 1.9080
ATOM   4179  O   LYS B  56      22.485 -14.760  25.175 -0.5894 1.6612
ATOM   4180  N   LEU B  57      23.715 -15.290  23.355 -0.4157 1.8240
ATOM   4181  H   LEU B  57      24.335 -15.970  22.985  0.2719 0.6000
ATOM   4182  CA  LEU B  57      23.095 -14.380  22.385 -0.0518 1.9080
ATOM   4183  HA  LEU B  57      23.845 -14.210  21.635  0.0922 1.3870
ATOM   4184  CB  LEU B  57      21.965 -15.140  21.665 -0.1102 1.9080
ATOM   4185  HB3 LEU B  57      22.275 -16.200  21.595  0.0457 1.4870
ATOM   4186  HB2 LEU B  57      21.065 -15.130  22.315  0.0457 1.4870
ATOM   4187  CG  LEU B  57      21.585 -14.680  20.235  0.3531 1.9080
ATOM   4188  HG  LEU B  57      22.485 -14.770  19.565 -0.0361 1.4870
ATOM   4189  CD1 LEU B  57      20.475 -15.560  19.645 -0.4121 1.9080
ATOM   4190 HD11 LEU B  57      19.795 -14.980  19.005  0.1000 1.4870
ATOM   4191 HD12 LEU B  57      20.905 -16.370  19.025  0.1000 1.4870
ATOM   4192 HD13 LEU B  57      19.875 -16.030  20.455  0.1000 1.4870
ATOM   4193  CD2 LEU B  57      21.125 -13.230  20.185 -0.4121 1.9080
ATOM   4194 HD21 LEU B  57      20.585 -13.020  19.235  0.1000 1.4870
ATOM   4195 HD22 LEU B  57      20.435 -13.040  21.035  0.1000 1.4870
ATOM   4196 HD23 LEU B  57      21.975 -12.520  20.265  0.1000 1.4870
ATOM   4197  C   LEU B  57      22.675 -12.980  22.865  0.5973 1.9080
ATOM   4198  O   LEU B  57      21.555 -12.750  23.285 -0.5679 1.6612
ATOM   4199  N   SER B  58      23.575 -11.970  22.745 -0.4157 1.8240
ATOM   4200  H   SER B  58      24.495 -12.130  22.365  0.2719 0.6000
ATOM   4201  CA  SER B  58      23.255 -10.590  23.095 -0.0249 1.9080
ATOM   4202  HA  SER B  58      22.245 -10.540  23.485  0.0843 1.3870
ATOM   4203  CB  SER B  58      24.185  -9.980  24.175  0.2117 1.9080
ATOM   4204  HB3 SER B  58      23.895  -8.930  24.395  0.0352 1.3870
ATOM   4205  HB2 SER B  58      24.035 -10.550  25.115  0.0352 1.3870
ATOM   4206  OG  SER B  58      25.565 -10.030  23.795 -0.6546 1.7210
ATOM   4207  C   SER B  58      23.315  -9.640  21.915  0.5973 1.9080
ATOM   4208  O   SER B  58      23.135  -8.440  22.055 -0.5679 1.6612
ATOM   4209  HG  SER B  58      25.685 -10.730  23.096  0.4275 0.0000
ATOM   4210  N   SER B  59      23.605 -10.130  20.705 -0.4157 1.8240
ATOM   4211  H   SER B  59      23.795 -11.100  20.575  0.2719 0.6000
ATOM   4212  CA  SER B  59      23.635  -9.280  19.535 -0.0249 1.9080
ATOM   4213  HA  SER B  59      22.855  -8.530  19.605  0.0843 1.3870
ATOM   4214  CB  SER B  59      25.005  -8.590  19.235  0.2117 1.9080
ATOM   4215  HB3 SER B  59      25.735  -9.350  18.875  0.0352 1.3870
ATOM   4216  HB2 SER B  59      24.875  -7.820  18.455  0.0352 1.3870
ATOM   4217  OG  SER B  59      25.595  -8.000  20.395 -0.6546 1.7210
ATOM   4218  C   SER B  59      23.345 -10.160  18.365  0.5973 1.9080
ATOM   4219  O   SER B  59      23.685 -11.340  18.375 -0.5679 1.6612
ATOM   4220  HG  SER B  59      24.943  -8.036  21.148  0.4275 0.0000
ATOM   4221  N   THR B  60      22.715  -9.630  17.305 -0.4157 1.8240
ATOM   4222  H   THR B  60      22.475  -8.650  17.255  0.2719 0.6000
ATOM   4223  CA  THR B  60      22.315 -10.460  16.165 -0.0389 1.9080
ATOM   4224  HA  THR B  60      21.835 -11.350  16.545  0.1007 1.3870
ATOM   4225  CB  THR B  60      21.295  -9.720  15.305  0.3654 1.9080
ATOM   4226  HB  THR B  60      20.645  -9.120  15.985  0.0043 1.3870
ATOM   4227  OG1 THR B  60      20.485 -10.590  14.545 -0.6761 1.7210
ATOM   4228  CG2 THR B  60      21.995  -8.780  14.335 -0.2438 1.9080
ATOM   4229 HG21 THR B  60      21.265  -8.060  13.925  0.0642 1.4870
ATOM   4230 HG22 THR B  60      22.785  -8.190  14.845  0.0642 1.4870
ATOM   4231 HG23 THR B  60      22.475  -9.360  13.515  0.0642 1.4870
ATOM   4232  C   THR B  60      23.505 -10.900  15.335  0.5973 1.9080
ATOM   4233  O   THR B  60      23.485 -11.890  14.625 -0.5679 1.6612
ATOM   4234  HG1 THR B  60      20.155 -10.135  13.706  0.4102 0.0000
ATOM   4235  N   ASN B  61      24.655 -10.200  15.495 -0.4157 1.8240
ATOM   4236  H   ASN B  61      24.595  -9.380  16.055  0.2719 0.6000
ATOM   4237  CA  ASN B  61      25.925 -10.490  14.845  0.0143 1.9080
ATOM   4238  HA  ASN B  61      25.745 -10.610  13.785  0.1048 1.3870
ATOM   4239  CB  ASN B  61      26.915  -9.320  15.095 -0.2041 1.9080
ATOM   4240  HB3 ASN B  61      27.035  -9.170  16.185  0.0797 1.4870
ATOM   4241  HB2 ASN B  61      27.905  -9.570  14.655  0.0797 1.4870
ATOM   4242  CG  ASN B  61      26.425  -8.030  14.445  0.7130 1.9080
ATOM   4243  C   ASN B  61      26.585 -11.780  15.325  0.5973 1.9080
ATOM   4244  O   ASN B  61      27.635 -12.170  14.815 -0.5679 1.6612
ATOM   4245  OD1 ASN B  61      25.695  -8.010  13.445 -0.5931 1.6612
ATOM   4246  ND2 ASN B  61      26.875  -6.890  15.025 -0.9191 1.8240
ATOM   4247 HD22 ASN B  61      26.555  -6.030  14.655  0.4196 0.6000
ATOM   4248 HD21 ASN B  61      27.465  -6.930  15.825  0.4196 0.6000
ATOM   4249  N   GLN B  62      25.985 -12.480  16.305 -0.4157 1.8240
ATOM   4250  H   GLN B  62      25.165 -12.120  16.745  0.2719 0.6000
ATOM   4251  CA  GLN B  62      26.375 -13.820  16.675 -0.0031 1.9080
ATOM   4252  HA  GLN B  62      27.445 -13.940  16.555  0.0850 1.3870
ATOM   4253  CB  GLN B  62      25.975 -14.110  18.135 -0.0036 1.9080
ATOM   4254  HB3 GLN B  62      24.895 -13.880  18.265  0.0171 1.4870
ATOM   4255  HB2 GLN B  62      26.125 -15.200  18.355  0.0171 1.4870
ATOM   4256  CG  GLN B  62      26.795 -13.290  19.155 -0.0645 1.9080
ATOM   4257  HG3 GLN B  62      27.875 -13.570  19.105  0.0352 1.4870
ATOM   4258  HG2 GLN B  62      26.705 -12.200  18.925  0.0352 1.4870
ATOM   4259  CD  GLN B  62      26.295 -13.500  20.575  0.6951 1.9080
ATOM   4260  C   GLN B  62      25.705 -14.870  15.795  0.5973 1.9080
ATOM   4261  O   GLN B  62      26.145 -16.020  15.755 -0.5679 1.6612
ATOM   4262 HE22 GLN B  62      25.865 -14.920  21.925  0.4251 0.6000
ATOM   4263  OE1 GLN B  62      25.855 -12.570  21.255 -0.6086 1.6612
ATOM   4264  NE2 GLN B  62      26.335 -14.760  21.065 -0.9407 1.8240
ATOM   4265 HE21 GLN B  62      26.685 -15.500  20.485  0.4251 0.6000
ATOM   4266  N   LEU B  63      24.635 -14.520  15.065 -0.4157 1.8240
ATOM   4267  H   LEU B  63      24.305 -13.570  15.025  0.2719 0.6000
ATOM   4268  CA  LEU B  63      23.945 -15.430  14.185 -0.0518 1.9080
ATOM   4269  HA  LEU B  63      23.995 -16.430  14.575  0.0922 1.3870
ATOM   4270  CB  LEU B  63      22.465 -15.010  14.015 -0.1102 1.9080
ATOM   4271  HB3 LEU B  63      22.435 -13.980  13.595  0.0457 1.4870
ATOM   4272  HB2 LEU B  63      21.965 -15.680  13.295  0.0457 1.4870
ATOM   4273  CG  LEU B  63      21.665 -15.010  15.335  0.3531 1.9080
ATOM   4274  HG  LEU B  63      22.215 -14.410  16.095 -0.0361 1.4870
ATOM   4275  CD1 LEU B  63      20.305 -14.340  15.115 -0.4121 1.9080
ATOM   4276 HD11 LEU B  63      19.745 -14.290  16.075  0.1000 1.4870
ATOM   4277 HD12 LEU B  63      20.445 -13.300  14.735  0.1000 1.4870
ATOM   4278 HD13 LEU B  63      19.705 -14.910  14.375  0.1000 1.4870
ATOM   4279  CD2 LEU B  63      21.465 -16.430  15.885 -0.4121 1.9080
ATOM   4280 HD21 LEU B  63      20.845 -16.410  16.795  0.1000 1.4870
ATOM   4281 HD22 LEU B  63      20.955 -17.070  15.125  0.1000 1.4870
ATOM   4282 HD23 LEU B  63      22.445 -16.900  16.135  0.1000 1.4870
ATOM   4283  C   LEU B  63      24.605 -15.420  12.815  0.5973 1.9080
ATOM   4284  O   LEU B  63      24.725 -14.370  12.195 -0.5679 1.6612
ATOM   4285  N   ARG B  64      25.045 -16.590  12.325 -0.3479 1.8240
ATOM   4286  H   ARG B  64      24.925 -17.440  12.845  0.2747 0.6000
ATOM   4287  CA  ARG B  64      25.735 -16.670  11.045 -0.2637 1.9080
ATOM   4288  HA  ARG B  64      25.465 -15.810  10.445  0.1560 1.3870
ATOM   4289  CB  ARG B  64      27.275 -16.710  11.205 -0.0007 1.9080
ATOM   4290  HB3 ARG B  64      27.575 -17.550  11.855  0.0327 1.4870
ATOM   4291  HB2 ARG B  64      27.715 -16.870  10.185  0.0327 1.4870
ATOM   4292  CG  ARG B  64      27.855 -15.380  11.735  0.0390 1.9080
ATOM   4293  HG3 ARG B  64      27.165 -14.560  11.415  0.0285 1.4870
ATOM   4294  HG2 ARG B  64      27.865 -15.380  12.845  0.0285 1.4870
ATOM   4295  CD  ARG B  64      29.235 -15.080  11.155  0.0486 1.9080
ATOM   4296  HD3 ARG B  64      29.975 -15.830  11.505  0.0687 1.3870
ATOM   4297  HD2 ARG B  64      29.215 -15.120  10.035  0.0687 1.3870
ATOM   4298  NE  ARG B  64      29.655 -13.720  11.615 -0.5295 1.8240
ATOM   4299  HE  ARG B  64      30.145 -13.630  12.475  0.3456 0.6000
ATOM   4300  CZ  ARG B  64      29.365 -12.580  10.935  0.8076 1.9080
ATOM   4301  NH1 ARG B  64      28.555 -12.580   9.865 -0.8627 1.8240
ATOM   4302 HH11 ARG B  64      27.955 -13.370   9.655  0.4478 0.6000
ATOM   4303 HH12 ARG B  64      28.205 -11.740   9.455  0.4478 0.6000
ATOM   4304  NH2 ARG B  64      29.925 -11.430  11.335 -0.8627 1.8240
ATOM   4305 HH21 ARG B  64      30.545 -11.430  12.115  0.4478 0.6000
ATOM   4306 HH22 ARG B  64      29.765 -10.610  10.795  0.4478 0.6000
ATOM   4307  C   ARG B  64      25.315 -17.890  10.265  0.7341 1.9080
ATOM   4308  O   ARG B  64      25.125 -18.970  10.805 -0.5894 1.6612
ATOM   4309  N   SER B  65      25.155 -17.740   8.935 -0.4157 1.8240
ATOM   4310  H   SER B  65      25.275 -16.850   8.495  0.2719 0.6000
ATOM   4311  CA  SER B  65      24.855 -18.840   8.035 -0.0249 1.9080
ATOM   4312  HA  SER B  65      24.595 -19.720   8.615  0.0843 1.3870
ATOM   4313  CB  SER B  65      23.635 -18.560   7.115  0.2117 1.9080
ATOM   4314  HB3 SER B  65      23.565 -19.320   6.305  0.0352 1.3870
ATOM   4315  HB2 SER B  65      22.715 -18.630   7.745  0.0352 1.3870
ATOM   4316  OG  SER B  65      23.675 -17.240   6.575 -0.6546 1.7210
ATOM   4317  C   SER B  65      26.075 -19.220   7.225  0.5973 1.9080
ATOM   4318  O   SER B  65      26.725 -18.380   6.595 -0.5679 1.6612
ATOM   4319  HG  SER B  65      23.218 -17.234   5.688  0.4275 0.0000
ATOM   4320  N   VAL B  66      26.455 -20.510   7.265 -0.4157 1.8240
ATOM   4321  H   VAL B  66      25.885 -21.180   7.745  0.2719 0.6000
ATOM   4322  CA  VAL B  66      27.715 -21.000   6.715 -0.0875 1.9080
ATOM   4323  HA  VAL B  66      28.275 -20.190   6.285  0.0969 1.3870
ATOM   4324  CB  VAL B  66      28.575 -21.670   7.785  0.2985 1.9080
ATOM   4325  HB  VAL B  66      28.025 -22.530   8.235 -0.0297 1.4870
ATOM   4326  CG1 VAL B  66      29.895 -22.190   7.185 -0.3192 1.9080
ATOM   4327 HG11 VAL B  66      30.545 -22.620   7.985  0.0791 1.4870
ATOM   4328 HG12 VAL B  66      29.715 -22.990   6.435  0.0791 1.4870
ATOM   4329 HG13 VAL B  66      30.455 -21.360   6.695  0.0791 1.4870
ATOM   4330  CG2 VAL B  66      28.885 -20.650   8.895 -0.3192 1.9080
ATOM   4331 HG21 VAL B  66      29.575 -21.110   9.645  0.0791 1.4870
ATOM   4332 HG22 VAL B  66      29.385 -19.760   8.465  0.0791 1.4870
ATOM   4333 HG23 VAL B  66      27.965 -20.330   9.425  0.0791 1.4870
ATOM   4334  C   VAL B  66      27.425 -22.000   5.615  0.5973 1.9080
ATOM   4335  O   VAL B  66      26.705 -22.980   5.815 -0.5679 1.6612
ATOM   4336  N   GLY B  67      27.985 -21.780   4.405 -0.4157 1.8240
ATOM   4337  H   GLY B  67      28.595 -20.980   4.295  0.2719 0.6000
ATOM   4338  CA  GLY B  67      27.845 -22.680   3.265 -0.0252 1.9080
ATOM   4339  HA3 GLY B  67      26.995 -23.330   3.405  0.0698 1.3870
ATOM   4340  HA2 GLY B  67      27.745 -22.060   2.385  0.0698 1.3870
ATOM   4341  C   GLY B  67      29.065 -23.520   3.065  0.5973 1.9080
ATOM   4342  O   GLY B  67      30.115 -23.040   2.645 -0.5679 1.6612
ATOM   4343  N   LEU B  68      28.965 -24.830   3.355 -0.4157 1.8240
ATOM   4344  H   LEU B  68      28.075 -25.220   3.615  0.2719 0.6000
ATOM   4345  CA  LEU B  68      30.075 -25.760   3.275 -0.0518 1.9080
ATOM   4346  HA  LEU B  68      31.005 -25.230   3.175  0.0922 1.3870
ATOM   4347  CB  LEU B  68      30.125 -26.680   4.525 -0.1102 1.9080
ATOM   4348  HB3 LEU B  68      29.175 -27.250   4.595  0.0457 1.4870
ATOM   4349  HB2 LEU B  68      30.965 -27.400   4.425  0.0457 1.4870
ATOM   4350  CG  LEU B  68      30.315 -25.910   5.845  0.3531 1.9080
ATOM   4351  HG  LEU B  68      29.475 -25.170   5.955 -0.0361 1.4870
ATOM   4352  CD1 LEU B  68      30.255 -26.860   7.045 -0.4121 1.9080
ATOM   4353 HD11 LEU B  68      30.305 -26.280   7.985  0.1000 1.4870
ATOM   4354 HD12 LEU B  68      29.295 -27.430   7.045  0.1000 1.4870
ATOM   4355 HD13 LEU B  68      31.095 -27.570   7.025  0.1000 1.4870
ATOM   4356  CD2 LEU B  68      31.645 -25.130   5.875 -0.4121 1.9080
ATOM   4357 HD21 LEU B  68      31.795 -24.650   6.865  0.1000 1.4870
ATOM   4358 HD22 LEU B  68      32.495 -25.810   5.685  0.1000 1.4870
ATOM   4359 HD23 LEU B  68      31.655 -24.330   5.105  0.1000 1.4870
ATOM   4360  C   LEU B  68      29.935 -26.650   2.055  0.5973 1.9080
ATOM   4361  O   LEU B  68      28.835 -27.030   1.675 -0.5679 1.6612
ATOM   4362  N   ASN B  69      31.055 -27.000   1.395 -0.4157 1.8240
ATOM   4363  H   ASN B  69      31.975 -26.740   1.735  0.2719 0.6000
ATOM   4364  CA  ASN B  69      30.995 -27.770   0.175  0.0143 1.9080
ATOM   4365  HA  ASN B  69      30.105 -27.460  -0.375  0.1048 1.3870
ATOM   4366  CB  ASN B  69      32.215 -27.500  -0.745 -0.2041 1.9080
ATOM   4367  HB3 ASN B  69      33.155 -27.820  -0.235  0.0797 1.4870
ATOM   4368  HB2 ASN B  69      32.125 -28.030  -1.715  0.0797 1.4870
ATOM   4369  CG  ASN B  69      32.345 -26.010  -1.025  0.7130 1.9080
ATOM   4370  OD1 ASN B  69      31.447 -25.362  -1.567 -0.5931 1.6612
ATOM   4371  ND2 ASN B  69      33.500 -25.413  -0.662 -0.9191 1.8240
ATOM   4372 HD21 ASN B  69      34.210 -25.927  -0.198  0.4196 0.6000
ATOM   4373 HD22 ASN B  69      33.541 -24.422  -0.810  0.4196 0.6000
ATOM   4374  C   ASN B  69      30.825 -29.270   0.415  0.5973 1.9080
ATOM   4375  O   ASN B  69      31.315 -29.830   1.395 -0.5679 1.6612
ATOM   4376  N   LEU B  70      30.115 -29.980  -0.495 -0.4157 1.8240
ATOM   4377  H   LEU B  70      29.685 -29.520  -1.275  0.2719 0.6000
ATOM   4378  CA  LEU B  70      29.955 -31.430  -0.405 -0.0518 1.9080
ATOM   4379  HA  LEU B  70      29.585 -31.660   0.585  0.0922 1.3870
ATOM   4380  CB  LEU B  70      28.995 -32.040  -1.465 -0.1102 1.9080
ATOM   4381  HB3 LEU B  70      29.285 -31.680  -2.475  0.0457 1.4870
ATOM   4382  HB2 LEU B  70      29.125 -33.140  -1.455  0.0457 1.4870
ATOM   4383  CG  LEU B  70      27.485 -31.830  -1.275  0.3531 1.9080
ATOM   4384  HG  LEU B  70      27.225 -30.760  -1.475 -0.0361 1.4870
ATOM   4385  CD1 LEU B  70      26.765 -32.710  -2.315 -0.4121 1.9080
ATOM   4386 HD11 LEU B  70      25.665 -32.590  -2.245  0.1000 1.4870
ATOM   4387 HD12 LEU B  70      27.075 -32.450  -3.345  0.1000 1.4870
ATOM   4388 HD13 LEU B  70      26.985 -33.780  -2.145  0.1000 1.4870
ATOM   4389  CD2 LEU B  70      26.985 -32.200   0.135 -0.4121 1.9080
ATOM   4390 HD21 LEU B  70      25.875 -32.120   0.165  0.1000 1.4870
ATOM   4391 HD22 LEU B  70      27.265 -33.250   0.375  0.1000 1.4870
ATOM   4392 HD23 LEU B  70      27.395 -31.520   0.905  0.1000 1.4870
ATOM   4393  C   LEU B  70      31.275 -32.160  -0.555  0.5973 1.9080
ATOM   4394  O   LEU B  70      31.505 -33.180   0.085 -0.5679 1.6612
ATOM   4395  N   GLU B  71      32.185 -31.590  -1.365 -0.5163 1.8240
ATOM   4396  H   GLU B  71      31.915 -30.770  -1.875  0.2936 0.6000
ATOM   4397  CA  GLU B  71      33.565 -31.980  -1.595  0.0397 1.9080
ATOM   4398  HA  GLU B  71      33.585 -32.820  -2.285  0.1105 1.3870
ATOM   4399  CB  GLU B  71      34.205 -30.740  -2.255  0.0560 1.9080
ATOM   4400  HB3 GLU B  71      33.655 -30.510  -3.185 -0.0173 1.4870
ATOM   4401  HB2 GLU B  71      34.085 -29.870  -1.565 -0.0173 1.4870
ATOM   4402  CG  GLU B  71      35.695 -30.860  -2.605  0.0136 1.9080
ATOM   4403  HG3 GLU B  71      36.305 -31.080  -1.705 -0.0425 1.4870
ATOM   4404  HG2 GLU B  71      35.865 -31.650  -3.365 -0.0425 1.4870
ATOM   4405  CD  GLU B  71      36.155 -29.520  -3.175  0.8054 1.9080
ATOM   4406  OE1 GLU B  71      36.965 -28.840  -2.505 -0.8188 1.6612
ATOM   4407  OE2 GLU B  71      35.685 -29.150  -4.285 -0.8188 1.6612
ATOM   4408  C   GLU B  71      34.345 -32.380  -0.345  0.5366 1.9080
ATOM   4409  O   GLU B  71      35.035 -33.400  -0.285 -0.5819 1.6612
ATOM   4410  N   GLY B  72      34.135 -31.650   0.775 -0.4157 1.8240
ATOM   4411  H   GLY B  72      33.535 -30.850   0.725  0.2719 0.6000
ATOM   4412  CA  GLY B  72      34.835 -31.900   2.025 -0.0252 1.9080
ATOM   4413  HA3 GLY B  72      35.875 -32.060   1.805  0.0698 1.3870
ATOM   4414  HA2 GLY B  72      34.665 -31.040   2.665  0.0698 1.3870
ATOM   4415  C   GLY B  72      34.335 -33.110   2.785  0.5973 1.9080
ATOM   4416  O   GLY B  72      34.915 -33.470   3.815 -0.5679 1.6612
ATOM   4417  N   ASN B  73      33.265 -33.760   2.295 -0.4157 1.8240
ATOM   4418  H   ASN B  73      32.825 -33.390   1.465  0.2719 0.6000
ATOM   4419  CA  ASN B  73      32.685 -34.980   2.845  0.0143 1.9080
ATOM   4420  HA  ASN B  73      32.945 -35.050   3.895  0.1048 1.3870
ATOM   4421  CB  ASN B  73      31.145 -35.000   2.665 -0.2041 1.9080
ATOM   4422  HB3 ASN B  73      30.865 -34.930   1.595  0.0797 1.4870
ATOM   4423  HB2 ASN B  73      30.735 -35.950   3.085  0.0797 1.4870
ATOM   4424  CG  ASN B  73      30.555 -33.860   3.465  0.7130 1.9080
ATOM   4425  OD1 ASN B  73      29.861 -33.014   2.922 -0.5931 1.6612
ATOM   4426  ND2 ASN B  73      30.849 -33.793   4.787 -0.9191 1.8240
ATOM   4427 HD21 ASN B  73      31.362 -34.538   5.204  0.4196 0.6000
ATOM   4428 HD22 ASN B  73      30.454 -33.044   5.308  0.4196 0.6000
ATOM   4429  C   ASN B  73      33.195 -36.240   2.165  0.5973 1.9080
ATOM   4430  O   ASN B  73      32.865 -37.350   2.585 -0.5679 1.6612
ATOM   4431  N   GLY B  74      34.025 -36.120   1.105 -0.4157 1.8240
ATOM   4432  H   GLY B  74      34.305 -35.220   0.775  0.2719 0.6000
ATOM   4433  CA  GLY B  74      34.545 -37.290   0.405 -0.0252 1.9080
ATOM   4434  HA3 GLY B  74      35.465 -36.990  -0.065  0.0698 1.3870
ATOM   4435  HA2 GLY B  74      34.685 -38.100   1.105  0.0698 1.3870
ATOM   4436  C   GLY B  74      33.685 -37.840  -0.705  0.5973 1.9080
ATOM   4437  O   GLY B  74      33.915 -38.950  -1.165 -0.5679 1.6612
ATOM   4438  N   VAL B  75      32.675 -37.090  -1.185 -0.4157 1.8240
ATOM   4439  H   VAL B  75      32.485 -36.190  -0.805  0.2719 0.6000
ATOM   4440  CA  VAL B  75      32.015 -37.410  -2.445 -0.0875 1.9080
ATOM   4441  HA  VAL B  75      31.845 -38.480  -2.475  0.0969 1.3870
ATOM   4442  CB  VAL B  75      30.665 -36.730  -2.675  0.2985 1.9080
ATOM   4443  HB  VAL B  75      30.315 -36.930  -3.715 -0.0297 1.4870
ATOM   4444  CG1 VAL B  75      29.625 -37.320  -1.705 -0.3192 1.9080
ATOM   4445 HG11 VAL B  75      28.645 -36.820  -1.855  0.0791 1.4870
ATOM   4446 HG12 VAL B  75      29.485 -38.400  -1.895  0.0791 1.4870
ATOM   4447 HG13 VAL B  75      29.935 -37.180  -0.645  0.0791 1.4870
ATOM   4448  CG2 VAL B  75      30.785 -35.200  -2.495 -0.3192 1.9080
ATOM   4449 HG21 VAL B  75      29.815 -34.720  -2.765  0.0791 1.4870
ATOM   4450 HG22 VAL B  75      31.015 -34.960  -1.445  0.0791 1.4870
ATOM   4451 HG23 VAL B  75      31.575 -34.770  -3.145  0.0791 1.4870
ATOM   4452  C   VAL B  75      32.935 -37.090  -3.605  0.5973 1.9080
ATOM   4453  O   VAL B  75      33.705 -36.130  -3.585 -0.5679 1.6612
ATOM   4454  N   ALA B  76      32.925 -37.920  -4.665 -0.4157 1.8240
ATOM   4455  H   ALA B  76      32.315 -38.700  -4.695  0.2719 0.6000
ATOM   4456  CA  ALA B  76      33.835 -37.750  -5.775  0.0337 1.9080
ATOM   4457  HA  ALA B  76      34.815 -37.560  -5.365  0.0823 1.3870
ATOM   4458  CB  ALA B  76      33.915 -39.040  -6.605 -0.1825 1.9080
ATOM   4459  HB1 ALA B  76      34.685 -38.930  -7.395  0.0603 1.4870
ATOM   4460  HB2 ALA B  76      34.205 -39.890  -5.955  0.0603 1.4870
ATOM   4461  HB3 ALA B  76      32.945 -39.260  -7.085  0.0603 1.4870
ATOM   4462  C   ALA B  76      33.485 -36.550  -6.655  0.5973 1.9080
ATOM   4463  O   ALA B  76      32.315 -36.270  -6.945 -0.5679 1.6612
ATOM   4464  N   THR B  77      34.515 -35.800  -7.055 -0.4157 1.8240
ATOM   4465  H   THR B  77      35.445 -35.960  -6.725  0.2719 0.6000
ATOM   4466  CA  THR B  77      34.405 -34.600  -7.855 -0.0389 1.9080
ATOM   4467  HA  THR B  77      33.365 -34.290  -7.915  0.1007 1.3870
ATOM   4468  CB  THR B  77      35.195 -33.440  -7.275  0.3654 1.9080
ATOM   4469  HB  THR B  77      35.175 -32.580  -7.985  0.0043 1.3870
ATOM   4470  OG1 THR B  77      36.535 -33.810  -6.975 -0.6761 1.7210
ATOM   4471  CG2 THR B  77      34.545 -32.990  -5.955 -0.2438 1.9080
ATOM   4472 HG21 THR B  77      35.115 -32.130  -5.525  0.0642 1.4870
ATOM   4473 HG22 THR B  77      33.505 -32.660  -6.125  0.0642 1.4870
ATOM   4474 HG23 THR B  77      34.555 -33.810  -5.205  0.0642 1.4870
ATOM   4475  C   THR B  77      34.845 -34.850  -9.285  0.5973 1.9080
ATOM   4476  O   THR B  77      35.165 -33.920 -10.035 -0.5679 1.6612
ATOM   4477  HG1 THR B  77      37.125 -32.995  -6.922  0.4102 0.0000
ATOM   4478  N   ASP B  78      34.835 -36.120  -9.735 -0.5163 1.8240
ATOM   4479  H   ASP B  78      34.625 -36.880  -9.135  0.2936 0.6000
ATOM   4480  CA  ASP B  78      34.985 -36.450 -11.145  0.0381 1.9080
ATOM   4481  HA  ASP B  78      35.845 -35.900 -11.505  0.0880 1.3870
ATOM   4482  CB  ASP B  78      35.235 -37.960 -11.465 -0.0303 1.9080
ATOM   4483  HB3 ASP B  78      34.415 -38.370 -12.095 -0.0122 1.4870
ATOM   4484  HB2 ASP B  78      36.165 -38.020 -12.055 -0.0122 1.4870
ATOM   4485  CG  ASP B  78      35.375 -38.910 -10.275  0.7994 1.9080
ATOM   4486  OD1 ASP B  78      36.505 -39.330  -9.915 -0.8014 1.6612
ATOM   4487  OD2 ASP B  78      34.315 -39.340  -9.745 -0.8014 1.6612
ATOM   4488  C   ASP B  78      33.765 -35.950 -11.925  0.5366 1.9080
ATOM   4489  O   ASP B  78      32.625 -36.220 -11.545 -0.5819 1.6612
ATOM   4490  N   VAL B  79      33.945 -35.220 -13.055 -0.4157 1.8240
ATOM   4491  H   VAL B  79      34.865 -34.930 -13.315  0.2719 0.6000
ATOM   4492  CA  VAL B  79      32.845 -34.740 -13.885 -0.0875 1.9080
ATOM   4493  HA  VAL B  79      32.305 -34.020 -13.275  0.0969 1.3870
ATOM   4494  CB  VAL B  79      33.335 -33.960 -15.125  0.2985 1.9080
ATOM   4495  HB  VAL B  79      33.935 -34.630 -15.785 -0.0297 1.4870
ATOM   4496  CG1 VAL B  79      32.155 -33.390 -15.935 -0.3192 1.9080
ATOM   4497 HG11 VAL B  79      32.545 -32.770 -16.775  0.0791 1.4870
ATOM   4498 HG12 VAL B  79      31.525 -34.190 -16.375  0.0791 1.4870
ATOM   4499 HG13 VAL B  79      31.525 -32.740 -15.295  0.0791 1.4870
ATOM   4500  CG2 VAL B  79      34.245 -32.810 -14.665 -0.3192 1.9080
ATOM   4501 HG21 VAL B  79      34.545 -32.200 -15.545  0.0791 1.4870
ATOM   4502 HG22 VAL B  79      33.725 -32.150 -13.955  0.0791 1.4870
ATOM   4503 HG23 VAL B  79      35.175 -33.170 -14.185  0.0791 1.4870
ATOM   4504  C   VAL B  79      31.795 -35.800 -14.275  0.5973 1.9080
ATOM   4505  O   VAL B  79      30.605 -35.500 -14.185 -0.5679 1.6612
ATOM   4506  N   PRO B  80      32.135 -37.060 -14.625 -0.2548 1.8240
ATOM   4507  CD  PRO B  80      33.435 -37.450 -15.185  0.0192 1.9080
ATOM   4508  HD3 PRO B  80      34.115 -37.730 -14.345  0.0391 1.3870
ATOM   4509  HD2 PRO B  80      33.895 -36.650 -15.795  0.0391 1.3870
ATOM   4510  CA  PRO B  80      31.145 -38.120 -14.795 -0.0266 1.9080
ATOM   4511  HA  PRO B  80      30.425 -37.790 -15.525  0.0641 1.3870
ATOM   4512  CB  PRO B  80      31.975 -39.320 -15.285 -0.0070 1.9080
ATOM   4513  HB3 PRO B  80      32.415 -39.880 -14.415  0.0253 1.4870
ATOM   4514  HB2 PRO B  80      31.385 -40.010 -15.905  0.0253 1.4870
ATOM   4515  CG  PRO B  80      33.125 -38.670 -16.055  0.0189 1.9080
ATOM   4516  HG3 PRO B  80      33.995 -39.340 -16.185  0.0213 1.4870
ATOM   4517  HG2 PRO B  80      32.765 -38.330 -17.045  0.0213 1.4870
ATOM   4518  C   PRO B  80      30.335 -38.500 -13.555  0.5896 1.9080
ATOM   4519  O   PRO B  80      29.195 -38.930 -13.695 -0.5748 1.6612
ATOM   4520  N   SER B  81      30.895 -38.410 -12.325 -0.4157 1.8240
ATOM   4521  H   SER B  81      31.805 -38.000 -12.195  0.2719 0.6000
ATOM   4522  CA  SER B  81      30.175 -38.810 -11.125 -0.0249 1.9080
ATOM   4523  HA  SER B  81      29.435 -39.550 -11.385  0.0843 1.3870
ATOM   4524  CB  SER B  81      31.075 -39.470 -10.045  0.2117 1.9080
ATOM   4525  HB3 SER B  81      30.435 -39.970  -9.285  0.0352 1.3870
ATOM   4526  HB2 SER B  81      31.715 -40.240 -10.525  0.0352 1.3870
ATOM   4527  OG  SER B  81      31.915 -38.530  -9.355 -0.6546 1.7210
ATOM   4528  C   SER B  81      29.425 -37.650 -10.505  0.5973 1.9080
ATOM   4529  O   SER B  81      28.325 -37.810  -9.985 -0.5679 1.6612
ATOM   4530  HG  SER B  81      32.866 -38.799  -9.474  0.4275 0.0000
ATOM   4531  N   ALA B  82      29.985 -36.430 -10.615 -0.4157 1.8240
ATOM   4532  H   ALA B  82      30.925 -36.350 -10.955  0.2719 0.6000
ATOM   4533  CA  ALA B  82      29.365 -35.200 -10.175  0.0337 1.9080
ATOM   4534  HA  ALA B  82      29.015 -35.330  -9.165  0.0823 1.3870
ATOM   4535  CB  ALA B  82      30.405 -34.070 -10.235 -0.1825 1.9080
ATOM   4536  HB1 ALA B  82      29.975 -33.120  -9.835  0.0603 1.4870
ATOM   4537  HB2 ALA B  82      31.285 -34.330  -9.615  0.0603 1.4870
ATOM   4538  HB3 ALA B  82      30.755 -33.890 -11.265  0.0603 1.4870
ATOM   4539  C   ALA B  82      28.155 -34.840 -11.015  0.5973 1.9080
ATOM   4540  O   ALA B  82      27.105 -34.490 -10.505 -0.5679 1.6612
ATOM   4541  N   THR B  83      28.235 -35.020 -12.345 -0.4157 1.8240
ATOM   4542  H   THR B  83      29.095 -35.280 -12.775  0.2719 0.6000
ATOM   4543  CA  THR B  83      27.085 -34.750 -13.215 -0.0389 1.9080
ATOM   4544  HA  THR B  83      26.725 -33.760 -12.995  0.1007 1.3870
ATOM   4545  CB  THR B  83      27.435 -34.820 -14.695  0.3654 1.9080
ATOM   4546  HB  THR B  83      27.795 -35.840 -14.965  0.0043 1.3870
ATOM   4547  OG1 THR B  83      28.455 -33.880 -15.015 -0.6761 1.7210
ATOM   4548  CG2 THR B  83      26.205 -34.460 -15.535 -0.2438 1.9080
ATOM   4549 HG21 THR B  83      26.505 -34.250 -16.585  0.0642 1.4870
ATOM   4550 HG22 THR B  83      25.465 -35.280 -15.545  0.0642 1.4870
ATOM   4551 HG23 THR B  83      25.725 -33.550 -15.125  0.0642 1.4870
ATOM   4552  C   THR B  83      25.945 -35.710 -12.975  0.5973 1.9080
ATOM   4553  O   THR B  83      24.765 -35.350 -12.985 -0.5679 1.6612
ATOM   4554  HG1 THR B  83      29.365 -34.265 -14.821  0.4102 0.0000
ATOM   4555  N   LYS B  84      26.265 -36.980 -12.655 -0.3479 1.8240
ATOM   4556  H   LYS B  84      27.225 -37.240 -12.605  0.2747 0.6000
ATOM   4557  CA  LYS B  84      25.285 -38.010 -12.375 -0.2400 1.9080
ATOM   4558  HA  LYS B  84      24.565 -38.010 -13.185  0.1426 1.3870
ATOM   4559  CB  LYS B  84      26.015 -39.380 -12.365 -0.0094 1.9080
ATOM   4560  HB3 LYS B  84      26.595 -39.430 -13.315  0.0362 1.4870
ATOM   4561  HB2 LYS B  84      26.745 -39.400 -11.535  0.0362 1.4870
ATOM   4562  CG  LYS B  84      25.085 -40.610 -12.275  0.0187 1.9080
ATOM   4563  HG3 LYS B  84      24.775 -40.720 -11.205  0.0103 1.4870
ATOM   4564  HG2 LYS B  84      24.165 -40.410 -12.865  0.0103 1.4870
ATOM   4565  CD  LYS B  84      25.715 -41.920 -12.765 -0.0479 1.9080
ATOM   4566  HD3 LYS B  84      26.685 -42.080 -12.245  0.0621 1.4870
ATOM   4567  HD2 LYS B  84      25.025 -42.750 -12.455  0.0621 1.4870
ATOM   4568  CE  LYS B  84      25.895 -41.950 -14.295 -0.0143 1.9080
ATOM   4569  HE3 LYS B  84      24.965 -41.620 -14.795  0.1135 1.1000
ATOM   4570  HE2 LYS B  84      26.725 -41.280 -14.595  0.1135 1.1000
ATOM   4571  NZ  LYS B  84      26.205 -43.320 -14.775 -0.3854 1.8240
ATOM   4572  HZ1 LYS B  84      26.335 -43.290 -15.815  0.3400 0.6000
ATOM   4573  HZ2 LYS B  84      27.085 -43.660 -14.335  0.3400 0.6000
ATOM   4574  HZ3 LYS B  84      25.415 -43.950 -14.555  0.3400 0.6000
ATOM   4575  C   LYS B  84      24.495 -37.780 -11.085  0.7341 1.9080
ATOM   4576  O   LYS B  84      23.485 -38.440 -10.825 -0.5894 1.6612
ATOM   4577  N   ARG B  85      24.905 -36.790 -10.275 -0.3479 1.8240
ATOM   4578  H   ARG B  85      25.715 -36.260 -10.535  0.2747 0.6000
ATOM   4579  CA  ARG B  85      24.315 -36.380  -9.025 -0.2637 1.9080
ATOM   4580  HA  ARG B  85      23.935 -37.260  -8.515  0.1560 1.3870
ATOM   4581  CB  ARG B  85      25.475 -35.760  -8.205 -0.0007 1.9080
ATOM   4582  HB3 ARG B  85      26.405 -36.290  -8.525  0.0327 1.4870
ATOM   4583  HB2 ARG B  85      25.625 -34.690  -8.465  0.0327 1.4870
ATOM   4584  CG  ARG B  85      25.375 -35.950  -6.695  0.0390 1.9080
ATOM   4585  HG3 ARG B  85      24.985 -35.030  -6.225  0.0285 1.4870
ATOM   4586  HG2 ARG B  85      24.655 -36.760  -6.475  0.0285 1.4870
ATOM   4587  CD  ARG B  85      26.705 -36.340  -6.025  0.0486 1.9080
ATOM   4588  HD3 ARG B  85      26.585 -36.430  -4.925  0.0687 1.3870
ATOM   4589  HD2 ARG B  85      27.015 -37.330  -6.435  0.0687 1.3870
ATOM   4590  NE  ARG B  85      27.735 -35.280  -6.335 -0.5295 1.8240
ATOM   4591  HE  ARG B  85      27.445 -34.310  -6.355  0.3456 0.6000
ATOM   4592  CZ  ARG B  85      29.055 -35.520  -6.485  0.8076 1.9080
ATOM   4593  NH1 ARG B  85      29.545 -36.760  -6.615 -0.8627 1.8240
ATOM   4594 HH11 ARG B  85      28.905 -37.500  -6.775  0.4478 0.6000
ATOM   4595 HH12 ARG B  85      30.515 -36.840  -6.865  0.4478 0.6000
ATOM   4596  NH2 ARG B  85      29.915 -34.500  -6.565 -0.8627 1.8240
ATOM   4597 HH21 ARG B  85      29.545 -33.550  -6.595  0.4478 0.6000
ATOM   4598 HH22 ARG B  85      30.885 -34.690  -6.715  0.4478 0.6000
ATOM   4599  C   ARG B  85      23.165 -35.390  -9.205  0.7341 1.9080
ATOM   4600  O   ARG B  85      22.315 -35.220  -8.325 -0.5894 1.6612
ATOM   4601  N   TRP B  86      23.055 -34.760 -10.385 -0.4157 1.8240
ATOM   4602  H   TRP B  86      23.725 -34.920 -11.105  0.2719 0.6000
ATOM   4603  CA  TRP B  86      22.055 -33.740 -10.675 -0.0275 1.9080
ATOM   4604  HA  TRP B  86      21.555 -33.450  -9.765  0.1123 1.3870
ATOM   4605  CB  TRP B  86      22.725 -32.470 -11.265 -0.0050 1.9080
ATOM   4606  HB3 TRP B  86      23.045 -32.670 -12.315  0.0339 1.4870
ATOM   4607  HB2 TRP B  86      22.005 -31.630 -11.275  0.0339 1.4870
ATOM   4608  CG  TRP B  86      23.975 -32.020 -10.495 -0.1415 1.9080
ATOM   4609  CD1 TRP B  86      24.225 -32.100  -9.145 -0.1638 1.9080
ATOM   4610  HD1 TRP B  86      23.515 -32.430  -8.405  0.2062 1.4090
ATOM   4611  NE1 TRP B  86      25.545 -31.770  -8.895 -0.3418 1.8240
ATOM   4612  HE1 TRP B  86      26.035 -31.980  -8.065  0.3412 0.6000
ATOM   4613  CE2 TRP B  86      26.155 -31.470 -10.085  0.1380 1.9080
ATOM   4614  CD2 TRP B  86      25.205 -31.600 -11.115  0.1243 1.9080
ATOM   4615  CE3 TRP B  86      25.545 -31.380 -12.445 -0.2387 1.9080
ATOM   4616  HE3 TRP B  86      24.835 -31.490 -13.245  0.1700 1.4590
ATOM   4617  CZ3 TRP B  86      26.885 -31.050 -12.735 -0.1972 1.9080
ATOM   4618  HZ3 TRP B  86      27.195 -30.920 -13.755  0.1447 1.4590
ATOM   4619  CZ2 TRP B  86      27.475 -31.130 -10.365 -0.2601 1.9080
ATOM   4620  HZ2 TRP B  86      28.215 -31.070  -9.585  0.1572 1.4590
ATOM   4621  CH2 TRP B  86      27.835 -30.940 -11.705 -0.1134 1.9080
ATOM   4622  HH2 TRP B  86      28.865 -30.710 -11.955  0.1417 1.4590
ATOM   4623  C   TRP B  86      20.985 -34.290 -11.625  0.5973 1.9080
ATOM   4624  O   TRP B  86      21.155 -35.330 -12.255 -0.5679 1.6612
ATOM   4625  N   GLY B  87      19.795 -33.650 -11.705 -0.4157 1.8240
ATOM   4626  H   GLY B  87      19.585 -32.860 -11.115  0.2719 0.6000
ATOM   4627  CA  GLY B  87      18.755 -34.160 -12.585 -0.0252 1.9080
ATOM   4628  HA3 GLY B  87      19.205 -34.440 -13.525  0.0698 1.3870
ATOM   4629  HA2 GLY B  87      18.285 -34.990 -12.085  0.0698 1.3870
ATOM   4630  C   GLY B  87      17.665 -33.180 -12.905  0.5973 1.9080
ATOM   4631  O   GLY B  87      17.265 -32.370 -12.075 -0.5679 1.6612
ATOM   4632  N   PHE B  88      17.115 -33.260 -14.125 -0.4157 1.8240
ATOM   4633  H   PHE B  88      17.415 -33.970 -14.765  0.2719 0.6000
ATOM   4634  CA  PHE B  88      16.045 -32.420 -14.625 -0.0024 1.9080
ATOM   4635  HA  PHE B  88      16.185 -31.420 -14.235  0.0978 1.3870
ATOM   4636  CB  PHE B  88      16.035 -32.360 -16.175 -0.0343 1.9080
ATOM   4637  HB3 PHE B  88      16.155 -33.380 -16.605  0.0295 1.4870
ATOM   4638  HB2 PHE B  88      15.095 -31.920 -16.555  0.0295 1.4870
ATOM   4639  CG  PHE B  88      17.165 -31.490 -16.635  0.0118 1.9080
ATOM   4640  CD1 PHE B  88      18.465 -31.990 -16.805 -0.1256 1.9080
ATOM   4641  HD1 PHE B  88      18.655 -33.040 -16.655  0.1330 1.4590
ATOM   4642  CE1 PHE B  88      19.525 -31.140 -17.135 -0.1704 1.9080
ATOM   4643  HE1 PHE B  88      20.525 -31.530 -17.255  0.1430 1.4590
ATOM   4644  CZ  PHE B  88      19.275 -29.770 -17.315 -0.1072 1.9080
ATOM   4645  HZ  PHE B  88      20.095 -29.100 -17.555  0.1297 1.4590
ATOM   4646  CD2 PHE B  88      16.925 -30.120 -16.845 -0.1256 1.9080
ATOM   4647  HD2 PHE B  88      15.935 -29.720 -16.715  0.1330 1.4590
ATOM   4648  CE2 PHE B  88      17.975 -29.260 -17.185 -0.1704 1.9080
ATOM   4649  HE2 PHE B  88      17.775 -28.210 -17.345  0.1430 1.4590
ATOM   4650  C   PHE B  88      14.675 -32.870 -14.175  0.5973 1.9080
ATOM   4651  O   PHE B  88      14.355 -34.060 -14.205 -0.5679 1.6612
ATOM   4652  N   ARG B  89      13.815 -31.920 -13.745 -0.3479 1.8240
ATOM   4653  H   ARG B  89      14.105 -30.960 -13.665  0.2747 0.6000
ATOM   4654  CA  ARG B  89      12.455 -32.230 -13.365 -0.2637 1.9080
ATOM   4655  HA  ARG B  89      12.055 -32.920 -14.105  0.1560 1.3870
ATOM   4656  CB  ARG B  89      12.415 -32.910 -11.955 -0.0007 1.9080
ATOM   4657  HB3 ARG B  89      13.175 -33.720 -11.975  0.0327 1.4870
ATOM   4658  HB2 ARG B  89      12.725 -32.190 -11.175  0.0327 1.4870
ATOM   4659  CG  ARG B  89      11.075 -33.590 -11.595  0.0390 1.9080
ATOM   4660  HG3 ARG B  89      10.625 -33.980 -12.535  0.0285 1.4870
ATOM   4661  HG2 ARG B  89      11.285 -34.480 -10.965  0.0285 1.4870
ATOM   4662  CD  ARG B  89      10.045 -32.670 -10.915  0.0486 1.9080
ATOM   4663  HD3 ARG B  89      10.345 -31.600 -10.995  0.0687 1.3870
ATOM   4664  HD2 ARG B  89       9.055 -32.820 -11.405  0.0687 1.3870
ATOM   4665  NE  ARG B  89       9.985 -33.040  -9.465 -0.5295 1.8240
ATOM   4666  HE  ARG B  89      10.815 -33.410  -9.035  0.3456 0.6000
ATOM   4667  CZ  ARG B  89       8.855 -33.160  -8.755  0.8076 1.9080
ATOM   4668  NH1 ARG B  89       7.645 -32.900  -9.285 -0.8627 1.8240
ATOM   4669 HH11 ARG B  89       7.595 -32.520 -10.205  0.4478 0.6000
ATOM   4670 HH12 ARG B  89       6.835 -32.970  -8.705  0.4478 0.6000
ATOM   4671  NH2 ARG B  89       8.945 -33.550  -7.475 -0.8627 1.8240
ATOM   4672 HH21 ARG B  89       9.845 -33.550  -7.045  0.4478 0.6000
ATOM   4673 HH22 ARG B  89       8.125 -33.730  -6.935  0.4478 0.6000
ATOM   4674  C   ARG B  89      11.615 -30.970 -13.415  0.7341 1.9080
ATOM   4675  O   ARG B  89      12.045 -29.900 -13.005 -0.5894 1.6612
ATOM   4676  N   SER B  90      10.385 -31.030 -13.965 -0.4157 1.8240
ATOM   4677  H   SER B  90      10.005 -31.870 -14.355  0.2719 0.6000
ATOM   4678  CA  SER B  90       9.495 -29.880 -14.115 -0.0249 1.9080
ATOM   4679  HA  SER B  90      10.075 -28.970 -14.075  0.0843 1.3870
ATOM   4680  CB  SER B  90       8.765 -29.910 -15.485  0.2117 1.9080
ATOM   4681  HB3 SER B  90       7.945 -29.160 -15.525  0.0352 1.3870
ATOM   4682  HB2 SER B  90       9.495 -29.600 -16.265  0.0352 1.3870
ATOM   4683  OG  SER B  90       8.275 -31.210 -15.805 -0.6546 1.7210
ATOM   4684  C   SER B  90       8.445 -29.760 -13.015  0.5973 1.9080
ATOM   4685  O   SER B  90       8.195 -30.660 -12.215 -0.5679 1.6612
ATOM   4686  HG  SER B  90       9.035 -31.856 -15.808  0.4275 0.0000
ATOM   4687  N   GLY B  91       7.805 -28.570 -12.915 -0.4157 1.8240
ATOM   4688  H   GLY B  91       8.055 -27.840 -13.565  0.2719 0.6000
ATOM   4689  CA  GLY B  91       6.675 -28.320 -12.015 -0.0252 1.9080
ATOM   4690  HA3 GLY B  91       6.135 -27.480 -12.405  0.0698 1.3870
ATOM   4691  HA2 GLY B  91       6.065 -29.210 -11.985  0.0698 1.3870
ATOM   4692  C   GLY B  91       7.015 -27.990 -10.585  0.5973 1.9080
ATOM   4693  O   GLY B  91       6.125 -27.760  -9.755 -0.5679 1.6612
ATOM   4694  N   VAL B  92       8.305 -27.910 -10.225 -0.4157 1.8240
ATOM   4695  H   VAL B  92       9.015 -28.100 -10.905  0.2719 0.6000
ATOM   4696  CA  VAL B  92       8.755 -27.500  -8.905 -0.0875 1.9080
ATOM   4697  HA  VAL B  92       7.905 -27.460  -8.235  0.0969 1.3870
ATOM   4698  CB  VAL B  92       9.735 -28.490  -8.285  0.2985 1.9080
ATOM   4699  HB  VAL B  92      10.585 -28.670  -8.985 -0.0297 1.4870
ATOM   4700  CG1 VAL B  92      10.275 -27.990  -6.935 -0.3192 1.9080
ATOM   4701 HG11 VAL B  92      10.905 -28.780  -6.475  0.0791 1.4870
ATOM   4702 HG12 VAL B  92      10.915 -27.080  -7.055  0.0791 1.4870
ATOM   4703 HG13 VAL B  92       9.445 -27.750  -6.235  0.0791 1.4870
ATOM   4704  CG2 VAL B  92       9.005 -29.830  -8.055 -0.3192 1.9080
ATOM   4705 HG21 VAL B  92       9.695 -30.580  -7.625  0.0791 1.4870
ATOM   4706 HG22 VAL B  92       8.165 -29.690  -7.335  0.0791 1.4870
ATOM   4707 HG23 VAL B  92       8.595 -30.230  -9.005  0.0791 1.4870
ATOM   4708  C   VAL B  92       9.395 -26.130  -9.035  0.5973 1.9080
ATOM   4709  O   VAL B  92      10.275 -25.960  -9.875 -0.5679 1.6612
ATOM   4710  N   PRO B  93       9.025 -25.090  -8.275 -0.2548 1.8240
ATOM   4711  CD  PRO B  93       7.825 -25.060  -7.445  0.0192 1.9080
ATOM   4712  HD3 PRO B  93       7.825 -25.890  -6.715  0.0391 1.3870
ATOM   4713  HD2 PRO B  93       6.935 -25.130  -8.105  0.0391 1.3870
ATOM   4714  CA  PRO B  93       9.625 -23.770  -8.455 -0.0266 1.9080
ATOM   4715  HA  PRO B  93       9.695 -23.580  -9.515  0.0641 1.3870
ATOM   4716  CB  PRO B  93       8.605 -22.820  -7.775 -0.0070 1.9080
ATOM   4717  HB3 PRO B  93       9.085 -21.930  -7.325  0.0253 1.4870
ATOM   4718  HB2 PRO B  93       7.875 -22.490  -8.545  0.0253 1.4870
ATOM   4719  CG  PRO B  93       7.885 -23.700  -6.745  0.0189 1.9080
ATOM   4720  HG3 PRO B  93       8.515 -23.800  -5.845  0.0213 1.4870
ATOM   4721  HG2 PRO B  93       6.885 -23.310  -6.475  0.0213 1.4870
ATOM   4722  C   PRO B  93      11.015 -23.660  -7.815  0.5896 1.9080
ATOM   4723  O   PRO B  93      11.205 -24.230  -6.735 -0.5748 1.6612
ATOM   4724  N   PRO B  94      11.995 -22.960  -8.405 -0.2548 1.8240
ATOM   4725  CD  PRO B  94      11.835 -22.220  -9.655  0.0192 1.9080
ATOM   4726  HD3 PRO B  94      10.945 -21.550  -9.615  0.0391 1.3870
ATOM   4727  HD2 PRO B  94      11.735 -22.950 -10.485  0.0391 1.3870
ATOM   4728  CA  PRO B  94      13.335 -22.780  -7.845 -0.0266 1.9080
ATOM   4729  HA  PRO B  94      13.705 -23.720  -7.465  0.0641 1.3870
ATOM   4730  CB  PRO B  94      14.135 -22.230  -9.025 -0.0070 1.9080
ATOM   4731  HB3 PRO B  94      15.025 -21.650  -8.725  0.0253 1.4870
ATOM   4732  HB2 PRO B  94      14.455 -23.070  -9.675  0.0253 1.4870
ATOM   4733  CG  PRO B  94      13.115 -21.400  -9.815  0.0189 1.9080
ATOM   4734  HG3 PRO B  94      12.985 -20.410  -9.335  0.0213 1.4870
ATOM   4735  HG2 PRO B  94      13.405 -21.270 -10.885  0.0213 1.4870
ATOM   4736  C   PRO B  94      13.325 -21.770  -6.705  0.5896 1.9080
ATOM   4737  O   PRO B  94      12.575 -20.790  -6.775 -0.5748 1.6612
ATOM   4738  N   LYS B  95      14.115 -21.990  -5.635 -0.3479 1.8240
ATOM   4739  H   LYS B  95      14.745 -22.770  -5.605  0.2747 0.6000
ATOM   4740  CA  LYS B  95      14.125 -21.090  -4.495 -0.2400 1.9080
ATOM   4741  HA  LYS B  95      13.895 -20.090  -4.825  0.1426 1.3870
ATOM   4742  CB  LYS B  95      13.105 -21.490  -3.405 -0.0094 1.9080
ATOM   4743  HB3 LYS B  95      13.265 -22.560  -3.115  0.0362 1.4870
ATOM   4744  HB2 LYS B  95      13.255 -20.870  -2.495  0.0362 1.4870
ATOM   4745  CG  LYS B  95      11.655 -21.300  -3.885  0.0187 1.9080
ATOM   4746  HG3 LYS B  95      11.525 -20.230  -4.185  0.0103 1.4870
ATOM   4747  HG2 LYS B  95      11.495 -21.930  -4.795  0.0103 1.4870
ATOM   4748  CD  LYS B  95      10.615 -21.690  -2.855 -0.0479 1.9080
ATOM   4749  HD3 LYS B  95      10.855 -22.730  -2.515  0.0621 1.4870
ATOM   4750  HD2 LYS B  95      10.715 -21.010  -1.975  0.0621 1.4870
ATOM   4751  CE  LYS B  95       9.185 -21.640  -3.395 -0.0143 1.9080
ATOM   4752  HE3 LYS B  95       8.905 -20.590  -3.655  0.1135 1.1000
ATOM   4753  HE2 LYS B  95       9.095 -22.280  -4.295  0.1135 1.1000
ATOM   4754  NZ  LYS B  95       8.265 -22.130  -2.365 -0.3854 1.8240
ATOM   4755  HZ1 LYS B  95       7.305 -22.300  -2.695  0.3400 0.6000
ATOM   4756  HZ2 LYS B  95       8.645 -22.980  -1.905  0.3400 0.6000
ATOM   4757  HZ3 LYS B  95       8.235 -21.410  -1.595  0.3400 0.6000
ATOM   4758  C   LYS B  95      15.525 -21.010  -3.905  0.7341 1.9080
ATOM   4759  O   LYS B  95      16.335 -21.910  -4.055 -0.5894 1.6612
ATOM   4760  N   VAL B  96      15.835 -19.860  -3.275 -0.4157 1.8240
ATOM   4761  H   VAL B  96      15.135 -19.150  -3.145  0.2719 0.6000
ATOM   4762  CA  VAL B  96      17.185 -19.460  -2.935 -0.0875 1.9080
ATOM   4763  HA  VAL B  96      17.865 -20.280  -3.105  0.0969 1.3870
ATOM   4764  CB  VAL B  96      17.615 -18.270  -3.795  0.2985 1.9080
ATOM   4765  HB  VAL B  96      16.885 -17.440  -3.635 -0.0297 1.4870
ATOM   4766  CG1 VAL B  96      19.025 -17.770  -3.445 -0.3192 1.9080
ATOM   4767 HG11 VAL B  96      19.335 -16.980  -4.165  0.0791 1.4870
ATOM   4768 HG12 VAL B  96      19.065 -17.340  -2.425  0.0791 1.4870
ATOM   4769 HG13 VAL B  96      19.755 -18.610  -3.515  0.0791 1.4870
ATOM   4770  CG2 VAL B  96      17.555 -18.660  -5.285 -0.3192 1.9080
ATOM   4771 HG21 VAL B  96      17.925 -17.830  -5.925  0.0791 1.4870
ATOM   4772 HG22 VAL B  96      18.185 -19.550  -5.475  0.0791 1.4870
ATOM   4773 HG23 VAL B  96      16.525 -18.900  -5.605  0.0791 1.4870
ATOM   4774  C   VAL B  96      17.285 -19.090  -1.455  0.5973 1.9080
ATOM   4775  O   VAL B  96      16.375 -18.470  -0.905 -0.5679 1.6612
ATOM   4776  N   VAL B  97      18.395 -19.450  -0.775 -0.4157 1.8240
ATOM   4777  H   VAL B  97      19.075 -20.010  -1.245  0.2719 0.6000
ATOM   4778  CA  VAL B  97      18.715 -19.050   0.595 -0.0875 1.9080
ATOM   4779  HA  VAL B  97      17.935 -18.420   0.995  0.0969 1.3870
ATOM   4780  CB  VAL B  97      18.955 -20.260   1.495  0.2985 1.9080
ATOM   4781  HB  VAL B  97      19.825 -20.850   1.135 -0.0297 1.4870
ATOM   4782  CG1 VAL B  97      19.175 -19.850   2.965 -0.3192 1.9080
ATOM   4783 HG11 VAL B  97      19.155 -20.740   3.625  0.0791 1.4870
ATOM   4784 HG12 VAL B  97      20.165 -19.360   3.095  0.0791 1.4870
ATOM   4785 HG13 VAL B  97      18.385 -19.140   3.295  0.0791 1.4870
ATOM   4786  CG2 VAL B  97      17.705 -21.140   1.425 -0.3192 1.9080
ATOM   4787 HG21 VAL B  97      17.775 -21.980   2.155  0.0791 1.4870
ATOM   4788 HG22 VAL B  97      16.825 -20.520   1.665  0.0791 1.4870
ATOM   4789 HG23 VAL B  97      17.575 -21.570   0.405  0.0791 1.4870
ATOM   4790  C   VAL B  97      20.005 -18.270   0.565  0.5973 1.9080
ATOM   4791  O   VAL B  97      20.885 -18.590  -0.215 -0.5679 1.6612
ATOM   4792  N   ASN B  98      20.185 -17.230   1.415 -0.4157 1.8240
ATOM   4793  H   ASN B  98      19.475 -16.920   2.055  0.2719 0.6000
ATOM   4794  CA  ASN B  98      21.505 -16.630   1.555  0.0143 1.9080
ATOM   4795  HA  ASN B  98      22.025 -16.790   0.625  0.1048 1.3870
ATOM   4796  CB  ASN B  98      21.495 -15.090   1.705 -0.2041 1.9080
ATOM   4797  HB3 ASN B  98      22.485 -14.700   1.385  0.0797 1.4870
ATOM   4798  HB2 ASN B  98      20.725 -14.670   1.025  0.0797 1.4870
ATOM   4799  CG  ASN B  98      21.205 -14.610   3.125  0.7130 1.9080
ATOM   4800  C   ASN B  98      22.375 -17.310   2.605  0.5973 1.9080
ATOM   4801  O   ASN B  98      21.915 -17.800   3.635 -0.5679 1.6612
ATOM   4802  OD1 ASN B  98      20.195 -14.980   3.725 -0.5931 1.6612
ATOM   4803  ND2 ASN B  98      22.105 -13.770   3.685 -0.9191 1.8240
ATOM   4804 HD22 ASN B  98      21.905 -13.450   4.605  0.4196 0.6000
ATOM   4805 HD21 ASN B  98      22.945 -13.550   3.205  0.4196 0.6000
ATOM   4806  N   TYR B  99      23.695 -17.320   2.375 -0.4157 1.8240
ATOM   4807  H   TYR B  99      24.075 -16.930   1.535  0.2719 0.6000
ATOM   4808  CA  TYR B  99      24.635 -17.730   3.385 -0.0014 1.9080
ATOM   4809  HA  TYR B  99      24.165 -17.700   4.345  0.0876 1.3870
ATOM   4810  CB  TYR B  99      25.125 -19.200   3.195 -0.0152 1.9080
ATOM   4811  HB3 TYR B  99      25.725 -19.510   4.075  0.0295 1.4870
ATOM   4812  HB2 TYR B  99      24.245 -19.870   3.125  0.0295 1.4870
ATOM   4813  CG  TYR B  99      25.955 -19.380   1.955 -0.0011 1.9080
ATOM   4814  CD1 TYR B  99      25.385 -19.680   0.705 -0.1906 1.9080
ATOM   4815  HD1 TYR B  99      24.315 -19.760   0.615  0.1699 1.4590
ATOM   4816  CE1 TYR B  99      26.215 -19.850  -0.415 -0.2341 1.9080
ATOM   4817  HE1 TYR B  99      25.785 -20.080  -1.385  0.1656 1.4590
ATOM   4818  CZ  TYR B  99      27.595 -19.730  -0.275  0.3226 1.9080
ATOM   4819  OH  TYR B  99      28.445 -19.920  -1.375 -0.5579 1.7210
ATOM   4820  CD2 TYR B  99      27.345 -19.240   2.065 -0.1906 1.9080
ATOM   4821  HD2 TYR B  99      27.765 -18.990   3.025  0.1699 1.4590
ATOM   4822  CE2 TYR B  99      28.165 -19.420   0.955 -0.2341 1.9080
ATOM   4823  HE2 TYR B  99      29.235 -19.310   1.065  0.1656 1.4590
ATOM   4824  C   TYR B  99      25.735 -16.680   3.435  0.5973 1.9080
ATOM   4825  O   TYR B  99      26.155 -16.170   2.405 -0.5679 1.6612
ATOM   4826  HH  TYR B  99      28.077 -19.415  -2.148  0.3992 0.0000
ATOM   4827  N   GLU B 100      26.185 -16.270   4.635 -0.5163 1.8240
ATOM   4828  H   GLU B 100      25.845 -16.670   5.485  0.2936 0.6000
ATOM   4829  CA  GLU B 100      27.125 -15.170   4.765  0.0397 1.9080
ATOM   4830  HA  GLU B 100      26.815 -14.360   4.115  0.1105 1.3870
ATOM   4831  CB  GLU B 100      27.185 -14.670   6.225  0.0560 1.9080
ATOM   4832  HB3 GLU B 100      27.495 -15.520   6.875 -0.0173 1.4870
ATOM   4833  HB2 GLU B 100      27.965 -13.880   6.295 -0.0173 1.4870
ATOM   4834  CG  GLU B 100      25.865 -14.090   6.785  0.0136 1.9080
ATOM   4835  HG3 GLU B 100      25.495 -13.260   6.145 -0.0425 1.4870
ATOM   4836  HG2 GLU B 100      25.085 -14.870   6.855 -0.0425 1.4870
ATOM   4837  CD  GLU B 100      26.165 -13.550   8.175  0.8054 1.9080
ATOM   4838  OE1 GLU B 100      26.755 -14.340   8.975 -0.8188 1.6612
ATOM   4839  OE2 GLU B 100      25.905 -12.360   8.455 -0.8188 1.6612
ATOM   4840  C   GLU B 100      28.545 -15.550   4.385  0.5366 1.9080
ATOM   4841  O   GLU B 100      29.245 -14.790   3.715 -0.5819 1.6612
ATOM   4842  N   ALA B 101      29.005 -16.740   4.815 -0.4157 1.8240
ATOM   4843  H   ALA B 101      28.395 -17.350   5.305  0.2719 0.6000
ATOM   4844  CA  ALA B 101      30.385 -17.150   4.685  0.0337 1.9080
ATOM   4845  HA  ALA B 101      30.915 -16.480   4.015  0.0823 1.3870
ATOM   4846  CB  ALA B 101      31.075 -17.150   6.055 -0.1825 1.9080
ATOM   4847  HB1 ALA B 101      32.145 -17.430   5.965  0.0603 1.4870
ATOM   4848  HB2 ALA B 101      31.015 -16.130   6.495  0.0603 1.4870
ATOM   4849  HB3 ALA B 101      30.575 -17.860   6.745  0.0603 1.4870
ATOM   4850  C   ALA B 101      30.475 -18.530   4.075  0.5973 1.9080
ATOM   4851  O   ALA B 101      29.705 -19.430   4.415 -0.5679 1.6612
ATOM   4852  N   GLY B 102      31.425 -18.730   3.145 -0.4157 1.8240
ATOM   4853  H   GLY B 102      32.105 -18.020   2.945  0.2719 0.6000
ATOM   4854  CA  GLY B 102      31.585 -20.000   2.445 -0.0252 1.9080
ATOM   4855  HA3 GLY B 102      30.905 -20.740   2.845  0.0698 1.3870
ATOM   4856  HA2 GLY B 102      31.435 -19.820   1.395  0.0698 1.3870
ATOM   4857  C   GLY B 102      32.955 -20.560   2.585  0.5973 1.9080
ATOM   4858  O   GLY B 102      33.845 -19.970   3.185 -0.5679 1.6612
ATOM   4859  N   GLU B 103      33.145 -21.750   1.995 -0.5163 1.8240
ATOM   4860  H   GLU B 103      32.385 -22.220   1.555  0.2936 0.6000
ATOM   4861  CA  GLU B 103      34.385 -22.480   1.975  0.0397 1.9080
ATOM   4862  HA  GLU B 103      35.075 -22.080   2.705  0.1105 1.3870
ATOM   4863  CB  GLU B 103      34.055 -23.940   2.355  0.0560 1.9080
ATOM   4864  HB3 GLU B 103      33.515 -23.920   3.325 -0.0173 1.4870
ATOM   4865  HB2 GLU B 103      33.355 -24.370   1.595 -0.0173 1.4870
ATOM   4866  CG  GLU B 103      35.265 -24.890   2.485  0.0136 1.9080
ATOM   4867  HG3 GLU B 103      35.695 -25.100   1.485 -0.0425 1.4870
ATOM   4868  HG2 GLU B 103      36.045 -24.430   3.125 -0.0425 1.4870
ATOM   4869  CD  GLU B 103      34.825 -26.200   3.115  0.8054 1.9080
ATOM   4870  OE1 GLU B 103      33.695 -26.690   2.825 -0.8188 1.6612
ATOM   4871  OE2 GLU B 103      35.565 -26.730   3.985 -0.8188 1.6612
ATOM   4872  C   GLU B 103      35.035 -22.380   0.605  0.5366 1.9080
ATOM   4873  O   GLU B 103      34.365 -22.200  -0.415 -0.5819 1.6612
ATOM   4874  N   TRP B 104      36.385 -22.440   0.535 -0.4157 1.8240
ATOM   4875  H   TRP B 104      36.915 -22.510   1.385  0.2719 0.6000
ATOM   4876  CA  TRP B 104      37.115 -22.560  -0.715 -0.0275 1.9080
ATOM   4877  HA  TRP B 104      36.715 -21.870  -1.435  0.1123 1.3870
ATOM   4878  CB  TRP B 104      38.635 -22.310  -0.525 -0.0050 1.9080
ATOM   4879  HB3 TRP B 104      38.955 -22.840   0.395  0.0339 1.4870
ATOM   4880  HB2 TRP B 104      39.205 -22.760  -1.365  0.0339 1.4870
ATOM   4881  CG  TRP B 104      39.085 -20.870  -0.415 -0.1415 1.9080
ATOM   4882  CD1 TRP B 104      38.825 -19.930   0.535 -0.1638 1.9080
ATOM   4883  HD1 TRP B 104      38.155 -20.070   1.375  0.2062 1.4090
ATOM   4884  NE1 TRP B 104      39.545 -18.780   0.285 -0.3418 1.8240
ATOM   4885  HE1 TRP B 104      39.655 -18.000   0.875  0.3412 0.6000
ATOM   4886  CE2 TRP B 104      40.305 -18.980  -0.845  0.1380 1.9080
ATOM   4887  CD2 TRP B 104      40.035 -20.270  -1.335  0.1243 1.9080
ATOM   4888  CE3 TRP B 104      40.645 -20.760  -2.485 -0.2387 1.9080
ATOM   4889  HE3 TRP B 104      40.445 -21.750  -2.865  0.1700 1.4590
ATOM   4890  CZ3 TRP B 104      41.565 -19.930  -3.145 -0.1972 1.9080
ATOM   4891  HZ3 TRP B 104      42.065 -20.280  -4.035  0.1447 1.4590
ATOM   4892  CZ2 TRP B 104      41.225 -18.170  -1.485 -0.2601 1.9080
ATOM   4893  HZ2 TRP B 104      41.495 -17.190  -1.105  0.1572 1.4590
ATOM   4894  CH2 TRP B 104      41.855 -18.650  -2.645 -0.1134 1.9080
ATOM   4895  HH2 TRP B 104      42.605 -18.030  -3.125  0.1417 1.4590
ATOM   4896  C   TRP B 104      37.005 -23.960  -1.295  0.5973 1.9080
ATOM   4897  O   TRP B 104      37.395 -24.940  -0.665 -0.5679 1.6612
ATOM   4898  N   ALA B 105      36.505 -24.070  -2.545 -0.4157 1.8240
ATOM   4899  H   ALA B 105      36.225 -23.270  -3.065  0.2719 0.6000
ATOM   4900  CA  ALA B 105      36.375 -25.340  -3.215  0.0337 1.9080
ATOM   4901  HA  ALA B 105      36.295 -26.140  -2.485  0.0823 1.3870
ATOM   4902  CB  ALA B 105      35.105 -25.330  -4.085 -0.1825 1.9080
ATOM   4903  HB1 ALA B 105      34.955 -26.310  -4.585  0.0603 1.4870
ATOM   4904  HB2 ALA B 105      34.225 -25.130  -3.435  0.0603 1.4870
ATOM   4905  HB3 ALA B 105      35.165 -24.530  -4.855  0.0603 1.4870
ATOM   4906  C   ALA B 105      37.585 -25.640  -4.095  0.5973 1.9080
ATOM   4907  O   ALA B 105      38.105 -24.770  -4.795 -0.5679 1.6612
ATOM   4908  N   GLU B 106      38.045 -26.910  -4.125 -0.5163 1.8240
ATOM   4909  H   GLU B 106      37.665 -27.610  -3.505  0.2936 0.6000
ATOM   4910  CA  GLU B 106      38.945 -27.380  -5.165  0.0397 1.9080
ATOM   4911  HA  GLU B 106      39.745 -26.660  -5.295  0.1105 1.3870
ATOM   4912  CB  GLU B 106      39.565 -28.770  -4.835  0.0560 1.9080
ATOM   4913  HB3 GLU B 106      38.745 -29.420  -4.445 -0.0173 1.4870
ATOM   4914  HB2 GLU B 106      39.955 -29.250  -5.755 -0.0173 1.4870
ATOM   4915  CG  GLU B 106      40.705 -28.760  -3.785  0.0136 1.9080
ATOM   4916  HG3 GLU B 106      40.395 -28.160  -2.905 -0.0425 1.4870
ATOM   4917  HG2 GLU B 106      40.875 -29.800  -3.445 -0.0425 1.4870
ATOM   4918  CD  GLU B 106      42.045 -28.230  -4.315  0.8054 1.9080
ATOM   4919  OE1 GLU B 106      42.555 -28.740  -5.345 -0.8188 1.6612
ATOM   4920  OE2 GLU B 106      42.605 -27.310  -3.665 -0.8188 1.6612
ATOM   4921  C   GLU B 106      38.185 -27.480  -6.485  0.5366 1.9080
ATOM   4922  O   GLU B 106      38.665 -27.050  -7.535 -0.5819 1.6612
ATOM   4923  N   ASN B 107      36.945 -28.010  -6.465 -0.4157 1.8240
ATOM   4924  H   ASN B 107      36.545 -28.340  -5.585  0.2719 0.6000
ATOM   4925  CA  ASN B 107      36.175 -28.300  -7.655  0.0143 1.9080
ATOM   4926  HA  ASN B 107      36.745 -28.070  -8.535  0.1048 1.3870
ATOM   4927  CB  ASN B 107      35.765 -29.790  -7.665 -0.2041 1.9080
ATOM   4928  HB3 ASN B 107      35.275 -30.030  -6.685  0.0797 1.4870
ATOM   4929  HB2 ASN B 107      35.035 -30.000  -8.475  0.0797 1.4870
ATOM   4930  CG  ASN B 107      36.975 -30.690  -7.805  0.7130 1.9080
ATOM   4931  C   ASN B 107      34.885 -27.480  -7.745  0.5973 1.9080
ATOM   4932  O   ASN B 107      33.925 -27.660  -6.995 -0.5679 1.6612
ATOM   4933  OD1 ASN B 107      37.615 -31.160  -6.865 -0.5931 1.6612
ATOM   4934  ND2 ASN B 107      37.265 -31.090  -9.065 -0.9191 1.8240
ATOM   4935 HD22 ASN B 107      37.965 -31.800  -9.145  0.4196 0.6000
ATOM   4936 HD21 ASN B 107      36.605 -30.920  -9.795  0.4196 0.6000
ATOM   4937  N   CYS B 108      34.795 -26.590  -8.745 -0.4157 1.8240
ATOM   4938  H   CYS B 108      35.605 -26.400  -9.315  0.2719 0.6000
ATOM   4939  CA  CYS B 108      33.555 -25.920  -9.095  0.0429 1.9080
ATOM   4940  HA  CYS B 108      32.755 -26.210  -8.435  0.0766 1.3870
ATOM   4941  CB  CYS B 108      33.695 -24.380  -9.105 -0.0790 1.9080
ATOM   4942  HB3 CYS B 108      34.535 -24.110  -9.775  0.0910 1.3870
ATOM   4943  HB2 CYS B 108      32.765 -23.910  -9.495  0.0910 1.3870
ATOM   4944  SG  CYS B 108      34.005 -23.710  -7.455 -0.1081 2.0000
ATOM   4945  C   CYS B 108      33.155 -26.310 -10.495  0.5973 1.9080
ATOM   4946  O   CYS B 108      33.975 -26.710 -11.315 -0.5679 1.6612
ATOM   4947  N   TYR B 109      31.865 -26.190 -10.835 -0.4157 1.8240
ATOM   4948  H   TYR B 109      31.195 -25.850 -10.165  0.2719 0.6000
ATOM   4949  CA  TYR B 109      31.355 -26.570 -12.145 -0.0014 1.9080
ATOM   4950  HA  TYR B 109      32.165 -26.860 -12.785  0.0876 1.3870
ATOM   4951  CB  TYR B 109      30.335 -27.740 -12.095 -0.0152 1.9080
ATOM   4952  HB3 TYR B 109      29.395 -27.390 -11.625  0.0295 1.4870
ATOM   4953  HB2 TYR B 109      30.115 -28.120 -13.105  0.0295 1.4870
ATOM   4954  CG  TYR B 109      30.865 -28.860 -11.255 -0.0011 1.9080
ATOM   4955  CD1 TYR B 109      31.725 -29.840 -11.775 -0.1906 1.9080
ATOM   4956  HD1 TYR B 109      31.995 -29.810 -12.825  0.1699 1.4590
ATOM   4957  CE1 TYR B 109      32.255 -30.840 -10.945 -0.2341 1.9080
ATOM   4958  HE1 TYR B 109      32.935 -31.580 -11.345  0.1656 1.4590
ATOM   4959  CZ  TYR B 109      31.885 -30.890  -9.595  0.3226 1.9080
ATOM   4960  OH  TYR B 109      32.385 -31.880  -8.735 -0.5579 1.7210
ATOM   4961  CD2 TYR B 109      30.495 -28.940  -9.895 -0.1906 1.9080
ATOM   4962  HD2 TYR B 109      29.825 -28.200  -9.485  0.1699 1.4590
ATOM   4963  CE2 TYR B 109      30.995 -29.950  -9.075 -0.2341 1.9080
ATOM   4964  HE2 TYR B 109      30.705 -29.990  -8.035  0.1656 1.4590
ATOM   4965  C   TYR B 109      30.695 -25.370 -12.785  0.5973 1.9080
ATOM   4966  O   TYR B 109      30.325 -24.390 -12.125 -0.5679 1.6612
ATOM   4967  HH  TYR B 109      33.124 -32.356  -9.200  0.3992 0.0000
ATOM   4968  N   ASN B 110      30.555 -25.390 -14.115 -0.4157 1.8240
ATOM   4969  H   ASN B 110      30.965 -26.150 -14.635  0.2719 0.6000
ATOM   4970  CA  ASN B 110      29.965 -24.320 -14.875  0.0143 1.9080
ATOM   4971  HA  ASN B 110      29.205 -23.810 -14.295  0.1048 1.3870
ATOM   4972  CB  ASN B 110      31.115 -23.350 -15.285 -0.2041 1.9080
ATOM   4973  HB3 ASN B 110      31.575 -22.970 -14.345  0.0797 1.4870
ATOM   4974  HB2 ASN B 110      31.905 -23.920 -15.805  0.0797 1.4870
ATOM   4975  CG  ASN B 110      30.795 -22.120 -16.125  0.7130 1.9080
ATOM   4976  C   ASN B 110      29.305 -24.960 -16.085  0.5973 1.9080
ATOM   4977  O   ASN B 110      29.985 -25.390 -17.005 -0.5679 1.6612
ATOM   4978  OD1 ASN B 110      31.555 -21.150 -16.115 -0.5931 1.6612
ATOM   4979  ND2 ASN B 110      29.755 -22.160 -16.995 -0.9191 1.8240
ATOM   4980 HD22 ASN B 110      29.415 -21.290 -17.345  0.4196 0.6000
ATOM   4981 HD21 ASN B 110      29.265 -23.010 -17.165  0.4196 0.6000
ATOM   4982  N   LEU B 111      27.965 -25.030 -16.115 -0.4157 1.8240
ATOM   4983  H   LEU B 111      27.395 -24.670 -15.375  0.2719 0.6000
ATOM   4984  CA  LEU B 111      27.245 -25.720 -17.175 -0.0518 1.9080
ATOM   4985  HA  LEU B 111      27.905 -26.430 -17.665  0.0922 1.3870
ATOM   4986  CB  LEU B 111      26.045 -26.500 -16.595 -0.1102 1.9080
ATOM   4987  HB3 LEU B 111      25.355 -25.780 -16.095  0.0457 1.4870
ATOM   4988  HB2 LEU B 111      25.485 -27.000 -17.415  0.0457 1.4870
ATOM   4989  CG  LEU B 111      26.435 -27.590 -15.565  0.3531 1.9080
ATOM   4990  HG  LEU B 111      27.005 -27.110 -14.745 -0.0361 1.4870
ATOM   4991  CD1 LEU B 111      25.185 -28.220 -14.955 -0.4121 1.9080
ATOM   4992 HD11 LEU B 111      25.465 -28.970 -14.185  0.1000 1.4870
ATOM   4993 HD12 LEU B 111      24.555 -27.440 -14.465  0.1000 1.4870
ATOM   4994 HD13 LEU B 111      24.575 -28.720 -15.735  0.1000 1.4870
ATOM   4995  CD2 LEU B 111      27.335 -28.670 -16.185 -0.4121 1.9080
ATOM   4996 HD21 LEU B 111      27.515 -29.480 -15.455  0.1000 1.4870
ATOM   4997 HD22 LEU B 111      26.855 -29.100 -17.085  0.1000 1.4870
ATOM   4998 HD23 LEU B 111      28.315 -28.240 -16.475  0.1000 1.4870
ATOM   4999  C   LEU B 111      26.755 -24.770 -18.265  0.5973 1.9080
ATOM   5000  O   LEU B 111      26.025 -23.820 -17.995 -0.5679 1.6612
ATOM   5001  N   GLU B 112      27.145 -25.040 -19.525 -0.5163 1.8240
ATOM   5002  H   GLU B 112      27.795 -25.790 -19.695  0.2936 0.6000
ATOM   5003  CA  GLU B 112      26.695 -24.330 -20.715  0.0397 1.9080
ATOM   5004  HA  GLU B 112      25.885 -23.660 -20.475  0.1105 1.3870
ATOM   5005  CB  GLU B 112      27.845 -23.540 -21.395  0.0560 1.9080
ATOM   5006  HB3 GLU B 112      28.735 -24.210 -21.465 -0.0173 1.4870
ATOM   5007  HB2 GLU B 112      27.555 -23.260 -22.435 -0.0173 1.4870
ATOM   5008  CG  GLU B 112      28.255 -22.230 -20.675  0.0136 1.9080
ATOM   5009  HG3 GLU B 112      28.385 -22.420 -19.585 -0.0425 1.4870
ATOM   5010  HG2 GLU B 112      29.215 -21.890 -21.105 -0.0425 1.4870
ATOM   5011  CD  GLU B 112      27.265 -21.080 -20.845  0.8054 1.9080
ATOM   5012  OE1 GLU B 112      26.105 -21.290 -21.295 -0.8188 1.6612
ATOM   5013  OE2 GLU B 112      27.695 -19.950 -20.495 -0.8188 1.6612
ATOM   5014  C   GLU B 112      26.165 -25.350 -21.705  0.5366 1.9080
ATOM   5015  O   GLU B 112      26.655 -25.510 -22.825 -0.5819 1.6612
ATOM   5016  N   ILE B 113      25.135 -26.110 -21.305 -0.4157 1.8240
ATOM   5017  H   ILE B 113      24.705 -25.950 -20.425  0.2719 0.6000
ATOM   5018  CA  ILE B 113      24.595 -27.190 -22.105 -0.0597 1.9080
ATOM   5019  HA  ILE B 113      25.255 -27.400 -22.925  0.0869 1.3870
ATOM   5020  CB  ILE B 113      24.465 -28.490 -21.315  0.1303 1.9080
ATOM   5021  HB  ILE B 113      24.055 -29.280 -21.985  0.0187 1.4870
ATOM   5022  CG2 ILE B 113      25.885 -28.930 -20.895 -0.3204 1.9080
ATOM   5023 HG21 ILE B 113      25.855 -29.940 -20.425  0.0882 1.4870
ATOM   5024 HG22 ILE B 113      26.555 -28.980 -21.775  0.0882 1.4870
ATOM   5025 HG23 ILE B 113      26.315 -28.230 -20.155  0.0882 1.4870
ATOM   5026  CG1 ILE B 113      23.505 -28.340 -20.115 -0.0430 1.9080
ATOM   5027 HG13 ILE B 113      23.945 -27.630 -19.375  0.0236 1.4870
ATOM   5028 HG12 ILE B 113      22.545 -27.910 -20.455  0.0236 1.4870
ATOM   5029  CD1 ILE B 113      23.205 -29.660 -19.425 -0.0660 1.9080
ATOM   5030 HD11 ILE B 113      22.425 -29.540 -18.645  0.0186 1.4870
ATOM   5031 HD12 ILE B 113      22.845 -30.410 -20.165  0.0186 1.4870
ATOM   5032 HD13 ILE B 113      24.125 -30.060 -18.945  0.0186 1.4870
ATOM   5033  C   ILE B 113      23.255 -26.820 -22.715  0.5973 1.9080
ATOM   5034  O   ILE B 113      22.525 -25.950 -22.235 -0.5679 1.6612
ATOM   5035  N   LYS B 114      22.915 -27.460 -23.845 -0.3479 1.8240
ATOM   5036  H   LYS B 114      23.545 -28.120 -24.255  0.2747 0.6000
ATOM   5037  CA  LYS B 114      21.735 -27.140 -24.635 -0.2400 1.9080
ATOM   5038  HA  LYS B 114      21.055 -26.540 -24.045  0.1426 1.3870
ATOM   5039  CB  LYS B 114      22.135 -26.340 -25.895 -0.0094 1.9080
ATOM   5040  HB3 LYS B 114      22.615 -27.010 -26.635  0.0362 1.4870
ATOM   5041  HB2 LYS B 114      21.215 -25.910 -26.365  0.0362 1.4870
ATOM   5042  CG  LYS B 114      23.105 -25.200 -25.565  0.0187 1.9080
ATOM   5043  HG3 LYS B 114      22.705 -24.640 -24.685  0.0103 1.4870
ATOM   5044  HG2 LYS B 114      24.095 -25.630 -25.275  0.0103 1.4870
ATOM   5045  CD  LYS B 114      23.315 -24.210 -26.705 -0.0479 1.9080
ATOM   5046  HD3 LYS B 114      23.585 -24.760 -27.635  0.0621 1.4870
ATOM   5047  HD2 LYS B 114      22.335 -23.700 -26.875  0.0621 1.4870
ATOM   5048  CE  LYS B 114      24.395 -23.190 -26.345 -0.0143 1.9080
ATOM   5049  HE3 LYS B 114      24.335 -22.930 -25.265  0.1135 1.1000
ATOM   5050  HE2 LYS B 114      25.415 -23.600 -26.565  0.1135 1.1000
ATOM   5051  NZ  LYS B 114      24.185 -21.960 -27.115 -0.3854 1.8240
ATOM   5052  HZ1 LYS B 114      24.975 -21.300 -27.005  0.3400 0.6000
ATOM   5053  HZ2 LYS B 114      23.985 -22.160 -28.115  0.3400 0.6000
ATOM   5054  HZ3 LYS B 114      23.315 -21.500 -26.695  0.3400 0.6000
ATOM   5055  C   LYS B 114      20.985 -28.390 -25.025  0.7341 1.9080
ATOM   5056  O   LYS B 114      21.395 -29.510 -24.735 -0.5894 1.6612
ATOM   5057  N   LYS B 115      19.845 -28.240 -25.705 -0.3479 1.8240
ATOM   5058  H   LYS B 115      19.445 -27.330 -25.855  0.2747 0.6000
ATOM   5059  CA  LYS B 115      19.155 -29.330 -26.365 -0.2400 1.9080
ATOM   5060  HA  LYS B 115      19.305 -30.230 -25.785  0.1426 1.3870
ATOM   5061  CB  LYS B 115      17.635 -29.030 -26.405 -0.0094 1.9080
ATOM   5062  HB3 LYS B 115      17.485 -28.030 -26.875  0.0362 1.4870
ATOM   5063  HB2 LYS B 115      17.115 -29.770 -27.045  0.0362 1.4870
ATOM   5064  CG  LYS B 115      16.995 -29.080 -25.015  0.0187 1.9080
ATOM   5065  HG3 LYS B 115      17.225 -30.070 -24.565  0.0103 1.4870
ATOM   5066  HG2 LYS B 115      17.465 -28.300 -24.375  0.0103 1.4870
ATOM   5067  CD  LYS B 115      15.475 -28.870 -25.065 -0.0479 1.9080
ATOM   5068  HD3 LYS B 115      15.285 -27.850 -25.475  0.0621 1.4870
ATOM   5069  HD2 LYS B 115      15.045 -29.600 -25.785  0.0621 1.4870
ATOM   5070  CE  LYS B 115      14.835 -29.030 -23.685 -0.0143 1.9080
ATOM   5071  HE3 LYS B 115      15.005 -30.060 -23.315  0.1135 1.1000
ATOM   5072  HE2 LYS B 115      15.275 -28.310 -22.965  0.1135 1.1000
ATOM   5073  NZ  LYS B 115      13.375 -28.790 -23.745 -0.3854 1.8240
ATOM   5074  HZ1 LYS B 115      12.965 -28.990 -22.805  0.3400 0.6000
ATOM   5075  HZ2 LYS B 115      13.195 -27.800 -24.005  0.3400 0.6000
ATOM   5076  HZ3 LYS B 115      12.945 -29.420 -24.455  0.3400 0.6000
ATOM   5077  C   LYS B 115      19.735 -29.580 -27.755  0.7341 1.9080
ATOM   5078  O   LYS B 115      20.635 -28.830 -28.175 -0.5894 1.6612
ATOM   5079  N   PRO B 116      19.345 -30.600 -28.525 -0.2548 1.8240
ATOM   5080  CD  PRO B 116      18.695 -31.800 -28.005  0.0192 1.9080
ATOM   5081  HD3 PRO B 116      17.595 -31.630 -27.975  0.0391 1.3870
ATOM   5082  HD2 PRO B 116      19.065 -32.080 -26.995  0.0391 1.3870
ATOM   5083  CA  PRO B 116      19.795 -30.780 -29.905 -0.0266 1.9080
ATOM   5084  HA  PRO B 116      20.875 -30.830 -29.895  0.0641 1.3870
ATOM   5085  CB  PRO B 116      19.125 -32.100 -30.325 -0.0070 1.9080
ATOM   5086  HB3 PRO B 116      18.095 -31.910 -30.695  0.0253 1.4870
ATOM   5087  HB2 PRO B 116      19.705 -32.620 -31.115  0.0253 1.4870
ATOM   5088  CG  PRO B 116      19.025 -32.890 -29.025  0.0189 1.9080
ATOM   5089  HG3 PRO B 116      18.255 -33.690 -29.065  0.0213 1.4870
ATOM   5090  HG2 PRO B 116      20.015 -33.340 -28.775  0.0213 1.4870
ATOM   5091  C   PRO B 116      19.395 -29.650 -30.835  0.5896 1.9080
ATOM   5092  O   PRO B 116      20.145 -29.310 -31.745 -0.5748 1.6612
ATOM   5093  N   ASP B 117      18.195 -29.080 -30.625 -0.5163 1.8240
ATOM   5094  H   ASP B 117      17.595 -29.410 -29.885  0.2936 0.6000
ATOM   5095  CA  ASP B 117      17.525 -28.100 -31.445  0.0381 1.9080
ATOM   5096  HA  ASP B 117      17.755 -28.300 -32.485  0.0880 1.3870
ATOM   5097  CB  ASP B 117      15.985 -28.260 -31.225 -0.0303 1.9080
ATOM   5098  HB3 ASP B 117      15.435 -27.410 -31.675 -0.0122 1.4870
ATOM   5099  HB2 ASP B 117      15.665 -29.190 -31.745 -0.0122 1.4870
ATOM   5100  CG  ASP B 117      15.605 -28.410 -29.755  0.7994 1.9080
ATOM   5101  OD1 ASP B 117      15.965 -29.460 -29.145 -0.8014 1.6612
ATOM   5102  OD2 ASP B 117      14.955 -27.490 -29.195 -0.8014 1.6612
ATOM   5103  C   ASP B 117      17.975 -26.660 -31.185  0.5366 1.9080
ATOM   5104  O   ASP B 117      17.305 -25.690 -31.535 -0.5819 1.6612
ATOM   5105  N   GLY B 118      19.155 -26.470 -30.565 -0.4157 1.8240
ATOM   5106  H   GLY B 118      19.695 -27.270 -30.325  0.2719 0.6000
ATOM   5107  CA  GLY B 118      19.685 -25.150 -30.235 -0.0252 1.9080
ATOM   5108  HA3 GLY B 118      20.755 -25.200 -30.255  0.0698 1.3870
ATOM   5109  HA2 GLY B 118      19.285 -24.410 -30.925  0.0698 1.3870
ATOM   5110  C   GLY B 118      19.295 -24.710 -28.855  0.5973 1.9080
ATOM   5111  O   GLY B 118      20.155 -24.290 -28.085 -0.5679 1.6612
ATOM   5112  N   SER B 119      17.995 -24.810 -28.535 -0.4157 1.8240
ATOM   5113  H   SER B 119      17.365 -25.130 -29.245  0.2719 0.6000
ATOM   5114  CA  SER B 119      17.335 -24.470 -27.285 -0.0249 1.9080
ATOM   5115  HA  SER B 119      17.075 -23.420 -27.335  0.0843 1.3870
ATOM   5116  CB  SER B 119      16.015 -25.280 -27.135  0.2117 1.9080
ATOM   5117  HB3 SER B 119      16.245 -26.360 -27.115  0.0352 1.3870
ATOM   5118  HB2 SER B 119      15.485 -25.010 -26.185  0.0352 1.3870
ATOM   5119  OG  SER B 119      15.135 -25.030 -28.225 -0.6546 1.7210
ATOM   5120  C   SER B 119      18.115 -24.700 -25.995  0.5973 1.9080
ATOM   5121  O   SER B 119      18.305 -25.830 -25.555 -0.5679 1.6612
ATOM   5122  HG  SER B 119      14.952 -25.886 -28.705  0.4275 0.0000
ATOM   5123  N   GLU B 120      18.595 -23.610 -25.345 -0.5163 1.8240
ATOM   5124  H   GLU B 120      18.635 -22.720 -25.795  0.2936 0.6000
ATOM   5125  CA  GLU B 120      19.255 -23.660 -24.055  0.0397 1.9080
ATOM   5126  HA  GLU B 120      20.195 -24.170 -24.225  0.1105 1.3870
ATOM   5127  CB  GLU B 120      19.605 -22.240 -23.515  0.0560 1.9080
ATOM   5128  HB3 GLU B 120      18.805 -21.530 -23.835 -0.0173 1.4870
ATOM   5129  HB2 GLU B 120      19.625 -22.240 -22.405 -0.0173 1.4870
ATOM   5130  CG  GLU B 120      20.995 -21.730 -23.965  0.0136 1.9080
ATOM   5131  HG3 GLU B 120      21.295 -20.870 -23.325 -0.0425 1.4870
ATOM   5132  HG2 GLU B 120      21.745 -22.530 -23.835 -0.0425 1.4870
ATOM   5133  CD  GLU B 120      21.055 -21.230 -25.415  0.8054 1.9080
ATOM   5134  OE1 GLU B 120      19.995 -21.170 -26.085 -0.8188 1.6612
ATOM   5135  OE2 GLU B 120      22.185 -20.880 -25.845 -0.8188 1.6612
ATOM   5136  C   GLU B 120      18.545 -24.440 -22.955  0.5366 1.9080
ATOM   5137  O   GLU B 120      17.345 -24.340 -22.725 -0.5819 1.6612
ATOM   5138  N   CYS B 121      19.315 -25.280 -22.245 -0.4157 1.8240
ATOM   5139  H   CYS B 121      20.305 -25.320 -22.425  0.2719 0.6000
ATOM   5140  CA  CYS B 121      18.795 -26.260 -21.315  0.0429 1.9080
ATOM   5141  HA  CYS B 121      17.845 -26.630 -21.665  0.0766 1.3870
ATOM   5142  CB  CYS B 121      19.835 -27.410 -21.305 -0.0790 1.9080
ATOM   5143  HB3 CYS B 121      20.035 -27.710 -22.355  0.0910 1.3870
ATOM   5144  HB2 CYS B 121      20.785 -26.990 -20.915  0.0910 1.3870
ATOM   5145  SG  CYS B 121      19.475 -28.910 -20.375 -0.1081 2.0000
ATOM   5146  C   CYS B 121      18.615 -25.720 -19.905  0.5973 1.9080
ATOM   5147  O   CYS B 121      17.865 -26.280 -19.115 -0.5679 1.6612
ATOM   5148  N   LEU B 122      19.285 -24.600 -19.565 -0.4157 1.8240
ATOM   5149  H   LEU B 122      19.855 -24.140 -20.235  0.2719 0.6000
ATOM   5150  CA  LEU B 122      19.235 -24.020 -18.235 -0.0518 1.9080
ATOM   5151  HA  LEU B 122      18.455 -24.520 -17.675  0.0922 1.3870
ATOM   5152  CB  LEU B 122      20.585 -24.180 -17.485 -0.1102 1.9080
ATOM   5153  HB3 LEU B 122      21.395 -23.740 -18.095  0.0457 1.4870
ATOM   5154  HB2 LEU B 122      20.555 -23.610 -16.525  0.0457 1.4870
ATOM   5155  CG  LEU B 122      20.975 -25.630 -17.125  0.3531 1.9080
ATOM   5156  HG  LEU B 122      21.045 -26.220 -18.065 -0.0361 1.4870
ATOM   5157  CD1 LEU B 122      22.345 -25.660 -16.435 -0.4121 1.9080
ATOM   5158 HD11 LEU B 122      22.635 -26.700 -16.195  0.1000 1.4870
ATOM   5159 HD12 LEU B 122      23.125 -25.210 -17.085  0.1000 1.4870
ATOM   5160 HD13 LEU B 122      22.305 -25.080 -15.485  0.1000 1.4870
ATOM   5161  CD2 LEU B 122      19.935 -26.310 -16.215 -0.4121 1.9080
ATOM   5162 HD21 LEU B 122      20.275 -27.320 -15.925  0.1000 1.4870
ATOM   5163 HD22 LEU B 122      19.795 -25.720 -15.285  0.1000 1.4870
ATOM   5164 HD23 LEU B 122      18.955 -26.400 -16.725  0.1000 1.4870
ATOM   5165  C   LEU B 122      18.865 -22.540 -18.305  0.5973 1.9080
ATOM   5166  O   LEU B 122      19.235 -21.850 -19.275 -0.5679 1.6612
ATOM   5167  N   PRO B 123      18.145 -21.980 -17.325 -0.2548 1.8240
ATOM   5168  CD  PRO B 123      17.695 -22.680 -16.115  0.0192 1.9080
ATOM   5169  HD3 PRO B 123      18.505 -23.290 -15.645  0.0391 1.3870
ATOM   5170  HD2 PRO B 123      16.825 -23.340 -16.375  0.0391 1.3870
ATOM   5171  CA  PRO B 123      17.805 -20.560 -17.285 -0.0266 1.9080
ATOM   5172  HA  PRO B 123      17.385 -20.260 -18.235  0.0641 1.3870
ATOM   5173  CB  PRO B 123      16.795 -20.480 -16.125 -0.0070 1.9080
ATOM   5174  HB3 PRO B 123      16.755 -19.480 -15.645  0.0253 1.4870
ATOM   5175  HB2 PRO B 123      15.775 -20.730 -16.505  0.0253 1.4870
ATOM   5176  CG  PRO B 123      17.255 -21.570 -15.165  0.0189 1.9080
ATOM   5177  HG3 PRO B 123      18.135 -21.230 -14.585  0.0213 1.4870
ATOM   5178  HG2 PRO B 123      16.455 -21.900 -14.455  0.0213 1.4870
ATOM   5179  C   PRO B 123      19.015 -19.700 -17.005  0.5896 1.9080
ATOM   5180  O   PRO B 123      19.965 -20.150 -16.355 -0.5748 1.6612
ATOM   5181  N   ALA B 124      19.035 -18.440 -17.485 -0.4157 1.8240
ATOM   5182  H   ALA B 124      18.255 -18.070 -17.975  0.2719 0.6000
ATOM   5183  CA  ALA B 124      20.075 -17.490 -17.135  0.0337 1.9080
ATOM   5184  HA  ALA B 124      21.035 -17.970 -17.255  0.0823 1.3870
ATOM   5185  CB  ALA B 124      20.005 -16.250 -18.045 -0.1825 1.9080
ATOM   5186  HB1 ALA B 124      20.815 -15.530 -17.805  0.0603 1.4870
ATOM   5187  HB2 ALA B 124      20.115 -16.560 -19.105  0.0603 1.4870
ATOM   5188  HB3 ALA B 124      19.035 -15.730 -17.925  0.0603 1.4870
ATOM   5189  C   ALA B 124      19.965 -17.080 -15.665  0.5973 1.9080
ATOM   5190  O   ALA B 124      18.875 -17.090 -15.095 -0.5679 1.6612
ATOM   5191  N   ALA B 125      21.095 -16.750 -15.005 -0.4157 1.8240
ATOM   5192  H   ALA B 125      21.975 -16.720 -15.465  0.2719 0.6000
ATOM   5193  CA  ALA B 125      21.115 -16.410 -13.595  0.0337 1.9080
ATOM   5194  HA  ALA B 125      20.615 -17.200 -13.055  0.0823 1.3870
ATOM   5195  CB  ALA B 125      22.575 -16.390 -13.095 -0.1825 1.9080
ATOM   5196  HB1 ALA B 125      22.625 -16.180 -12.005  0.0603 1.4870
ATOM   5197  HB2 ALA B 125      23.065 -17.370 -13.295  0.0603 1.4870
ATOM   5198  HB3 ALA B 125      23.155 -15.600 -13.625  0.0603 1.4870
ATOM   5199  C   ALA B 125      20.455 -15.060 -13.275  0.5973 1.9080
ATOM   5200  O   ALA B 125      20.915 -14.040 -13.795 -0.5679 1.6612
ATOM   5201  N   PRO B 126      19.395 -14.950 -12.455 -0.2548 1.8240
ATOM   5202  CD  PRO B 126      18.545 -16.080 -12.055  0.0192 1.9080
ATOM   5203  HD3 PRO B 126      18.895 -16.450 -11.075  0.0391 1.3870
ATOM   5204  HD2 PRO B 126      18.555 -16.910 -12.795  0.0391 1.3870
ATOM   5205  CA  PRO B 126      18.725 -13.670 -12.225 -0.0266 1.9080
ATOM   5206  HA  PRO B 126      18.545 -13.200 -13.185  0.0641 1.3870
ATOM   5207  CB  PRO B 126      17.425 -14.060 -11.495 -0.0070 1.9080
ATOM   5208  HB3 PRO B 126      17.595 -14.100 -10.405  0.0253 1.4870
ATOM   5209  HB2 PRO B 126      16.595 -13.360 -11.725  0.0253 1.4870
ATOM   5210  CG  PRO B 126      17.145 -15.490 -11.955  0.0189 1.9080
ATOM   5211  HG3 PRO B 126      16.485 -16.050 -11.265  0.0213 1.4870
ATOM   5212  HG2 PRO B 126      16.675 -15.470 -12.965  0.0213 1.4870
ATOM   5213  C   PRO B 126      19.525 -12.700 -11.365  0.5896 1.9080
ATOM   5214  O   PRO B 126      20.155 -13.140 -10.405 -0.5748 1.6612
ATOM   5215  N   ASP B 127      19.475 -11.390 -11.675 -0.5163 1.8240
ATOM   5216  H   ASP B 127      19.015 -11.070 -12.515  0.2936 0.6000
ATOM   5217  CA  ASP B 127      20.155 -10.270 -11.055  0.0381 1.9080
ATOM   5218  HA  ASP B 127      21.035 -10.110 -11.655  0.0880 1.3870
ATOM   5219  CB  ASP B 127      19.315  -8.960 -11.145 -0.0303 1.9080
ATOM   5220  HB3 ASP B 127      18.395  -9.060 -10.525 -0.0122 1.4870
ATOM   5221  HB2 ASP B 127      19.905  -8.100 -10.765 -0.0122 1.4870
ATOM   5222  CG  ASP B 127      18.885  -8.620 -12.565  0.7994 1.9080
ATOM   5223  OD1 ASP B 127      19.215  -9.390 -13.505 -0.8014 1.6612
ATOM   5224  OD2 ASP B 127      18.215  -7.570 -12.705 -0.8014 1.6612
ATOM   5225  C   ASP B 127      20.625 -10.430  -9.605  0.5366 1.9080
ATOM   5226  O   ASP B 127      19.865 -10.690  -8.665 -0.5819 1.6612
ATOM   5227  N   GLY B 128      21.945 -10.300  -9.395 -0.4157 1.8240
ATOM   5228  H   GLY B 128      22.525 -10.120 -10.185  0.2719 0.6000
ATOM   5229  CA  GLY B 128      22.575 -10.430  -8.095 -0.0252 1.9080
ATOM   5230  HA3 GLY B 128      23.375  -9.710  -8.055  0.0698 1.3870
ATOM   5231  HA2 GLY B 128      21.845 -10.270  -7.315  0.0698 1.3870
ATOM   5232  C   GLY B 128      23.185 -11.780  -7.865  0.5973 1.9080
ATOM   5233  O   GLY B 128      24.145 -11.880  -7.105 -0.5679 1.6612
ATOM   5234  N   ILE B 129      22.695 -12.830  -8.555 -0.4157 1.8240
ATOM   5235  H   ILE B 129      21.915 -12.730  -9.185  0.2719 0.6000
ATOM   5236  CA  ILE B 129      23.325 -14.140  -8.565 -0.0597 1.9080
ATOM   5237  HA  ILE B 129      23.675 -14.360  -7.565  0.0869 1.3870
ATOM   5238  CB  ILE B 129      22.395 -15.290  -8.975  0.1303 1.9080
ATOM   5239  HB  ILE B 129      21.975 -15.080  -9.985  0.0187 1.4870
ATOM   5240  CG2 ILE B 129      23.185 -16.630  -9.035 -0.3204 1.9080
ATOM   5241 HG21 ILE B 129      22.515 -17.460  -9.335  0.0882 1.4870
ATOM   5242 HG22 ILE B 129      23.995 -16.600  -9.785  0.0882 1.4870
ATOM   5243 HG23 ILE B 129      23.615 -16.870  -8.045  0.0882 1.4870
ATOM   5244  CG1 ILE B 129      21.215 -15.380  -7.975 -0.0430 1.9080
ATOM   5245 HG13 ILE B 129      21.635 -15.510  -6.955  0.0236 1.4870
ATOM   5246 HG12 ILE B 129      20.655 -14.430  -8.005  0.0236 1.4870
ATOM   5247  CD1 ILE B 129      20.245 -16.540  -8.225 -0.0660 1.9080
ATOM   5248 HD11 ILE B 129      19.365 -16.470  -7.545  0.0186 1.4870
ATOM   5249 HD12 ILE B 129      19.875 -16.520  -9.275  0.0186 1.4870
ATOM   5250 HD13 ILE B 129      20.735 -17.520  -8.055  0.0186 1.4870
ATOM   5251  C   ILE B 129      24.545 -14.090  -9.465  0.5973 1.9080
ATOM   5252  O   ILE B 129      24.485 -13.770 -10.645 -0.5679 1.6612
ATOM   5253  N   ARG B 130      25.725 -14.360  -8.885 -0.3479 1.8240
ATOM   5254  H   ARG B 130      25.775 -14.650  -7.935  0.2747 0.6000
ATOM   5255  CA  ARG B 130      26.995 -14.330  -9.565 -0.2637 1.9080
ATOM   5256  HA  ARG B 130      26.855 -14.420 -10.635  0.1560 1.3870
ATOM   5257  CB  ARG B 130      27.795 -13.050  -9.215 -0.0007 1.9080
ATOM   5258  HB3 ARG B 130      27.775 -12.960  -8.105  0.0327 1.4870
ATOM   5259  HB2 ARG B 130      28.855 -13.160  -9.525  0.0327 1.4870
ATOM   5260  CG  ARG B 130      27.215 -11.770  -9.855  0.0390 1.9080
ATOM   5261  HG3 ARG B 130      27.425 -11.820 -10.955  0.0285 1.4870
ATOM   5262  HG2 ARG B 130      26.105 -11.770  -9.755  0.0285 1.4870
ATOM   5263  CD  ARG B 130      27.755 -10.440  -9.305  0.0486 1.9080
ATOM   5264  HD3 ARG B 130      28.865 -10.450  -9.235  0.0687 1.3870
ATOM   5265  HD2 ARG B 130      27.455  -9.600  -9.975  0.0687 1.3870
ATOM   5266  NE  ARG B 130      27.105 -10.240  -7.965 -0.5295 1.8240
ATOM   5267  HE  ARG B 130      26.115 -10.130  -7.955  0.3456 0.6000
ATOM   5268  CZ  ARG B 130      27.645 -10.650  -6.805  0.8076 1.9080
ATOM   5269  NH1 ARG B 130      28.945 -10.940  -6.665 -0.8627 1.8240
ATOM   5270 HH11 ARG B 130      29.555 -10.950  -7.445  0.4478 0.6000
ATOM   5271 HH12 ARG B 130      29.185 -11.450  -5.815  0.4478 0.6000
ATOM   5272  NH2 ARG B 130      26.835 -10.900  -5.755 -0.8627 1.8240
ATOM   5273 HH21 ARG B 130      25.855 -11.030  -5.915  0.4478 0.6000
ATOM   5274 HH22 ARG B 130      27.275 -11.430  -5.015  0.4478 0.6000
ATOM   5275  C   ARG B 130      27.735 -15.550  -9.095  0.7341 1.9080
ATOM   5276  O   ARG B 130      27.385 -16.120  -8.055 -0.5894 1.6612
ATOM   5277  N   GLY B 131      28.715 -16.020  -9.875 -0.4157 1.8240
ATOM   5278  H   GLY B 131      28.955 -15.540 -10.715  0.2719 0.6000
ATOM   5279  CA  GLY B 131      29.485 -17.240  -9.605 -0.0252 1.9080
ATOM   5280  HA3 GLY B 131      28.815 -18.070  -9.755  0.0698 1.3870
ATOM   5281  HA2 GLY B 131      30.305 -17.240 -10.305  0.0698 1.3870
ATOM   5282  C   GLY B 131      30.105 -17.400  -8.235  0.5973 1.9080
ATOM   5283  O   GLY B 131      30.375 -16.440  -7.525 -0.5679 1.6612
ATOM   5284  N   PHE B 132      30.375 -18.660  -7.855 -0.4157 1.8240
ATOM   5285  H   PHE B 132      30.105 -19.410  -8.465  0.2719 0.6000
ATOM   5286  CA  PHE B 132      31.015 -19.050  -6.605 -0.0024 1.9080
ATOM   5287  HA  PHE B 132      30.325 -18.740  -5.835  0.0978 1.3870
ATOM   5288  CB  PHE B 132      31.115 -20.590  -6.515 -0.0343 1.9080
ATOM   5289  HB3 PHE B 132      30.125 -21.030  -6.785  0.0295 1.4870
ATOM   5290  HB2 PHE B 132      31.865 -20.990  -7.235  0.0295 1.4870
ATOM   5291  CG  PHE B 132      31.435 -21.080  -5.125  0.0118 1.9080
ATOM   5292  CD1 PHE B 132      30.435 -21.200  -4.155 -0.1256 1.9080
ATOM   5293  HD1 PHE B 132      29.425 -20.890  -4.395  0.1330 1.4590
ATOM   5294  CE1 PHE B 132      30.715 -21.730  -2.895 -0.1704 1.9080
ATOM   5295  HE1 PHE B 132      29.925 -21.860  -2.165  0.1430 1.4590
ATOM   5296  CZ  PHE B 132      32.015 -22.120  -2.575 -0.1072 1.9080
ATOM   5297  HZ  PHE B 132      32.245 -22.530  -1.605  0.1297 1.4590
ATOM   5298  CD2 PHE B 132      32.745 -21.460  -4.785 -0.1256 1.9080
ATOM   5299  HD2 PHE B 132      33.545 -21.370  -5.515  0.1330 1.4590
ATOM   5300  CE2 PHE B 132      33.035 -21.970  -3.515 -0.1704 1.9080
ATOM   5301  HE2 PHE B 132      34.045 -22.280  -3.265  0.1430 1.4590
ATOM   5302  C   PHE B 132      32.405 -18.400  -6.415  0.5973 1.9080
ATOM   5303  O   PHE B 132      33.255 -18.560  -7.295 -0.5679 1.6612
ATOM   5304  N   PRO B 133      32.695 -17.660  -5.325 -0.2548 1.8240
ATOM   5305  CD  PRO B 133      31.685 -17.250  -4.345  0.0192 1.9080
ATOM   5306  HD3 PRO B 133      31.645 -18.020  -3.545  0.0391 1.3870
ATOM   5307  HD2 PRO B 133      30.675 -17.100  -4.795  0.0391 1.3870
ATOM   5308  CA  PRO B 133      33.855 -16.780  -5.255 -0.0266 1.9080
ATOM   5309  HA  PRO B 133      33.815 -16.120  -6.115  0.0641 1.3870
ATOM   5310  CB  PRO B 133      33.685 -16.040  -3.925 -0.0070 1.9080
ATOM   5311  HB3 PRO B 133      34.055 -16.650  -3.065  0.0253 1.4870
ATOM   5312  HB2 PRO B 133      34.195 -15.050  -3.915  0.0253 1.4870
ATOM   5313  CG  PRO B 133      32.175 -15.900  -3.805  0.0189 1.9080
ATOM   5314  HG3 PRO B 133      31.835 -15.710  -2.765  0.0213 1.4870
ATOM   5315  HG2 PRO B 133      31.805 -15.080  -4.455  0.0213 1.4870
ATOM   5316  C   PRO B 133      35.225 -17.420  -5.265  0.5896 1.9080
ATOM   5317  O   PRO B 133      36.175 -16.720  -5.595 -0.5748 1.6612
ATOM   5318  N   ARG B 134      35.375 -18.680  -4.825 -0.3479 1.8240
ATOM   5319  H   ARG B 134      34.585 -19.210  -4.535  0.2747 0.6000
ATOM   5320  CA  ARG B 134      36.685 -19.280  -4.645 -0.2637 1.9080
ATOM   5321  HA  ARG B 134      37.405 -18.770  -5.255  0.1560 1.3870
ATOM   5322  CB  ARG B 134      37.125 -19.230  -3.155 -0.0007 1.9080
ATOM   5323  HB3 ARG B 134      36.365 -19.740  -2.535  0.0327 1.4870
ATOM   5324  HB2 ARG B 134      38.075 -19.800  -3.045  0.0327 1.4870
ATOM   5325  CG  ARG B 134      37.345 -17.810  -2.595  0.0390 1.9080
ATOM   5326  HG3 ARG B 134      36.395 -17.240  -2.615  0.0285 1.4870
ATOM   5327  HG2 ARG B 134      37.645 -17.910  -1.525  0.0285 1.4870
ATOM   5328  CD  ARG B 134      38.445 -17.020  -3.315  0.0486 1.9080
ATOM   5329  HD3 ARG B 134      39.395 -17.590  -3.285  0.0687 1.3870
ATOM   5330  HD2 ARG B 134      38.195 -16.830  -4.385  0.0687 1.3870
ATOM   5331  NE  ARG B 134      38.645 -15.740  -2.595 -0.5295 1.8240
ATOM   5332  HE  ARG B 134      39.245 -15.710  -1.765  0.3456 0.6000
ATOM   5333  CZ  ARG B 134      38.265 -14.510  -3.005  0.8076 1.9080
ATOM   5334  NH1 ARG B 134      37.395 -14.330  -4.015 -0.8627 1.8240
ATOM   5335 HH11 ARG B 134      37.045 -15.140  -4.505  0.4478 0.6000
ATOM   5336 HH12 ARG B 134      37.195 -13.410  -4.335  0.4478 0.6000
ATOM   5337  NH2 ARG B 134      38.805 -13.460  -2.355 -0.8627 1.8240
ATOM   5338 HH21 ARG B 134      39.415 -13.700  -1.575  0.4478 0.6000
ATOM   5339 HH22 ARG B 134      38.645 -12.520  -2.615  0.4478 0.6000
ATOM   5340  C   ARG B 134      36.695 -20.730  -5.105  0.7341 1.9080
ATOM   5341  O   ARG B 134      36.185 -21.630  -4.445 -0.5894 1.6612
ATOM   5342  N   CYS B 135      37.315 -20.960  -6.275 -0.4157 1.8240
ATOM   5343  H   CYS B 135      37.725 -20.220  -6.785  0.2719 0.6000
ATOM   5344  CA  CYS B 135      37.405 -22.270  -6.895  0.0429 1.9080
ATOM   5345  HA  CYS B 135      37.135 -23.050  -6.205  0.0766 1.3870
ATOM   5346  CB  CYS B 135      36.555 -22.340  -8.185 -0.0790 1.9080
ATOM   5347  HB3 CYS B 135      36.955 -21.620  -8.935  0.0910 1.3870
ATOM   5348  HB2 CYS B 135      36.635 -23.360  -8.635  0.0910 1.3870
ATOM   5349  SG  CYS B 135      34.805 -21.920  -7.925 -0.1081 2.0000
ATOM   5350  C   CYS B 135      38.835 -22.460  -7.345  0.5973 1.9080
ATOM   5351  O   CYS B 135      39.395 -21.580  -7.995 -0.5679 1.6612
ATOM   5352  N   ARG B 136      39.485 -23.600  -7.045 -0.3479 1.8240
ATOM   5353  H   ARG B 136      39.085 -24.270  -6.405  0.2747 0.6000
ATOM   5354  CA  ARG B 136      40.795 -23.870  -7.615 -0.2637 1.9080
ATOM   5355  HA  ARG B 136      41.365 -22.950  -7.625  0.1560 1.3870
ATOM   5356  CB  ARG B 136      41.595 -24.880  -6.765 -0.0007 1.9080
ATOM   5357  HB3 ARG B 136      41.615 -24.500  -5.715  0.0327 1.4870
ATOM   5358  HB2 ARG B 136      41.085 -25.860  -6.745  0.0327 1.4870
ATOM   5359  CG  ARG B 136      43.045 -25.070  -7.255  0.0390 1.9080
ATOM   5360  HG3 ARG B 136      43.035 -25.820  -8.075  0.0285 1.4870
ATOM   5361  HG2 ARG B 136      43.435 -24.130  -7.685  0.0285 1.4870
ATOM   5362  CD  ARG B 136      44.005 -25.570  -6.165  0.0486 1.9080
ATOM   5363  HD3 ARG B 136      43.545 -26.420  -5.615  0.0687 1.3870
ATOM   5364  HD2 ARG B 136      44.965 -25.900  -6.605  0.0687 1.3870
ATOM   5365  NE  ARG B 136      44.275 -24.400  -5.255 -0.5295 1.8240
ATOM   5366  HE  ARG B 136      44.205 -23.490  -5.645  0.3456 0.6000
ATOM   5367  CZ  ARG B 136      44.605 -24.500  -3.945  0.8076 1.9080
ATOM   5368  NH1 ARG B 136      44.595 -25.670  -3.305 -0.8627 1.8240
ATOM   5369 HH11 ARG B 136      43.935 -26.380  -3.645  0.4478 0.6000
ATOM   5370 HH12 ARG B 136      44.725 -25.700  -2.325  0.4478 0.6000
ATOM   5371  NH2 ARG B 136      44.935 -23.380  -3.265 -0.8627 1.8240
ATOM   5372 HH21 ARG B 136      44.895 -22.500  -3.715  0.4478 0.6000
ATOM   5373 HH22 ARG B 136      45.125 -23.440  -2.295  0.4478 0.6000
ATOM   5374  C   ARG B 136      40.705 -24.340  -9.065  0.7341 1.9080
ATOM   5375  O   ARG B 136      41.405 -23.830  -9.935 -0.5894 1.6612
ATOM   5376  N   TYR B 137      39.795 -25.280  -9.355 -0.4157 1.8240
ATOM   5377  H   TYR B 137      39.285 -25.740  -8.625  0.2719 0.6000
ATOM   5378  CA  TYR B 137      39.525 -25.760 -10.695 -0.0014 1.9080
ATOM   5379  HA  TYR B 137      40.135 -25.230 -11.415  0.0876 1.3870
ATOM   5380  CB  TYR B 137      39.745 -27.290 -10.825 -0.0152 1.9080
ATOM   5381  HB3 TYR B 137      39.025 -27.830 -10.165  0.0295 1.4870
ATOM   5382  HB2 TYR B 137      39.605 -27.630 -11.875  0.0295 1.4870
ATOM   5383  CG  TYR B 137      41.125 -27.670 -10.385 -0.0011 1.9080
ATOM   5384  CD1 TYR B 137      42.235 -27.440 -11.215 -0.1906 1.9080
ATOM   5385  HD1 TYR B 137      42.085 -27.010 -12.185  0.1699 1.4590
ATOM   5386  CE1 TYR B 137      43.535 -27.750 -10.775 -0.2341 1.9080
ATOM   5387  HE1 TYR B 137      44.385 -27.550 -11.395  0.1656 1.4590
ATOM   5388  CZ  TYR B 137      43.715 -28.320  -9.515  0.3226 1.9080
ATOM   5389  OH  TYR B 137      45.005 -28.620  -9.025 -0.5579 1.7210
ATOM   5390  CD2 TYR B 137      41.325 -28.260  -9.125 -0.1906 1.9080
ATOM   5391  HD2 TYR B 137      40.495 -28.460  -8.475  0.1699 1.4590
ATOM   5392  CE2 TYR B 137      42.615 -28.590  -8.695 -0.2341 1.9080
ATOM   5393  HE2 TYR B 137      42.745 -29.040  -7.725  0.1656 1.4590
ATOM   5394  C   TYR B 137      38.065 -25.490 -11.015  0.5973 1.9080
ATOM   5395  O   TYR B 137      37.155 -25.900 -10.295 -0.5679 1.6612
ATOM   5396  HH  TYR B 137      44.968 -29.504  -8.576  0.3992 0.0000
ATOM   5397  N   VAL B 138      37.785 -24.800 -12.135 -0.4157 1.8240
ATOM   5398  H   VAL B 138      38.525 -24.420 -12.695  0.2719 0.6000
ATOM   5399  CA  VAL B 138      36.425 -24.620 -12.615 -0.0875 1.9080
ATOM   5400  HA  VAL B 138      35.715 -24.930 -11.865  0.0969 1.3870
ATOM   5401  CB  VAL B 138      36.085 -23.190 -12.985  0.2985 1.9080
ATOM   5402  HB  VAL B 138      36.795 -22.850 -13.775 -0.0297 1.4870
ATOM   5403  CG1 VAL B 138      34.635 -23.090 -13.505 -0.3192 1.9080
ATOM   5404 HG11 VAL B 138      34.395 -22.030 -13.735  0.0791 1.4870
ATOM   5405 HG12 VAL B 138      34.475 -23.680 -14.425  0.0791 1.4870
ATOM   5406 HG13 VAL B 138      33.925 -23.440 -12.725  0.0791 1.4870
ATOM   5407  CG2 VAL B 138      36.265 -22.290 -11.755 -0.3192 1.9080
ATOM   5408 HG21 VAL B 138      36.025 -21.230 -12.005  0.0791 1.4870
ATOM   5409 HG22 VAL B 138      35.585 -22.610 -10.935  0.0791 1.4870
ATOM   5410 HG23 VAL B 138      37.305 -22.320 -11.385  0.0791 1.4870
ATOM   5411  C   VAL B 138      36.215 -25.510 -13.825  0.5973 1.9080
ATOM   5412  O   VAL B 138      36.865 -25.370 -14.865 -0.5679 1.6612
ATOM   5413  N   HIS B 139      35.275 -26.460 -13.715 -0.4157 1.8240
ATOM   5414  H   HIS B 139      34.785 -26.570 -12.845  0.2719 0.6000
ATOM   5415  CA  HIS B 139      34.975 -27.430 -14.735  0.0188 1.9080
ATOM   5416  HA  HIS B 139      35.855 -27.610 -15.355  0.0881 1.3870
ATOM   5417  CB  HIS B 139      34.575 -28.760 -14.055 -0.0462 1.9080
ATOM   5418  HB3 HIS B 139      33.695 -28.590 -13.395  0.0402 1.4870
ATOM   5419  HB2 HIS B 139      34.305 -29.520 -14.815  0.0402 1.4870
ATOM   5420  CG  HIS B 139      35.675 -29.300 -13.185 -0.0266 1.9080
ATOM   5421  C   HIS B 139      33.865 -26.930 -15.635  0.5973 1.9080
ATOM   5422  O   HIS B 139      32.675 -26.990 -15.295 -0.5679 1.6612
ATOM   5423  HE1 HIS B 139      37.785 -31.620 -12.555  0.1392 1.3590
ATOM   5424  CE1 HIS B 139      37.165 -30.730 -12.605  0.2057 1.9080
ATOM   5425  HD1 HIS B 139      35.906 -31.141 -14.187  0.3649 0.6000
ATOM   5426  CD2 HIS B 139      36.325 -28.760 -12.115  0.1292 1.9080
ATOM   5427  ND1 HIS B 139      36.195 -30.530 -13.475 -0.3811 1.8240
ATOM   5428  NE2 HIS B 139      37.285 -29.680 -11.755 -0.5727 1.8240
ATOM   5429  HD2 HIS B 139      36.175 -27.820 -11.605  0.1147 1.4090
ATOM   5430  N   LYS B 140      34.215 -26.370 -16.815 -0.3479 1.8240
ATOM   5431  H   LYS B 140      35.175 -26.400 -17.115  0.2747 0.6000
ATOM   5432  CA  LYS B 140      33.265 -25.760 -17.725 -0.2400 1.9080
ATOM   5433  HA  LYS B 140      32.415 -25.440 -17.145  0.1426 1.3870
ATOM   5434  CB  LYS B 140      33.845 -24.510 -18.445 -0.0094 1.9080
ATOM   5435  HB3 LYS B 140      34.525 -23.990 -17.735  0.0362 1.4870
ATOM   5436  HB2 LYS B 140      34.455 -24.820 -19.315  0.0362 1.4870
ATOM   5437  CG  LYS B 140      32.735 -23.520 -18.865  0.0187 1.9080
ATOM   5438  HG3 LYS B 140      31.975 -24.060 -19.485  0.0103 1.4870
ATOM   5439  HG2 LYS B 140      32.225 -23.190 -17.945  0.0103 1.4870
ATOM   5440  CD  LYS B 140      33.225 -22.290 -19.645 -0.0479 1.9080
ATOM   5441  HD3 LYS B 140      34.135 -21.870 -19.155  0.0621 1.4870
ATOM   5442  HD2 LYS B 140      33.535 -22.660 -20.655  0.0621 1.4870
ATOM   5443  CE  LYS B 140      32.155 -21.200 -19.855 -0.0143 1.9080
ATOM   5444  HE3 LYS B 140      32.455 -20.540 -20.705  0.1135 1.1000
ATOM   5445  HE2 LYS B 140      31.175 -21.660 -20.095  0.1135 1.1000
ATOM   5446  NZ  LYS B 140      31.975 -20.320 -18.665 -0.3854 1.8240
ATOM   5447  HZ1 LYS B 140      31.195 -19.650 -18.835  0.3400 0.6000
ATOM   5448  HZ2 LYS B 140      31.735 -20.870 -17.805  0.3400 0.6000
ATOM   5449  HZ3 LYS B 140      32.845 -19.790 -18.455  0.3400 0.6000
ATOM   5450  C   LYS B 140      32.745 -26.780 -18.725  0.7341 1.9080
ATOM   5451  O   LYS B 140      33.365 -27.030 -19.765 -0.5894 1.6612
ATOM   5452  N   VAL B 141      31.585 -27.390 -18.435 -0.4157 1.8240
ATOM   5453  H   VAL B 141      31.075 -27.130 -17.615  0.2719 0.6000
ATOM   5454  CA  VAL B 141      30.995 -28.400 -19.285 -0.0875 1.9080
ATOM   5455  HA  VAL B 141      31.775 -28.870 -19.865  0.0969 1.3870
ATOM   5456  CB  VAL B 141      30.265 -29.510 -18.525  0.2985 1.9080
ATOM   5457  HB  VAL B 141      29.345 -29.100 -18.065 -0.0297 1.4870
ATOM   5458  CG1 VAL B 141      29.885 -30.640 -19.505 -0.3192 1.9080
ATOM   5459 HG11 VAL B 141      29.455 -31.500 -18.955  0.0791 1.4870
ATOM   5460 HG12 VAL B 141      29.125 -30.290 -20.245  0.0791 1.4870
ATOM   5461 HG13 VAL B 141      30.775 -31.000 -20.065  0.0791 1.4870
ATOM   5462  CG2 VAL B 141      31.175 -30.060 -17.405 -0.3192 1.9080
ATOM   5463 HG21 VAL B 141      30.655 -30.890 -16.875  0.0791 1.4870
ATOM   5464 HG22 VAL B 141      32.115 -30.470 -17.835  0.0791 1.4870
ATOM   5465 HG23 VAL B 141      31.425 -29.280 -16.665  0.0791 1.4870
ATOM   5466  C   VAL B 141      30.055 -27.740 -20.275  0.5973 1.9080
ATOM   5467  O   VAL B 141      29.015 -27.170 -19.925 -0.5679 1.6612
ATOM   5468  N   SER B 142      30.435 -27.800 -21.565 -0.4157 1.8240
ATOM   5469  H   SER B 142      31.285 -28.280 -21.805  0.2719 0.6000
ATOM   5470  CA  SER B 142      29.645 -27.380 -22.695 -0.0249 1.9080
ATOM   5471  HA  SER B 142      28.855 -26.720 -22.385  0.0843 1.3870
ATOM   5472  CB  SER B 142      30.545 -26.690 -23.755  0.2117 1.9080
ATOM   5473  HB3 SER B 142      31.175 -25.930 -23.225  0.0352 1.3870
ATOM   5474  HB2 SER B 142      31.235 -27.430 -24.215  0.0352 1.3870
ATOM   5475  OG  SER B 142      29.775 -26.020 -24.755 -0.6546 1.7210
ATOM   5476  C   SER B 142      29.025 -28.620 -23.305  0.5973 1.9080
ATOM   5477  O   SER B 142      29.375 -29.750 -22.965 -0.5679 1.6612
ATOM   5478  HG  SER B 142      28.864 -25.832 -24.395  0.4275 0.0000
ATOM   5479  N   GLY B 143      28.065 -28.470 -24.235 -0.4157 1.8240
ATOM   5480  H   GLY B 143      27.775 -27.540 -24.495  0.2719 0.6000
ATOM   5481  CA  GLY B 143      27.555 -29.600 -24.995 -0.0252 1.9080
ATOM   5482  HA3 GLY B 143      27.915 -29.480 -26.015  0.0698 1.3870
ATOM   5483  HA2 GLY B 143      27.875 -30.520 -24.555  0.0698 1.3870
ATOM   5484  C   GLY B 143      26.055 -29.660 -25.065  0.5973 1.9080
ATOM   5485  O   GLY B 143      25.355 -28.650 -25.105 -0.5679 1.6612
ATOM   5486  N   THR B 144      25.515 -30.880 -25.135 -0.4157 1.8240
ATOM   5487  H   THR B 144      26.085 -31.700 -25.025  0.2719 0.6000
ATOM   5488  CA  THR B 144      24.115 -31.070 -25.485 -0.0389 1.9080
ATOM   5489  HA  THR B 144      23.555 -30.250 -25.085  0.1007 1.3870
ATOM   5490  CB  THR B 144      23.885 -31.100 -27.005  0.3654 1.9080
ATOM   5491  HB  THR B 144      24.305 -30.150 -27.425  0.0043 1.3870
ATOM   5492  OG1 THR B 144      22.515 -31.170 -27.365 -0.6761 1.7210
ATOM   5493  CG2 THR B 144      24.605 -32.290 -27.655 -0.2438 1.9080
ATOM   5494 HG21 THR B 144      24.475 -32.240 -28.765  0.0642 1.4870
ATOM   5495 HG22 THR B 144      25.685 -32.270 -27.435  0.0642 1.4870
ATOM   5496 HG23 THR B 144      24.175 -33.250 -27.305  0.0642 1.4870
ATOM   5497  C   THR B 144      23.535 -32.320 -24.835  0.5973 1.9080
ATOM   5498  O   THR B 144      24.205 -33.320 -24.585 -0.5679 1.6612
ATOM   5499  HG1 THR B 144      22.162 -30.257 -27.607  0.4102 0.0000
ATOM   5500  N   GLY B 145      22.235 -32.290 -24.495 -0.4157 1.8240
ATOM   5501  H   GLY B 145      21.685 -31.460 -24.665  0.2719 0.6000
ATOM   5502  CA  GLY B 145      21.545 -33.470 -24.015 -0.0252 1.9080
ATOM   5503  HA3 GLY B 145      21.805 -34.300 -24.655  0.0698 1.3870
ATOM   5504  HA2 GLY B 145      21.805 -33.600 -22.975  0.0698 1.3870
ATOM   5505  C   GLY B 145      20.065 -33.280 -24.085  0.5973 1.9080
ATOM   5506  O   GLY B 145      19.585 -32.180 -24.355 -0.5679 1.6612
ATOM   5507  N   PRO B 146      19.265 -34.300 -23.835 -0.2548 1.8240
ATOM   5508  CD  PRO B 146      19.675 -35.690 -23.685  0.0192 1.9080
ATOM   5509  HD3 PRO B 146      20.485 -35.800 -22.925  0.0391 1.3870
ATOM   5510  HD2 PRO B 146      20.015 -36.080 -24.675  0.0391 1.3870
ATOM   5511  CA  PRO B 146      17.845 -34.100 -23.595 -0.0266 1.9080
ATOM   5512  HA  PRO B 146      17.425 -33.430 -24.335  0.0641 1.3870
ATOM   5513  CB  PRO B 146      17.275 -35.530 -23.715 -0.0070 1.9080
ATOM   5514  HB3 PRO B 146      16.345 -35.680 -23.135  0.0253 1.4870
ATOM   5515  HB2 PRO B 146      17.075 -35.750 -24.785  0.0253 1.4870
ATOM   5516  CG  PRO B 146      18.415 -36.430 -23.225  0.0189 1.9080
ATOM   5517  HG3 PRO B 146      18.405 -36.480 -22.115  0.0213 1.4870
ATOM   5518  HG2 PRO B 146      18.345 -37.460 -23.645  0.0213 1.4870
ATOM   5519  C   PRO B 146      17.625 -33.510 -22.215  0.5896 1.9080
ATOM   5520  O   PRO B 146      18.245 -33.940 -21.245 -0.5748 1.6612
ATOM   5521  N   CYS B 147      16.725 -32.510 -22.105 -0.4157 1.8240
ATOM   5522  H   CYS B 147      16.285 -32.160 -22.915  0.2719 0.6000
ATOM   5523  CA  CYS B 147      16.445 -31.860 -20.845  0.0429 1.9080
ATOM   5524  HA  CYS B 147      16.985 -32.340 -20.035  0.0766 1.3870
ATOM   5525  CB  CYS B 147      16.835 -30.360 -20.825 -0.0790 1.9080
ATOM   5526  HB3 CYS B 147      16.075 -29.740 -21.345  0.0910 1.3870
ATOM   5527  HB2 CYS B 147      16.875 -30.010 -19.775  0.0910 1.3870
ATOM   5528  SG  CYS B 147      18.455 -30.100 -21.645 -0.1081 2.0000
ATOM   5529  C   CYS B 147      14.965 -32.050 -20.575  0.5973 1.9080
ATOM   5530  O   CYS B 147      14.115 -31.300 -21.055 -0.5679 1.6612
ATOM   5531  N   ALA B 148      14.635 -33.140 -19.855 -0.4157 1.8240
ATOM   5532  H   ALA B 148      15.345 -33.750 -19.515  0.2719 0.6000
ATOM   5533  CA  ALA B 148      13.285 -33.540 -19.535  0.0337 1.9080
ATOM   5534  HA  ALA B 148      12.625 -33.210 -20.335  0.0823 1.3870
ATOM   5535  CB  ALA B 148      13.195 -35.070 -19.425 -0.1825 1.9080
ATOM   5536  HB1 ALA B 148      12.155 -35.390 -19.195  0.0603 1.4870
ATOM   5537  HB2 ALA B 148      13.505 -35.550 -20.385  0.0603 1.4870
ATOM   5538  HB3 ALA B 148      13.855 -35.450 -18.615  0.0603 1.4870
ATOM   5539  C   ALA B 148      12.795 -32.870 -18.265  0.5973 1.9080
ATOM   5540  O   ALA B 148      12.605 -33.490 -17.225 -0.5679 1.6612
ATOM   5541  N   GLY B 149      12.595 -31.550 -18.325 -0.4157 1.8240
ATOM   5542  H   GLY B 149      12.815 -31.050 -19.165  0.2719 0.6000
ATOM   5543  CA  GLY B 149      12.245 -30.750 -17.175 -0.0252 1.9080
ATOM   5544  HA3 GLY B 149      11.165 -30.700 -17.115  0.0698 1.3870
ATOM   5545  HA2 GLY B 149      12.715 -31.150 -16.285  0.0698 1.3870
ATOM   5546  C   GLY B 149      12.775 -29.370 -17.375  0.5973 1.9080
ATOM   5547  O   GLY B 149      13.735 -29.170 -18.115 -0.5679 1.6612
ATOM   5548  N   ASP B 150      12.135 -28.380 -16.745 -0.5163 1.8240
ATOM   5549  H   ASP B 150      11.285 -28.540 -16.245  0.2936 0.6000
ATOM   5550  CA  ASP B 150      12.435 -26.970 -16.895  0.0381 1.9080
ATOM   5551  HA  ASP B 150      12.555 -26.760 -17.945  0.0880 1.3870
ATOM   5552  CB  ASP B 150      11.255 -26.090 -16.335 -0.0303 1.9080
ATOM   5553  HB3 ASP B 150      11.445 -25.850 -15.265 -0.0122 1.4870
ATOM   5554  HB2 ASP B 150      11.205 -25.140 -16.895 -0.0122 1.4870
ATOM   5555  CG  ASP B 150       9.905 -26.800 -16.385  0.7994 1.9080
ATOM   5556  OD1 ASP B 150       9.545 -27.320 -17.475 -0.8014 1.6612
ATOM   5557  OD2 ASP B 150       9.255 -26.910 -15.305 -0.8014 1.6612
ATOM   5558  C   ASP B 150      13.725 -26.580 -16.185  0.5366 1.9080
ATOM   5559  O   ASP B 150      14.485 -25.710 -16.615 -0.5819 1.6612
ATOM   5560  N   PHE B 151      13.985 -27.260 -15.055 -0.4157 1.8240
ATOM   5561  H   PHE B 151      13.365 -27.980 -14.765  0.2719 0.6000
ATOM   5562  CA  PHE B 151      15.055 -26.940 -14.145 -0.0024 1.9080
ATOM   5563  HA  PHE B 151      15.785 -26.300 -14.635  0.0978 1.3870
ATOM   5564  CB  PHE B 151      14.485 -26.280 -12.865 -0.0343 1.9080
ATOM   5565  HB3 PHE B 151      13.765 -26.970 -12.395  0.0295 1.4870
ATOM   5566  HB2 PHE B 151      15.295 -26.070 -12.135  0.0295 1.4870
ATOM   5567  CG  PHE B 151      13.775 -24.980 -13.145  0.0118 1.9080
ATOM   5568  CD1 PHE B 151      14.395 -23.950 -13.885 -0.1256 1.9080
ATOM   5569  HD1 PHE B 151      15.405 -24.090 -14.245  0.1330 1.4590
ATOM   5570  CE1 PHE B 151      13.695 -22.780 -14.185 -0.1704 1.9080
ATOM   5571  HE1 PHE B 151      14.165 -22.010 -14.775  0.1430 1.4590
ATOM   5572  CZ  PHE B 151      12.385 -22.610 -13.745 -0.1072 1.9080
ATOM   5573  HZ  PHE B 151      11.835 -21.710 -13.995  0.1297 1.4590
ATOM   5574  CD2 PHE B 151      12.455 -24.800 -12.705 -0.1256 1.9080
ATOM   5575  HD2 PHE B 151      11.965 -25.580 -12.145  0.1330 1.4590
ATOM   5576  CE2 PHE B 151      11.755 -23.630 -13.015 -0.1704 1.9080
ATOM   5577  HE2 PHE B 151      10.735 -23.510 -12.685  0.1430 1.4590
ATOM   5578  C   PHE B 151      15.765 -28.210 -13.745  0.5973 1.9080
ATOM   5579  O   PHE B 151      15.155 -29.280 -13.645 -0.5679 1.6612
ATOM   5580  N   ALA B 152      17.085 -28.130 -13.515 -0.4157 1.8240
ATOM   5581  H   ALA B 152      17.575 -27.280 -13.645  0.2719 0.6000
ATOM   5582  CA  ALA B 152      17.845 -29.220 -12.955  0.0337 1.9080
ATOM   5583  HA  ALA B 152      17.275 -30.130 -13.025  0.0823 1.3870
ATOM   5584  CB  ALA B 152      19.155 -29.450 -13.705 -0.1825 1.9080
ATOM   5585  HB1 ALA B 152      19.785 -30.210 -13.205  0.0603 1.4870
ATOM   5586  HB2 ALA B 152      18.935 -29.830 -14.725  0.0603 1.4870
ATOM   5587  HB3 ALA B 152      19.735 -28.510 -13.815  0.0603 1.4870
ATOM   5588  C   ALA B 152      18.095 -28.990 -11.475  0.5973 1.9080
ATOM   5589  O   ALA B 152      18.595 -27.950 -11.055 -0.5679 1.6612
ATOM   5590  N   PHE B 153      17.725 -29.990 -10.655 -0.4157 1.8240
ATOM   5591  H   PHE B 153      17.385 -30.840 -11.065  0.2719 0.6000
ATOM   5592  CA  PHE B 153      17.815 -29.960  -9.215 -0.0024 1.9080
ATOM   5593  HA  PHE B 153      18.095 -28.980  -8.875  0.0978 1.3870
ATOM   5594  CB  PHE B 153      16.485 -30.410  -8.545 -0.0343 1.9080
ATOM   5595  HB3 PHE B 153      16.175 -31.400  -8.925  0.0295 1.4870
ATOM   5596  HB2 PHE B 153      16.605 -30.480  -7.445  0.0295 1.4870
ATOM   5597  CG  PHE B 153      15.375 -29.430  -8.815  0.0118 1.9080
ATOM   5598  CD1 PHE B 153      14.585 -29.540  -9.975 -0.1256 1.9080
ATOM   5599  HD1 PHE B 153      14.795 -30.320 -10.695  0.1330 1.4590
ATOM   5600  CE1 PHE B 153      13.555 -28.630 -10.215 -0.1704 1.9080
ATOM   5601  HE1 PHE B 153      12.965 -28.710 -11.115  0.1430 1.4590
ATOM   5602  CZ  PHE B 153      13.295 -27.610  -9.305 -0.1072 1.9080
ATOM   5603  HZ  PHE B 153      12.505 -26.900  -9.505  0.1297 1.4590
ATOM   5604  CD2 PHE B 153      15.095 -28.400  -7.905 -0.1256 1.9080
ATOM   5605  HD2 PHE B 153      15.705 -28.300  -7.015  0.1330 1.4590
ATOM   5606  CE2 PHE B 153      14.055 -27.500  -8.135 -0.1704 1.9080
ATOM   5607  HE2 PHE B 153      13.855 -26.700  -7.435  0.1430 1.4590
ATOM   5608  C   PHE B 153      18.895 -30.930  -8.775  0.5973 1.9080
ATOM   5609  O   PHE B 153      19.345 -31.800  -9.525 -0.5679 1.6612
ATOM   5610  N   HIS B 154      19.345 -30.820  -7.515 -0.4157 1.8240
ATOM   5611  H   HIS B 154      19.025 -30.080  -6.925  0.2719 0.6000
ATOM   5612  CA  HIS B 154      20.235 -31.800  -6.915 -0.0581 1.9080
ATOM   5613  HA  HIS B 154      20.935 -32.140  -7.665  0.1360 1.3870
ATOM   5614  CB  HIS B 154      21.035 -31.180  -5.755 -0.0074 1.9080
ATOM   5615  HB3 HIS B 154      21.315 -30.140  -6.025  0.0367 1.4870
ATOM   5616  HB2 HIS B 154      20.425 -31.120  -4.825  0.0367 1.4870
ATOM   5617  CG  HIS B 154      22.315 -31.890  -5.465  0.1868 1.9080
ATOM   5618  C   HIS B 154      19.425 -32.990  -6.425  0.5973 1.9080
ATOM   5619  O   HIS B 154      18.415 -32.840  -5.755 -0.5679 1.6612
ATOM   5620  HE1 HIS B 154      23.935 -34.470  -4.445  0.1435 1.3590
ATOM   5621  HE2 HIS B 154      25.365 -32.690  -5.625  0.3339 0.6000
ATOM   5622  CE1 HIS B 154      23.565 -33.510  -4.835  0.1635 1.9080
ATOM   5623  CD2 HIS B 154      23.585 -31.540  -5.815 -0.2207 1.9080
ATOM   5624  ND1 HIS B 154      22.295 -33.120  -4.855 -0.5432 1.8240
ATOM   5625  NE2 HIS B 154      24.385 -32.590  -5.415 -0.2795 1.8240
ATOM   5626  HD2 HIS B 154      23.945 -30.660  -6.325  0.1862 1.4090
ATOM   5627  N   LYS B 155      19.825 -34.230  -6.785 -0.3479 1.8240
ATOM   5628  H   LYS B 155      20.695 -34.380  -7.275  0.2747 0.6000
ATOM   5629  CA  LYS B 155      19.035 -35.400  -6.475 -0.2400 1.9080
ATOM   5630  HA  LYS B 155      17.985 -35.140  -6.505  0.1426 1.3870
ATOM   5631  CB  LYS B 155      19.275 -36.520  -7.505 -0.0094 1.9080
ATOM   5632  HB3 LYS B 155      20.355 -36.800  -7.455  0.0362 1.4870
ATOM   5633  HB2 LYS B 155      18.675 -37.420  -7.225  0.0362 1.4870
ATOM   5634  CG  LYS B 155      18.895 -36.130  -8.935  0.0187 1.9080
ATOM   5635  HG3 LYS B 155      17.825 -35.810  -8.955  0.0103 1.4870
ATOM   5636  HG2 LYS B 155      19.495 -35.250  -9.255  0.0103 1.4870
ATOM   5637  CD  LYS B 155      19.095 -37.280  -9.935 -0.0479 1.9080
ATOM   5638  HD3 LYS B 155      18.475 -38.150  -9.615  0.0621 1.4870
ATOM   5639  HD2 LYS B 155      18.725 -36.940 -10.935  0.0621 1.4870
ATOM   5640  CE  LYS B 155      20.565 -37.670 -10.035 -0.0143 1.9080
ATOM   5641  HE3 LYS B 155      21.165 -36.770 -10.275  0.1135 1.1000
ATOM   5642  HE2 LYS B 155      20.945 -38.110  -9.085  0.1135 1.1000
ATOM   5643  NZ  LYS B 155      20.805 -38.640 -11.115 -0.3854 1.8240
ATOM   5644  HZ1 LYS B 155      21.855 -38.760 -11.155  0.3400 0.6000
ATOM   5645  HZ2 LYS B 155      20.355 -39.550 -10.905  0.3400 0.6000
ATOM   5646  HZ3 LYS B 155      20.475 -38.250 -12.025  0.3400 0.6000
ATOM   5647  C   LYS B 155      19.305 -35.980  -5.095  0.7341 1.9080
ATOM   5648  O   LYS B 155      18.615 -36.900  -4.675 -0.5894 1.6612
ATOM   5649  N   GLU B 156      20.285 -35.430  -4.355 -0.5163 1.8240
ATOM   5650  H   GLU B 156      20.895 -34.720  -4.735  0.2936 0.6000
ATOM   5651  CA  GLU B 156      20.605 -35.870  -3.015  0.0397 1.9080
ATOM   5652  HA  GLU B 156      20.035 -36.750  -2.755  0.1105 1.3870
ATOM   5653  CB  GLU B 156      22.105 -36.200  -2.925  0.0560 1.9080
ATOM   5654  HB3 GLU B 156      22.695 -35.290  -3.145 -0.0173 1.4870
ATOM   5655  HB2 GLU B 156      22.365 -36.520  -1.885 -0.0173 1.4870
ATOM   5656  CG  GLU B 156      22.535 -37.330  -3.905  0.0136 1.9080
ATOM   5657  HG3 GLU B 156      22.055 -38.280  -3.595 -0.0425 1.4870
ATOM   5658  HG2 GLU B 156      22.205 -37.090  -4.935 -0.0425 1.4870
ATOM   5659  CD  GLU B 156      24.045 -37.530  -3.955  0.8054 1.9080
ATOM   5660  OE1 GLU B 156      24.795 -36.720  -3.355 -0.8188 1.6612
ATOM   5661  OE2 GLU B 156      24.485 -38.480  -4.665 -0.8188 1.6612
ATOM   5662  C   GLU B 156      20.225 -34.780  -2.015  0.5366 1.9080
ATOM   5663  O   GLU B 156      20.465 -34.890  -0.815 -0.5819 1.6612
ATOM   5664  N   GLY B 157      19.555 -33.710  -2.495 -0.4157 1.8240
ATOM   5665  H   GLY B 157      19.385 -33.660  -3.475  0.2719 0.6000
ATOM   5666  CA  GLY B 157      19.025 -32.640  -1.645 -0.0252 1.9080
ATOM   5667  HA3 GLY B 157      18.225 -32.170  -2.185  0.0698 1.3870
ATOM   5668  HA2 GLY B 157      18.705 -33.070  -0.715  0.0698 1.3870
ATOM   5669  C   GLY B 157      19.995 -31.550  -1.295  0.5973 1.9080
ATOM   5670  O   GLY B 157      19.675 -30.690  -0.485 -0.5679 1.6612
ATOM   5671  N   ALA B 158      21.195 -31.540  -1.895 -0.4157 1.8240
ATOM   5672  H   ALA B 158      21.445 -32.250  -2.545  0.2719 0.6000
ATOM   5673  CA  ALA B 158      22.145 -30.480  -1.685  0.0337 1.9080
ATOM   5674  HA  ALA B 158      22.125 -30.200  -0.645  0.0823 1.3870
ATOM   5675  CB  ALA B 158      23.565 -30.960  -2.015 -0.1825 1.9080
ATOM   5676  HB1 ALA B 158      24.325 -30.180  -1.805  0.0603 1.4870
ATOM   5677  HB2 ALA B 158      23.795 -31.860  -1.405  0.0603 1.4870
ATOM   5678  HB3 ALA B 158      23.635 -31.240  -3.095  0.0603 1.4870
ATOM   5679  C   ALA B 158      21.815 -29.220  -2.485  0.5973 1.9080
ATOM   5680  O   ALA B 158      20.995 -29.200  -3.395 -0.5679 1.6612
ATOM   5681  N   PHE B 159      22.475 -28.100  -2.135 -0.4157 1.8240
ATOM   5682  H   PHE B 159      23.195 -28.120  -1.435  0.2719 0.6000
ATOM   5683  CA  PHE B 159      22.245 -26.820  -2.775 -0.0024 1.9080
ATOM   5684  HA  PHE B 159      21.325 -26.840  -3.335  0.0978 1.3870
ATOM   5685  CB  PHE B 159      22.195 -25.660  -1.745 -0.0343 1.9080
ATOM   5686  HB3 PHE B 159      23.125 -25.640  -1.145  0.0295 1.4870
ATOM   5687  HB2 PHE B 159      22.075 -24.690  -2.275  0.0295 1.4870
ATOM   5688  CG  PHE B 159      21.025 -25.820  -0.825  0.0118 1.9080
ATOM   5689  CD1 PHE B 159      19.765 -25.290  -1.165 -0.1256 1.9080
ATOM   5690  HD1 PHE B 159      19.645 -24.760  -2.105  0.1330 1.4590
ATOM   5691  CE1 PHE B 159      18.675 -25.440  -0.305 -0.1704 1.9080
ATOM   5692  HE1 PHE B 159      17.715 -25.040  -0.585  0.1430 1.4590
ATOM   5693  CZ  PHE B 159      18.815 -26.140   0.895 -0.1072 1.9080
ATOM   5694  HZ  PHE B 159      17.975 -26.280   1.555  0.1297 1.4590
ATOM   5695  CD2 PHE B 159      21.165 -26.510   0.395 -0.1256 1.9080
ATOM   5696  HD2 PHE B 159      22.115 -26.940   0.655  0.1330 1.4590
ATOM   5697  CE2 PHE B 159      20.065 -26.670   1.255 -0.1704 1.9080
ATOM   5698  HE2 PHE B 159      20.185 -27.220   2.175  0.1430 1.4590
ATOM   5699  C   PHE B 159      23.365 -26.520  -3.745  0.5973 1.9080
ATOM   5700  O   PHE B 159      24.525 -26.910  -3.565 -0.5679 1.6612
ATOM   5701  N   PHE B 160      23.045 -25.770  -4.805 -0.4157 1.8240
ATOM   5702  H   PHE B 160      22.095 -25.480  -4.955  0.2719 0.6000
ATOM   5703  CA  PHE B 160      24.025 -25.220  -5.715 -0.0024 1.9080
ATOM   5704  HA  PHE B 160      24.895 -25.860  -5.735  0.0978 1.3870
ATOM   5705  CB  PHE B 160      23.455 -25.080  -7.145 -0.0343 1.9080
ATOM   5706  HB3 PHE B 160      22.595 -24.380  -7.155  0.0295 1.4870
ATOM   5707  HB2 PHE B 160      24.235 -24.710  -7.845  0.0295 1.4870
ATOM   5708  CG  PHE B 160      22.995 -26.420  -7.625  0.0118 1.9080
ATOM   5709  CD1 PHE B 160      21.625 -26.720  -7.675 -0.1256 1.9080
ATOM   5710  HD1 PHE B 160      20.915 -25.980  -7.345  0.1330 1.4590
ATOM   5711  CE1 PHE B 160      21.185 -27.960  -8.145 -0.1704 1.9080
ATOM   5712  HE1 PHE B 160      20.125 -28.160  -8.195  0.1430 1.4590
ATOM   5713  CZ  PHE B 160      22.105 -28.920  -8.575 -0.1072 1.9080
ATOM   5714  HZ  PHE B 160      21.775 -29.870  -8.965  0.1297 1.4590
[truncated: 711,575 more chars]
