# Supplementary material for: Initiating a watch list for Ebola virus antibody escape mutations
Source: PeerJ. 2016 Feb 16;4:e1674. doi: 10.7717/peerj.1674 (PMC4768679; doi:10.7717/peerj.1674)
Supplement: Supplemental Information 3 [file peerj-04-1674-s003.zip › Workflow_files_zip/ebov_gp2.pdb]

ATOM  11362  N   ALA D 503     -13.635  -8.640  20.135  0.1414 1.8240
ATOM  11363  H1  ALA D 503     -13.155  -8.740  21.075  0.1997 0.6000
ATOM  11364  H2  ALA D 503     -13.825  -9.600  19.775  0.1997 0.6000
ATOM  11365  H3  ALA D 503     -13.005  -8.120  19.485  0.1997 0.6000
ATOM  11366  CA  ALA D 503     -14.875  -7.840  20.365  0.0962 1.9080
ATOM  11367  HA  ALA D 503     -15.545  -8.420  20.985  0.0889 1.1000
ATOM  11368  CB  ALA D 503     -14.455  -6.560  21.115 -0.0597 1.9080
ATOM  11369  HB1 ALA D 503     -15.355  -5.960  21.405  0.0300 1.4870
ATOM  11370  HB2 ALA D 503     -13.905  -6.790  22.045  0.0300 1.4870
ATOM  11371  HB3 ALA D 503     -13.815  -5.900  20.485  0.0300 1.4870
ATOM  11372  C   ALA D 503     -15.655  -7.470  19.105  0.6163 1.9080
ATOM  11373  O   ALA D 503     -16.355  -6.460  19.075 -0.5722 1.6612
ATOM  11374  N   ILE D 504     -15.555  -8.280  18.035 -0.4157 1.8240
ATOM  11375  H   ILE D 504     -15.075  -9.150  18.025  0.2719 0.6000
ATOM  11376  CA  ILE D 504     -16.195  -8.000  16.765 -0.0597 1.9080
ATOM  11377  HA  ILE D 504     -16.395  -6.950  16.665  0.0869 1.3870
ATOM  11378  CB  ILE D 504     -15.295  -8.420  15.615  0.1303 1.9080
ATOM  11379  HB  ILE D 504     -15.855  -8.380  14.645  0.0187 1.4870
ATOM  11380  CG2 ILE D 504     -14.205  -7.350  15.545 -0.3204 1.9080
ATOM  11381 HG21 ILE D 504     -13.525  -7.540  14.685  0.0882 1.4870
ATOM  11382 HG22 ILE D 504     -14.655  -6.350  15.365  0.0882 1.4870
ATOM  11383 HG23 ILE D 504     -13.595  -7.290  16.465  0.0882 1.4870
ATOM  11384  CG1 ILE D 504     -14.725  -9.850  15.795 -0.0430 1.9080
ATOM  11385 HG13 ILE D 504     -14.045  -9.890  16.665  0.0236 1.4870
ATOM  11386 HG12 ILE D 504     -15.555 -10.570  15.965  0.0236 1.4870
ATOM  11387  CD1 ILE D 504     -13.935 -10.300  14.565 -0.0660 1.9080
ATOM  11388 HD11 ILE D 504     -13.555 -11.340  14.695  0.0186 1.4870
ATOM  11389 HD12 ILE D 504     -14.565 -10.270  13.655  0.0186 1.4870
ATOM  11390 HD13 ILE D 504     -13.055  -9.640  14.385  0.0186 1.4870
ATOM  11391  C   ILE D 504     -17.525  -8.710  16.685  0.5973 1.9080
ATOM  11392  O   ILE D 504     -17.805  -9.610  17.485 -0.5679 1.6612
ATOM  11393  N   VAL D 505     -18.395  -8.310  15.745 -0.4157 1.8240
ATOM  11394  H   VAL D 505     -18.155  -7.580  15.105  0.2719 0.6000
ATOM  11395  CA  VAL D 505     -19.715  -8.890  15.575 -0.0875 1.9080
ATOM  11396  HA  VAL D 505     -19.745  -9.890  15.985  0.0969 1.3870
ATOM  11397  CB  VAL D 505     -20.825  -8.030  16.185  0.2985 1.9080
ATOM  11398  HB  VAL D 505     -20.865  -7.050  15.665 -0.0297 1.4870
ATOM  11399  CG1 VAL D 505     -22.195  -8.740  16.025 -0.3192 1.9080
ATOM  11400 HG11 VAL D 505     -22.975  -8.130  16.525  0.0791 1.4870
ATOM  11401 HG12 VAL D 505     -22.465  -8.860  14.955  0.0791 1.4870
ATOM  11402 HG13 VAL D 505     -22.165  -9.740  16.515  0.0791 1.4870
ATOM  11403  CG2 VAL D 505     -20.555  -7.780  17.685 -0.3192 1.9080
ATOM  11404 HG21 VAL D 505     -21.385  -7.200  18.135  0.0791 1.4870
ATOM  11405 HG22 VAL D 505     -20.455  -8.730  18.235  0.0791 1.4870
ATOM  11406 HG23 VAL D 505     -19.625  -7.190  17.825  0.0791 1.4870
ATOM  11407  C   VAL D 505     -19.925  -8.980  14.085  0.5973 1.9080
ATOM  11408  O   VAL D 505     -19.725  -8.000  13.375 -0.5679 1.6612
ATOM  11409  N   ASN D 506     -20.305 -10.150  13.525 -0.4157 1.8240
ATOM  11410  H   ASN D 506     -20.495 -10.940  14.095  0.2719 0.6000
ATOM  11411  CA  ASN D 506     -20.435 -10.290  12.085  0.0143 1.9080
ATOM  11412  HA  ASN D 506     -19.535  -9.890  11.645  0.1048 1.3870
ATOM  11413  CB  ASN D 506     -20.515 -11.800  11.705 -0.2041 1.9080
ATOM  11414  HB3 ASN D 506     -19.655 -12.330  12.165  0.0797 1.4870
ATOM  11415  HB2 ASN D 506     -21.445 -12.230  12.125  0.0797 1.4870
ATOM  11416  CG  ASN D 506     -20.525 -12.050  10.195  0.7130 1.9080
ATOM  11417  C   ASN D 506     -21.605  -9.480  11.505  0.5973 1.9080
ATOM  11418  O   ASN D 506     -22.755  -9.640  11.895 -0.5679 1.6612
ATOM  11419  OD1 ASN D 506     -21.465 -11.710   9.485 -0.5931 1.6612
ATOM  11420  ND2 ASN D 506     -19.445 -12.670   9.665 -0.9191 1.8240
ATOM  11421 HD22 ASN D 506     -19.455 -12.850   8.685  0.4196 0.6000
ATOM  11422 HD21 ASN D 506     -18.705 -12.970  10.265  0.4196 0.6000
ATOM  11423  N   ALA D 507     -21.305  -8.560  10.565 -0.4157 1.8240
ATOM  11424  H   ALA D 507     -20.345  -8.330  10.365  0.2719 0.6000
ATOM  11425  CA  ALA D 507     -22.265  -7.680   9.945  0.0337 1.9080
ATOM  11426  HA  ALA D 507     -23.195  -7.710  10.495  0.0823 1.3870
ATOM  11427  CB  ALA D 507     -21.685  -6.260   9.995 -0.1825 1.9080
ATOM  11428  HB1 ALA D 507     -22.385  -5.510   9.605  0.0603 1.4870
ATOM  11429  HB2 ALA D 507     -21.435  -6.000  11.055  0.0603 1.4870
ATOM  11430  HB3 ALA D 507     -20.735  -6.200   9.415  0.0603 1.4870
ATOM  11431  C   ALA D 507     -22.575  -8.050   8.495  0.5973 1.9080
ATOM  11432  O   ALA D 507     -23.225  -7.290   7.775 -0.5679 1.6612
ATOM  11433  N   GLN D 508     -22.135  -9.240   8.015 -0.4157 1.8240
ATOM  11434  H   GLN D 508     -21.715  -9.900   8.635  0.2719 0.6000
ATOM  11435  CA  GLN D 508     -22.215  -9.620   6.615 -0.0031 1.9080
ATOM  11436  HA  GLN D 508     -21.995  -8.720   6.055  0.0850 1.3870
ATOM  11437  CB  GLN D 508     -21.165 -10.700   6.245 -0.0036 1.9080
ATOM  11438  HB3 GLN D 508     -21.375 -11.620   6.825  0.0171 1.4870
ATOM  11439  HB2 GLN D 508     -21.255 -10.960   5.165  0.0171 1.4870
ATOM  11440  CG  GLN D 508     -19.705 -10.270   6.525 -0.0645 1.9080
ATOM  11441  HG3 GLN D 508     -19.575 -10.150   7.625  0.0352 1.4870
ATOM  11442  HG2 GLN D 508     -18.995 -11.040   6.195  0.0352 1.4870
ATOM  11443  CD  GLN D 508     -19.355  -8.940   5.865  0.6951 1.9080
ATOM  11444  C   GLN D 508     -23.585 -10.130   6.195  0.5973 1.9080
ATOM  11445  O   GLN D 508     -24.295 -10.720   7.015 -0.5679 1.6612
ATOM  11446 HE22 GLN D 508     -18.995  -8.030   4.115  0.4251 0.6000
ATOM  11447  OE1 GLN D 508     -19.205  -7.930   6.555 -0.6086 1.6612
ATOM  11448  NE2 GLN D 508     -19.235  -8.910   4.525 -0.9407 1.8240
ATOM  11449 HE21 GLN D 508     -19.335  -9.750   4.005  0.4251 0.6000
ATOM  11450  N   PRO D 509     -24.015  -9.960   4.925 -0.2548 1.8240
ATOM  11451  CD  PRO D 509     -23.305  -9.180   3.905  0.0192 1.9080
ATOM  11452  HD3 PRO D 509     -22.435  -9.770   3.535  0.0391 1.3870
ATOM  11453  HD2 PRO D 509     -22.965  -8.190   4.285  0.0391 1.3870
ATOM  11454  CA  PRO D 509     -25.235 -10.550   4.375 -0.0266 1.9080
ATOM  11455  HA  PRO D 509     -26.065 -10.030   4.845  0.0641 1.3870
ATOM  11456  CB  PRO D 509     -25.155 -10.280   2.865 -0.0070 1.9080
ATOM  11457  HB3 PRO D 509     -24.605 -11.090   2.345  0.0253 1.4870
ATOM  11458  HB2 PRO D 509     -26.165 -10.170   2.405  0.0253 1.4870
ATOM  11459  CG  PRO D 509     -24.325  -9.000   2.775  0.0189 1.9080
ATOM  11460  HG3 PRO D 509     -23.845  -8.870   1.785  0.0213 1.4870
ATOM  11461  HG2 PRO D 509     -24.965  -8.120   2.995  0.0213 1.4870
ATOM  11462  C   PRO D 509     -25.455 -12.010   4.685  0.5896 1.9080
ATOM  11463  O   PRO D 509     -26.555 -12.380   5.075 -0.5748 1.6612
ATOM  11464  N   LYS D 510     -24.415 -12.860   4.555 -0.3479 1.8240
ATOM  11465  H   LYS D 510     -23.545 -12.550   4.175  0.2747 0.6000
ATOM  11466  CA  LYS D 510     -24.465 -14.230   5.005 -0.2400 1.9080
ATOM  11467  HA  LYS D 510     -25.175 -14.330   5.805  0.1426 1.3870
ATOM  11468  CB  LYS D 510     -24.815 -15.210   3.855 -0.0094 1.9080
ATOM  11469  HB3 LYS D 510     -24.225 -14.920   2.955  0.0362 1.4870
ATOM  11470  HB2 LYS D 510     -24.525 -16.250   4.125  0.0362 1.4870
ATOM  11471  CG  LYS D 510     -26.315 -15.210   3.515  0.0187 1.9080
ATOM  11472  HG3 LYS D 510     -26.875 -15.580   4.405  0.0103 1.4870
ATOM  11473  HG2 LYS D 510     -26.635 -14.150   3.345  0.0103 1.4870
ATOM  11474  CD  LYS D 510     -26.675 -16.010   2.255 -0.0479 1.9080
ATOM  11475  HD3 LYS D 510     -26.135 -15.550   1.405  0.0621 1.4870
ATOM  11476  HD2 LYS D 510     -26.295 -17.050   2.355  0.0621 1.4870
ATOM  11477  CE  LYS D 510     -28.185 -16.010   1.915 -0.0143 1.9080
ATOM  11478  HE3 LYS D 510     -28.575 -14.970   1.915  0.1135 1.1000
ATOM  11479  HE2 LYS D 510     -28.335 -16.450   0.905  0.1135 1.1000
ATOM  11480  NZ  LYS D 510     -28.975 -16.810   2.875 -0.3854 1.8240
ATOM  11481  HZ1 LYS D 510     -29.915 -17.010   2.465  0.3400 0.6000
ATOM  11482  HZ2 LYS D 510     -28.505 -17.720   3.055  0.3400 0.6000
ATOM  11483  HZ3 LYS D 510     -29.105 -16.310   3.785  0.3400 0.6000
ATOM  11484  C   LYS D 510     -23.105 -14.560   5.595  0.7341 1.9080
ATOM  11485  O   LYS D 510     -22.125 -13.860   5.395 -0.5894 1.6612
ATOM  11486  N   CYS D 511     -23.035 -15.650   6.365 -0.4157 1.8240
ATOM  11487  H   CYS D 511     -23.845 -16.180   6.605  0.2719 0.6000
ATOM  11488  CA  CYS D 511     -21.775 -16.260   6.735  0.0429 1.9080
ATOM  11489  HA  CYS D 511     -20.975 -15.900   6.095  0.0766 1.3870
ATOM  11490  CB  CYS D 511     -21.395 -16.050   8.225 -0.0790 1.9080
ATOM  11491  HB3 CYS D 511     -21.335 -14.960   8.425  0.0910 1.3870
ATOM  11492  HB2 CYS D 511     -22.215 -16.450   8.865  0.0910 1.3870
ATOM  11493  SG  CYS D 511     -19.815 -16.840   8.695 -0.1081 2.0000
ATOM  11494  C   CYS D 511     -21.965 -17.730   6.465  0.5973 1.9080
ATOM  11495  O   CYS D 511     -22.785 -18.370   7.115 -0.5679 1.6612
ATOM  11496  N   ASN D 512     -21.225 -18.300   5.505 -0.4157 1.8240
ATOM  11497  H   ASN D 512     -20.635 -17.740   4.915  0.2719 0.6000
ATOM  11498  CA  ASN D 512     -21.195 -19.740   5.335  0.0143 1.9080
ATOM  11499  HA  ASN D 512     -22.185 -20.140   5.535  0.1048 1.3870
ATOM  11500  CB  ASN D 512     -20.825 -20.130   3.875 -0.2041 1.9080
ATOM  11501  HB3 ASN D 512     -19.885 -19.630   3.565  0.0797 1.4870
ATOM  11502  HB2 ASN D 512     -20.715 -21.230   3.785  0.0797 1.4870
ATOM  11503  CG  ASN D 512     -21.985 -19.710   2.975  0.7130 1.9080
ATOM  11504  C   ASN D 512     -20.195 -20.300   6.345  0.5973 1.9080
ATOM  11505  O   ASN D 512     -19.025 -19.900   6.305 -0.5679 1.6612
ATOM  11506  OD1 ASN D 512     -23.145 -20.020   3.255 -0.5931 1.6612
ATOM  11507  ND2 ASN D 512     -21.695 -18.990   1.865 -0.9191 1.8240
ATOM  11508 HD22 ASN D 512     -22.455 -18.760   1.255  0.4196 0.6000
ATOM  11509 HD21 ASN D 512     -20.755 -18.820   1.595  0.4196 0.6000
ATOM  11510  N   PRO D 513     -20.525 -21.170   7.315 -0.2548 1.8240
ATOM  11511  CD  PRO D 513     -21.895 -21.660   7.525  0.0192 1.9080
ATOM  11512  HD3 PRO D 513     -22.195 -22.380   6.725  0.0391 1.3870
ATOM  11513  HD2 PRO D 513     -22.615 -20.810   7.565  0.0391 1.3870
ATOM  11514  CA  PRO D 513     -19.755 -21.200   8.565 -0.0266 1.9080
ATOM  11515  HA  PRO D 513     -19.195 -20.290   8.715  0.0641 1.3870
ATOM  11516  CB  PRO D 513     -20.855 -21.410   9.615 -0.0070 1.9080
ATOM  11517  HB3 PRO D 513     -20.485 -21.850  10.555  0.0253 1.4870
ATOM  11518  HB2 PRO D 513     -21.335 -20.440   9.835  0.0253 1.4870
ATOM  11519  CG  PRO D 513     -21.855 -22.320   8.905  0.0189 1.9080
ATOM  11520  HG3 PRO D 513     -21.465 -23.350   8.825  0.0213 1.4870
ATOM  11521  HG2 PRO D 513     -22.845 -22.330   9.415  0.0213 1.4870
ATOM  11522  C   PRO D 513     -18.785 -22.360   8.595  0.5896 1.9080
ATOM  11523  O   PRO D 513     -18.225 -22.640   9.655 -0.5748 1.6612
ATOM  11524  N   ASN D 514     -18.555 -23.060   7.485 -0.4157 1.8240
ATOM  11525  H   ASN D 514     -18.975 -22.790   6.625  0.2719 0.6000
ATOM  11526  CA  ASN D 514     -17.575 -24.130   7.435  0.0143 1.9080
ATOM  11527  HA  ASN D 514     -17.295 -24.450   8.425  0.1048 1.3870
ATOM  11528  CB  ASN D 514     -18.095 -25.350   6.635 -0.2041 1.9080
ATOM  11529  HB3 ASN D 514     -18.385 -25.050   5.605  0.0797 1.4870
ATOM  11530  HB2 ASN D 514     -17.315 -26.140   6.575  0.0797 1.4870
ATOM  11531  CG  ASN D 514     -19.285 -25.920   7.385  0.7130 1.9080
ATOM  11532  OD1 ASN D 514     -20.377 -26.055   6.830 -0.5931 1.6612
ATOM  11533  ND2 ASN D 514     -19.093 -26.289   8.672 -0.9191 1.8240
ATOM  11534 HD21 ASN D 514     -18.210 -26.159   9.096  0.4196 0.6000
ATOM  11535 HD22 ASN D 514     -19.884 -26.661   9.161  0.4196 0.6000
ATOM  11536  C   ASN D 514     -16.335 -23.620   6.755  0.5973 1.9080
ATOM  11537  O   ASN D 514     -16.405 -23.130   5.625 -0.5679 1.6612
ATOM  11538  N   LEU D 515     -15.175 -23.700   7.415 -0.4157 1.8240
ATOM  11539  H   LEU D 515     -15.125 -24.140   8.325  0.2719 0.6000
ATOM  11540  CA  LEU D 515     -13.915 -23.290   6.835 -0.0518 1.9080
ATOM  11541  HA  LEU D 515     -14.085 -22.650   5.975  0.0922 1.3870
ATOM  11542  CB  LEU D 515     -13.055 -22.520   7.855 -0.1102 1.9080
ATOM  11543  HB3 LEU D 515     -13.635 -21.640   8.205  0.0457 1.4870
ATOM  11544  HB2 LEU D 515     -12.885 -23.180   8.735  0.0457 1.4870
ATOM  11545  CG  LEU D 515     -11.695 -22.000   7.355  0.3531 1.9080
ATOM  11546  HG  LEU D 515     -11.115 -22.860   6.925 -0.0361 1.4870
ATOM  11547  CD1 LEU D 515     -11.865 -20.940   6.265 -0.4121 1.9080
ATOM  11548 HD11 LEU D 515     -10.875 -20.560   5.925  0.1000 1.4870
ATOM  11549 HD12 LEU D 515     -12.395 -21.360   5.385  0.1000 1.4870
ATOM  11550 HD13 LEU D 515     -12.455 -20.080   6.645  0.1000 1.4870
ATOM  11551  CD2 LEU D 515     -10.875 -21.430   8.525 -0.4121 1.9080
ATOM  11552 HD21 LEU D 515      -9.895 -21.060   8.165  0.1000 1.4870
ATOM  11553 HD22 LEU D 515     -11.425 -20.590   9.005  0.1000 1.4870
ATOM  11554 HD23 LEU D 515     -10.705 -22.220   9.295  0.1000 1.4870
ATOM  11555  C   LEU D 515     -13.195 -24.530   6.355  0.5973 1.9080
ATOM  11556  O   LEU D 515     -12.515 -25.220   7.105 -0.5679 1.6612
ATOM  11557  N   HIS D 516     -13.365 -24.830   5.055 -0.4157 1.8240
ATOM  11558  H   HIS D 516     -13.965 -24.270   4.495  0.2719 0.6000
ATOM  11559  CA  HIS D 516     -12.595 -25.830   4.345  0.0188 1.9080
ATOM  11560  HA  HIS D 516     -12.385 -26.670   4.995  0.0881 1.3870
ATOM  11561  CB  HIS D 516     -13.325 -26.300   3.065 -0.0462 1.9080
ATOM  11562  HB3 HIS D 516     -13.425 -25.450   2.365  0.0402 1.4870
ATOM  11563  HB2 HIS D 516     -12.745 -27.100   2.565  0.0402 1.4870
ATOM  11564  CG  HIS D 516     -14.705 -26.780   3.325 -0.0266 1.9080
ATOM  11565  C   HIS D 516     -11.295 -25.180   3.935  0.5973 1.9080
ATOM  11566  O   HIS D 516     -11.285 -24.350   3.035 -0.5679 1.6612
ATOM  11567  HE1 HIS D 516     -16.695 -29.140   4.175  0.1392 1.3590
ATOM  11568  CE1 HIS D 516     -16.205 -28.210   3.865  0.2057 1.9080
ATOM  11569  HD1 HIS D 516     -14.215 -28.735   3.960  0.3649 0.6000
ATOM  11570  CD2 HIS D 516     -15.905 -26.150   3.185  0.1292 1.9080
ATOM  11571  ND1 HIS D 516     -14.905 -28.070   3.765 -0.3811 1.8240
ATOM  11572  NE2 HIS D 516     -16.865 -27.080   3.525 -0.5727 1.8240
ATOM  11573  HD2 HIS D 516     -16.105 -25.140   2.855  0.1147 1.4090
ATOM  11574  N   TYR D 517     -10.185 -25.470   4.625 -0.4157 1.8240
ATOM  11575  H   TYR D 517     -10.165 -26.220   5.295  0.2719 0.6000
ATOM  11576  CA  TYR D 517      -8.955 -24.730   4.435 -0.0014 1.9080
ATOM  11577  HA  TYR D 517      -9.145 -23.880   3.795  0.0876 1.3870
ATOM  11578  CB  TYR D 517      -8.385 -24.120   5.755 -0.0152 1.9080
ATOM  11579  HB3 TYR D 517      -7.495 -23.490   5.525  0.0295 1.4870
ATOM  11580  HB2 TYR D 517      -9.155 -23.450   6.195  0.0295 1.4870
ATOM  11581  CG  TYR D 517      -7.985 -25.130   6.795 -0.0011 1.9080
ATOM  11582  CD1 TYR D 517      -6.685 -25.660   6.815 -0.1906 1.9080
ATOM  11583  HD1 TYR D 517      -5.975 -25.360   6.055  0.1699 1.4590
ATOM  11584  CE1 TYR D 517      -6.295 -26.580   7.795 -0.2341 1.9080
ATOM  11585  HE1 TYR D 517      -5.305 -27.000   7.795  0.1656 1.4590
ATOM  11586  CZ  TYR D 517      -7.215 -26.970   8.775  0.3226 1.9080
ATOM  11587  OH  TYR D 517      -6.835 -27.900   9.765 -0.5579 1.7210
ATOM  11588  CD2 TYR D 517      -8.895 -25.540   7.775 -0.1906 1.9080
ATOM  11589  HD2 TYR D 517      -9.905 -25.150   7.765  0.1699 1.4590
ATOM  11590  CE2 TYR D 517      -8.515 -26.470   8.765 -0.2341 1.9080
ATOM  11591  HE2 TYR D 517      -9.235 -26.800   9.485  0.1656 1.4590
ATOM  11592  C   TYR D 517      -7.915 -25.540   3.695  0.5973 1.9080
ATOM  11593  O   TYR D 517      -7.955 -26.770   3.645 -0.5679 1.6612
ATOM  11594  HH  TYR D 517      -7.191 -28.790   9.508  0.3992 0.0000
ATOM  11595  N   TRP D 518      -6.945 -24.840   3.095 -0.4157 1.8240
ATOM  11596  H   TRP D 518      -6.995 -23.840   3.075  0.2719 0.6000
ATOM  11597  CA  TRP D 518      -5.765 -25.430   2.535 -0.0275 1.9080
ATOM  11598  HA  TRP D 518      -5.655 -26.450   2.895  0.1123 1.3870
ATOM  11599  CB  TRP D 518      -5.775 -25.470   0.975 -0.0050 1.9080
ATOM  11600  HB3 TRP D 518      -4.815 -25.870   0.605  0.0339 1.4870
ATOM  11601  HB2 TRP D 518      -6.575 -26.190   0.675  0.0339 1.4870
ATOM  11602  CG  TRP D 518      -6.075 -24.150   0.285 -0.1415 1.9080
ATOM  11603  CD1 TRP D 518      -7.285 -23.660  -0.115 -0.1638 1.9080
ATOM  11604  HD1 TRP D 518      -8.225 -24.180  -0.005  0.2062 1.4090
ATOM  11605  NE1 TRP D 518      -7.135 -22.400  -0.655 -0.3418 1.8240
ATOM  11606  HE1 TRP D 518      -7.895 -21.820  -0.875  0.3412 0.6000
ATOM  11607  CE2 TRP D 518      -5.805 -22.040  -0.565  0.1380 1.9080
ATOM  11608  CD2 TRP D 518      -5.105 -23.120   0.005  0.1243 1.9080
ATOM  11609  CE3 TRP D 518      -3.735 -23.050   0.225 -0.2387 1.9080
ATOM  11610  HE3 TRP D 518      -3.185 -23.870   0.665  0.1700 1.4590
ATOM  11611  CZ3 TRP D 518      -3.075 -21.870  -0.105 -0.1972 1.9080
ATOM  11612  HZ3 TRP D 518      -2.015 -21.800   0.065  0.1447 1.4590
ATOM  11613  CZ2 TRP D 518      -5.145 -20.870  -0.925 -0.2601 1.9080
ATOM  11614  HZ2 TRP D 518      -5.685 -20.060  -1.385  0.1572 1.4590
ATOM  11615  CH2 TRP D 518      -3.765 -20.790  -0.675 -0.1134 1.9080
ATOM  11616  HH2 TRP D 518      -3.225 -19.890  -0.935  0.1417 1.4590
ATOM  11617  C   TRP D 518      -4.575 -24.650   3.075  0.5973 1.9080
ATOM  11618  O   TRP D 518      -4.605 -23.430   3.245 -0.5679 1.6612
ATOM  11619  N   THR D 519      -3.485 -25.360   3.415 -0.4157 1.8240
ATOM  11620  H   THR D 519      -3.485 -26.360   3.345  0.2719 0.6000
ATOM  11621  CA  THR D 519      -2.305 -24.740   4.005 -0.0389 1.9080
ATOM  11622  HA  THR D 519      -2.135 -23.780   3.535  0.1007 1.3870
ATOM  11623  CB  THR D 519      -2.425 -24.540   5.515  0.3654 1.9080
ATOM  11624  HB  THR D 519      -3.355 -23.960   5.695  0.0043 1.3870
ATOM  11625  OG1 THR D 519      -1.325 -23.820   6.055 -0.6761 1.7210
ATOM  11626  CG2 THR D 519      -2.535 -25.880   6.265 -0.2438 1.9080
ATOM  11627 HG21 THR D 519      -2.725 -25.710   7.335  0.0642 1.4870
ATOM  11628 HG22 THR D 519      -3.375 -26.490   5.855  0.0642 1.4870
ATOM  11629 HG23 THR D 519      -1.605 -26.470   6.165  0.0642 1.4870
ATOM  11630  C   THR D 519      -1.125 -25.610   3.655  0.5973 1.9080
ATOM  11631  O   THR D 519      -1.305 -26.750   3.245 -0.5679 1.6612
ATOM  11632  HG1 THR D 519      -1.116 -23.013   5.489  0.4102 0.0000
ATOM  11633  N   THR D 520       0.125 -25.110   3.765 -0.4157 1.8240
ATOM  11634  H   THR D 520       0.265 -24.190   4.125  0.2719 0.6000
ATOM  11635  CA  THR D 520       1.315 -25.900   3.465 -0.0389 1.9080
ATOM  11636  HA  THR D 520       1.035 -26.810   2.955  0.1007 1.3870
ATOM  11637  CB  THR D 520       2.325 -25.210   2.555  0.3654 1.9080
ATOM  11638  HB  THR D 520       3.245 -25.840   2.455  0.0043 1.3870
ATOM  11639  OG1 THR D 520       2.685 -23.910   3.015 -0.6761 1.7210
ATOM  11640  CG2 THR D 520       1.695 -25.050   1.175 -0.2438 1.9080
ATOM  11641 HG21 THR D 520       2.445 -24.690   0.445  0.0642 1.4870
ATOM  11642 HG22 THR D 520       1.295 -26.020   0.815  0.0642 1.4870
ATOM  11643 HG23 THR D 520       0.855 -24.320   1.215  0.0642 1.4870
ATOM  11644  C   THR D 520       2.015 -26.320   4.735  0.5973 1.9080
ATOM  11645  O   THR D 520       2.675 -25.530   5.395 -0.5679 1.6612
ATOM  11646  HG1 THR D 520       3.451 -23.543   2.474  0.4102 0.0000
ATOM  11647  N   GLN D 521       1.915 -27.620   5.075 -0.4157 1.8240
ATOM  11648  H   GLN D 521       1.345 -28.240   4.525  0.2719 0.6000
ATOM  11649  CA  GLN D 521       2.635 -28.280   6.145 -0.0031 1.9080
ATOM  11650  HA  GLN D 521       2.645 -27.630   7.005  0.0850 1.3870
ATOM  11651  CB  GLN D 521       1.955 -29.640   6.525 -0.0036 1.9080
ATOM  11652  HB3 GLN D 521       2.385 -29.950   7.505  0.0171 1.4870
ATOM  11653  HB2 GLN D 521       0.875 -29.450   6.695  0.0171 1.4870
ATOM  11654  CG  GLN D 521       2.115 -30.880   5.575 -0.0645 1.9080
ATOM  11655  HG3 GLN D 521       3.195 -31.100   5.415  0.0352 1.4870
ATOM  11656  HG2 GLN D 521       1.675 -31.760   6.095  0.0352 1.4870
ATOM  11657  CD  GLN D 521       1.445 -30.770   4.205  0.6951 1.9080
ATOM  11658  C   GLN D 521       4.075 -28.550   5.765  0.5973 1.9080
ATOM  11659  O   GLN D 521       4.985 -28.520   6.595 -0.5679 1.6612
ATOM  11660 HE22 GLN D 521       0.925 -31.850   2.595  0.4251 0.6000
ATOM  11661  OE1 GLN D 521       0.955 -29.730   3.765 -0.6086 1.6612
ATOM  11662  NE2 GLN D 521       1.395 -31.910   3.465 -0.9407 1.8240
ATOM  11663 HE21 GLN D 521       1.775 -32.750   3.825  0.4251 0.6000
ATOM  11664  N   ASP D 522       4.285 -28.800   4.465 -0.5163 1.8240
ATOM  11665  H   ASP D 522       3.485 -28.760   3.865  0.2936 0.6000
ATOM  11666  CA  ASP D 522       5.525 -29.110   3.805  0.0381 1.9080
ATOM  11667  HA  ASP D 522       5.205 -29.310   2.785  0.0880 1.3870
ATOM  11668  CB  ASP D 522       6.465 -27.890   3.805 -0.0303 1.9080
ATOM  11669  HB3 ASP D 522       5.845 -26.970   3.865 -0.0122 1.4870
ATOM  11670  HB2 ASP D 522       7.185 -27.880   4.645 -0.0122 1.4870
ATOM  11671  CG  ASP D 522       7.155 -27.930   2.475  0.7994 1.9080
ATOM  11672  OD1 ASP D 522       6.755 -27.110   1.625 -0.8014 1.6612
ATOM  11673  OD2 ASP D 522       7.975 -28.870   2.225 -0.8014 1.6612
ATOM  11674  C   ASP D 522       6.215 -30.390   4.245  0.5366 1.9080
ATOM  11675  O   ASP D 522       6.105 -31.430   3.595 -0.5819 1.6612
ATOM  11676  N   GLU D 523       6.945 -30.350   5.365 -0.5163 1.8240
ATOM  11677  H   GLU D 523       6.985 -29.500   5.905  0.2936 0.6000
ATOM  11678  CA  GLU D 523       7.615 -31.490   5.935  0.0397 1.9080
ATOM  11679  HA  GLU D 523       7.975 -32.090   5.105  0.1105 1.3870
ATOM  11680  CB  GLU D 523       8.885 -31.110   6.755  0.0560 1.9080
ATOM  11681  HB3 GLU D 523       9.315 -32.020   7.225 -0.0173 1.4870
ATOM  11682  HB2 GLU D 523       9.625 -30.720   6.025 -0.0173 1.4870
ATOM  11683  CG  GLU D 523       8.715 -29.990   7.815  0.0136 1.9080
ATOM  11684  HG3 GLU D 523       8.425 -29.040   7.305 -0.0425 1.4870
ATOM  11685  HG2 GLU D 523       7.895 -30.280   8.505 -0.0425 1.4870
ATOM  11686  CD  GLU D 523       9.965 -29.720   8.655  0.8054 1.9080
ATOM  11687  OE1 GLU D 523      11.025 -29.300   8.135 -0.8188 1.6612
ATOM  11688  OE2 GLU D 523       9.865 -29.870   9.905 -0.8188 1.6612
ATOM  11689  C   GLU D 523       6.635 -32.370   6.695  0.5366 1.9080
ATOM  11690  O   GLU D 523       6.215 -32.110   7.825 -0.5819 1.6612
ATOM  11691  N   GLY D 524       6.235 -33.490   6.075 -0.4157 1.8240
ATOM  11692  H   GLY D 524       6.495 -33.620   5.125  0.2719 0.6000
ATOM  11693  CA  GLY D 524       5.335 -34.420   6.725 -0.0252 1.9080
ATOM  11694  HA3 GLY D 524       5.905 -34.970   7.455  0.0698 1.3870
ATOM  11695  HA2 GLY D 524       4.545 -33.840   7.195  0.0698 1.3870
ATOM  11696  C   GLY D 524       4.615 -35.450   5.875  0.5973 1.9080
ATOM  11697  O   GLY D 524       3.515 -35.850   6.255 -0.5679 1.6612
ATOM  11698  N   ALA D 525       5.075 -36.000   4.735 -0.4157 1.8240
ATOM  11699  H   ALA D 525       4.415 -36.660   4.405  0.2719 0.6000
ATOM  11700  CA  ALA D 525       6.205 -35.810   3.825  0.0337 1.9080
ATOM  11701  HA  ALA D 525       6.225 -36.720   3.245  0.0823 1.3870
ATOM  11702  CB  ALA D 525       5.875 -34.690   2.815 -0.1825 1.9080
ATOM  11703  HB1 ALA D 525       6.635 -34.640   2.005  0.0603 1.4870
ATOM  11704  HB2 ALA D 525       4.885 -34.880   2.345  0.0603 1.4870
ATOM  11705  HB3 ALA D 525       5.825 -33.710   3.315  0.0603 1.4870
ATOM  11706  C   ALA D 525       7.645 -35.700   4.335  0.5973 1.9080
ATOM  11707  O   ALA D 525       8.545 -35.350   3.585 -0.5679 1.6612
ATOM  11708  N   ALA D 526       7.925 -36.030   5.615 -0.4157 1.8240
ATOM  11709  H   ALA D 526       7.195 -36.320   6.235  0.2719 0.6000
ATOM  11710  CA  ALA D 526       9.245 -35.900   6.205  0.0337 1.9080
ATOM  11711  HA  ALA D 526       9.825 -35.170   5.665  0.0823 1.3870
ATOM  11712  CB  ALA D 526       9.095 -35.430   7.665 -0.1825 1.9080
ATOM  11713  HB1 ALA D 526      10.095 -35.280   8.135  0.0603 1.4870
ATOM  11714  HB2 ALA D 526       8.565 -34.450   7.705  0.0603 1.4870
ATOM  11715  HB3 ALA D 526       8.525 -36.160   8.275  0.0603 1.4870
ATOM  11716  C   ALA D 526      10.005 -37.220   6.155  0.5973 1.9080
ATOM  11717  O   ALA D 526      10.905 -37.500   6.945 -0.5679 1.6612
ATOM  11718  N   ILE D 527       9.625 -38.090   5.205 -0.4157 1.8240
ATOM  11719  H   ILE D 527       8.985 -37.790   4.495  0.2719 0.6000
ATOM  11720  CA  ILE D 527      10.035 -39.470   5.135 -0.0597 1.9080
ATOM  11721  HA  ILE D 527      10.965 -39.590   5.685  0.0869 1.3870
ATOM  11722  CB  ILE D 527       8.985 -40.440   5.675  0.1303 1.9080
ATOM  11723  HB  ILE D 527       9.255 -41.480   5.395  0.0187 1.4870
ATOM  11724  CG2 ILE D 527       9.025 -40.380   7.225 -0.3204 1.9080
ATOM  11725 HG21 ILE D 527       8.355 -41.140   7.665  0.0882 1.4870
ATOM  11726 HG22 ILE D 527      10.055 -40.560   7.595  0.0882 1.4870
ATOM  11727 HG23 ILE D 527       8.695 -39.380   7.585  0.0882 1.4870
ATOM  11728  CG1 ILE D 527       7.575 -40.140   5.115 -0.0430 1.9080
ATOM  11729 HG13 ILE D 527       7.235 -39.150   5.485  0.0236 1.4870
ATOM  11730 HG12 ILE D 527       7.635 -40.070   4.005  0.0236 1.4870
ATOM  11731  CD1 ILE D 527       6.535 -41.190   5.485 -0.0660 1.9080
ATOM  11732 HD11 ILE D 527       5.555 -40.950   5.015  0.0186 1.4870
ATOM  11733 HD12 ILE D 527       6.845 -42.200   5.135  0.0186 1.4870
ATOM  11734 HD13 ILE D 527       6.375 -41.230   6.585  0.0186 1.4870
ATOM  11735  C   ILE D 527      10.345 -39.810   3.695  0.5973 1.9080
ATOM  11736  O   ILE D 527       9.885 -39.150   2.765 -0.5679 1.6612
ATOM  11737  N   GLY D 528      11.155 -40.870   3.485 -0.4157 1.8240
ATOM  11738  H   GLY D 528      11.505 -41.380   4.255  0.2719 0.6000
ATOM  11739  CA  GLY D 528      11.675 -41.210   2.165 -0.0252 1.9080
ATOM  11740  HA3 GLY D 528      12.355 -42.040   2.285  0.0698 1.3870
ATOM  11741  HA2 GLY D 528      10.835 -41.440   1.525  0.0698 1.3870
ATOM  11742  C   GLY D 528      12.465 -40.100   1.525  0.5973 1.9080
ATOM  11743  O   GLY D 528      13.275 -39.430   2.165 -0.5679 1.6612
ATOM  11744  N   LEU D 529      12.235 -39.870   0.225 -0.4157 1.8240
ATOM  11745  H   LEU D 529      11.605 -40.430  -0.285  0.2719 0.6000
ATOM  11746  CA  LEU D 529      12.945 -38.850  -0.525 -0.0518 1.9080
ATOM  11747  HA  LEU D 529      13.815 -38.510   0.025  0.0922 1.3870
ATOM  11748  CB  LEU D 529      13.405 -39.440  -1.885 -0.1102 1.9080
ATOM  11749  HB3 LEU D 529      12.515 -39.640  -2.515  0.0457 1.4870
ATOM  11750  HB2 LEU D 529      14.025 -38.680  -2.415  0.0457 1.4870
ATOM  11751  CG  LEU D 529      14.225 -40.740  -1.765  0.3531 1.9080
ATOM  11752  HG  LEU D 529      13.595 -41.510  -1.255 -0.0361 1.4870
ATOM  11753  CD1 LEU D 529      14.555 -41.280  -3.165 -0.4121 1.9080
ATOM  11754 HD11 LEU D 529      15.095 -42.250  -3.085  0.1000 1.4870
ATOM  11755 HD12 LEU D 529      13.625 -41.440  -3.755  0.1000 1.4870
ATOM  11756 HD13 LEU D 529      15.205 -40.570  -3.705  0.1000 1.4870
ATOM  11757  CD2 LEU D 529      15.515 -40.560  -0.955 -0.4121 1.9080
ATOM  11758 HD21 LEU D 529      16.075 -41.520  -0.905  0.1000 1.4870
ATOM  11759 HD22 LEU D 529      16.165 -39.800  -1.435  0.1000 1.4870
ATOM  11760 HD23 LEU D 529      15.295 -40.240   0.085  0.1000 1.4870
ATOM  11761  C   LEU D 529      12.075 -37.630  -0.775  0.5973 1.9080
ATOM  11762  O   LEU D 529      12.425 -36.760  -1.575 -0.5679 1.6612
ATOM  11763  N   ALA D 530      10.905 -37.510  -0.105 -0.4157 1.8240
ATOM  11764  H   ALA D 530      10.685 -38.170   0.625  0.2719 0.6000
ATOM  11765  CA  ALA D 530       9.875 -36.530  -0.405  0.0337 1.9080
ATOM  11766  HA  ALA D 530       9.635 -36.610  -1.455  0.0823 1.3870
ATOM  11767  CB  ALA D 530       8.625 -36.870   0.435 -0.1825 1.9080
ATOM  11768  HB1 ALA D 530       7.795 -36.170   0.215  0.0603 1.4870
ATOM  11769  HB2 ALA D 530       8.295 -37.900   0.225  0.0603 1.4870
ATOM  11770  HB3 ALA D 530       8.865 -36.790   1.525  0.0603 1.4870
ATOM  11771  C   ALA D 530      10.255 -35.070  -0.155  0.5973 1.9080
ATOM  11772  O   ALA D 530       9.525 -34.140  -0.525 -0.5679 1.6612
ATOM  11773  N   TRP D 531      11.425 -34.830   0.445 -0.4157 1.8240
ATOM  11774  H   TRP D 531      11.985 -35.610   0.715  0.2719 0.6000
ATOM  11775  CA  TRP D 531      11.965 -33.530   0.755 -0.0275 1.9080
ATOM  11776  HA  TRP D 531      11.175 -32.810   0.805  0.1123 1.3870
ATOM  11777  CB  TRP D 531      12.665 -33.620   2.135 -0.0050 1.9080
ATOM  11778  HB3 TRP D 531      13.125 -32.640   2.385  0.0339 1.4870
ATOM  11779  HB2 TRP D 531      11.875 -33.820   2.895  0.0339 1.4870
ATOM  11780  CG  TRP D 531      13.715 -34.700   2.295 -0.1415 1.9080
ATOM  11781  CD1 TRP D 531      13.565 -36.020   2.625 -0.1638 1.9080
ATOM  11782  HD1 TRP D 531      12.615 -36.510   2.815  0.2062 1.4090
ATOM  11783  NE1 TRP D 531      14.795 -36.640   2.675 -0.3418 1.8240
ATOM  11784  HE1 TRP D 531      14.955 -37.600   2.805  0.3412 0.6000
ATOM  11785  CE2 TRP D 531      15.765 -35.700   2.385  0.1380 1.9080
ATOM  11786  CD2 TRP D 531      15.125 -34.470   2.135  0.1243 1.9080
ATOM  11787  CE3 TRP D 531      15.845 -33.330   1.795 -0.2387 1.9080
ATOM  11788  HE3 TRP D 531      15.365 -32.380   1.595  0.1700 1.4590
ATOM  11789  CZ3 TRP D 531      17.235 -33.430   1.715 -0.1972 1.9080
ATOM  11790  HZ3 TRP D 531      17.825 -32.570   1.435  0.1447 1.4590
ATOM  11791  CZ2 TRP D 531      17.155 -35.800   2.305 -0.2601 1.9080
ATOM  11792  HZ2 TRP D 531      17.665 -36.730   2.495  0.1572 1.4590
ATOM  11793  CH2 TRP D 531      17.885 -34.650   1.965 -0.1134 1.9080
ATOM  11794  HH2 TRP D 531      18.965 -34.710   1.875  0.1417 1.4590
ATOM  11795  C   TRP D 531      12.935 -33.030  -0.295  0.5973 1.9080
ATOM  11796  O   TRP D 531      13.095 -31.820  -0.475 -0.5679 1.6612
ATOM  11797  N   ILE D 532      13.585 -33.930  -1.045 -0.4157 1.8240
ATOM  11798  H   ILE D 532      13.375 -34.900  -0.965  0.2719 0.6000
ATOM  11799  CA  ILE D 532      14.565 -33.600  -2.065 -0.0597 1.9080
ATOM  11800  HA  ILE D 532      15.245 -32.860  -1.675  0.0869 1.3870
ATOM  11801  CB  ILE D 532      15.355 -34.840  -2.455  0.1303 1.9080
ATOM  11802  HB  ILE D 532      14.625 -35.630  -2.785  0.0187 1.4870
ATOM  11803  CG2 ILE D 532      16.305 -34.530  -3.625 -0.3204 1.9080
ATOM  11804 HG21 ILE D 532      16.925 -35.410  -3.845  0.0882 1.4870
ATOM  11805 HG22 ILE D 532      15.755 -34.280  -4.555  0.0882 1.4870
ATOM  11806 HG23 ILE D 532      16.975 -33.680  -3.375  0.0882 1.4870
ATOM  11807  CG1 ILE D 532      16.115 -35.430  -1.235 -0.0430 1.9080
ATOM  11808 HG13 ILE D 532      16.905 -34.710  -0.925  0.0236 1.4870
ATOM  11809 HG12 ILE D 532      15.415 -35.540  -0.375  0.0236 1.4870
ATOM  11810  CD1 ILE D 532      16.745 -36.800  -1.505 -0.0660 1.9080
ATOM  11811 HD11 ILE D 532      17.175 -37.210  -0.565  0.0186 1.4870
ATOM  11812 HD12 ILE D 532      15.985 -37.510  -1.875  0.0186 1.4870
ATOM  11813 HD13 ILE D 532      17.555 -36.730  -2.255  0.0186 1.4870
ATOM  11814  C   ILE D 532      13.825 -33.080  -3.295  0.5973 1.9080
ATOM  11815  O   ILE D 532      13.055 -33.870  -3.835 -0.5679 1.6612
ATOM  11816  N   PRO D 533      13.935 -31.850  -3.815 -0.2548 1.8240
ATOM  11817  CD  PRO D 533      14.845 -30.830  -3.285  0.0192 1.9080
ATOM  11818  HD3 PRO D 533      15.845 -30.950  -3.745  0.0391 1.3870
ATOM  11819  HD2 PRO D 533      14.925 -30.890  -2.175  0.0391 1.3870
ATOM  11820  CA  PRO D 533      12.945 -31.250  -4.725 -0.0266 1.9080
ATOM  11821  HA  PRO D 533      12.005 -31.240  -4.195  0.0641 1.3870
ATOM  11822  CB  PRO D 533      13.495 -29.840  -4.985 -0.0070 1.9080
ATOM  11823  HB3 PRO D 533      14.235 -29.860  -5.815  0.0253 1.4870
ATOM  11824  HB2 PRO D 533      12.695 -29.110  -5.235  0.0253 1.4870
ATOM  11825  CG  PRO D 533      14.215 -29.490  -3.695  0.0189 1.9080
ATOM  11826  HG3 PRO D 533      14.985 -28.700  -3.815  0.0213 1.4870
ATOM  11827  HG2 PRO D 533      13.485 -29.180  -2.915  0.0213 1.4870
ATOM  11828  C   PRO D 533      12.705 -31.990  -6.015  0.5896 1.9080
ATOM  11829  O   PRO D 533      11.625 -31.920  -6.585 -0.5748 1.6612
ATOM  11830  N   TYR D 534      13.725 -32.730  -6.485 -0.4157 1.8240
ATOM  11831  H   TYR D 534      14.595 -32.700  -5.995  0.2719 0.6000
ATOM  11832  CA  TYR D 534      13.645 -33.650  -7.595 -0.0014 1.9080
ATOM  11833  HA  TYR D 534      13.415 -33.090  -8.485  0.0876 1.3870
ATOM  11834  CB  TYR D 534      15.045 -34.320  -7.705 -0.0152 1.9080
ATOM  11835  HB3 TYR D 534      15.825 -33.530  -7.765  0.0295 1.4870
ATOM  11836  HB2 TYR D 534      15.255 -34.930  -6.795  0.0295 1.4870
ATOM  11837  CG  TYR D 534      15.175 -35.180  -8.915 -0.0011 1.9080
ATOM  11838  CD1 TYR D 534      15.415 -34.620 -10.185 -0.1906 1.9080
ATOM  11839  HD1 TYR D 534      15.505 -33.550 -10.295  0.1699 1.4590
ATOM  11840  CE1 TYR D 534      15.565 -35.450 -11.295 -0.2341 1.9080
ATOM  11841  HE1 TYR D 534      15.735 -35.030 -12.275  0.1656 1.4590
ATOM  11842  CZ  TYR D 534      15.485 -36.840 -11.165  0.3226 1.9080
ATOM  11843  OH  TYR D 534      15.695 -37.660 -12.285 -0.5579 1.7210
ATOM  11844  CD2 TYR D 534      15.065 -36.570  -8.795 -0.1906 1.9080
ATOM  11845  HD2 TYR D 534      14.855 -37.000  -7.835  0.1699 1.4590
ATOM  11846  CE2 TYR D 534      15.215 -37.410  -9.915 -0.2341 1.9080
ATOM  11847  HE2 TYR D 534      15.145 -38.480  -9.795  0.1656 1.4590
ATOM  11848  C   TYR D 534      12.545 -34.710  -7.415  0.5973 1.9080
ATOM  11849  O   TYR D 534      11.795 -35.020  -8.335 -0.5679 1.6612
ATOM  11850  HH  TYR D 534      15.244 -37.245 -13.067  0.3992 0.0000
ATOM  11851  N   PHE D 535      12.385 -35.230  -6.185 -0.4157 1.8240
ATOM  11852  H   PHE D 535      12.885 -34.850  -5.405  0.2719 0.6000
ATOM  11853  CA  PHE D 535      11.385 -36.220  -5.815 -0.0024 1.9080
ATOM  11854  HA  PHE D 535      10.965 -36.660  -6.715  0.0978 1.3870
ATOM  11855  CB  PHE D 535      11.995 -37.330  -4.915 -0.0343 1.9080
ATOM  11856  HB3 PHE D 535      12.365 -36.870  -3.975  0.0295 1.4870
ATOM  11857  HB2 PHE D 535      11.245 -38.100  -4.665  0.0295 1.4870
ATOM  11858  CG  PHE D 535      13.175 -38.040  -5.555  0.0118 1.9080
ATOM  11859  CD1 PHE D 535      12.975 -39.020  -6.545 -0.1256 1.9080
ATOM  11860  HD1 PHE D 535      11.985 -39.230  -6.895  0.1330 1.4590
ATOM  11861  CE1 PHE D 535      14.065 -39.740  -7.065 -0.1704 1.9080
ATOM  11862  HE1 PHE D 535      13.905 -40.490  -7.815  0.1430 1.4590
ATOM  11863  CZ  PHE D 535      15.365 -39.480  -6.595 -0.1072 1.9080
ATOM  11864  HZ  PHE D 535      16.205 -40.040  -6.985  0.1297 1.4590
ATOM  11865  CD2 PHE D 535      14.485 -37.790  -5.095 -0.1256 1.9080
ATOM  11866  HD2 PHE D 535      14.645 -37.060  -4.325  0.1330 1.4590
ATOM  11867  CE2 PHE D 535      15.565 -38.510  -5.615 -0.1704 1.9080
ATOM  11868  HE2 PHE D 535      16.565 -38.310  -5.245  0.1430 1.4590
ATOM  11869  C   PHE D 535      10.255 -35.520  -5.055  0.5973 1.9080
ATOM  11870  O   PHE D 535      10.385 -34.410  -4.555 -0.5679 1.6612
ATOM  11871  N   GLY D 536       9.065 -36.140  -4.935 -0.4157 1.8240
ATOM  11872  H   GLY D 536       8.865 -36.980  -5.435  0.2719 0.6000
ATOM  11873  CA  GLY D 536       8.005 -35.580  -4.085 -0.0252 1.9080
ATOM  11874  HA3 GLY D 536       7.415 -36.410  -3.725  0.0698 1.3870
ATOM  11875  HA2 GLY D 536       8.465 -35.030  -3.285  0.0698 1.3870
ATOM  11876  C   GLY D 536       7.045 -34.670  -4.825  0.5973 1.9080
ATOM  11877  O   GLY D 536       6.915 -34.790  -6.045 -0.5679 1.6612
ATOM  11878  N   PRO D 537       6.305 -33.800  -4.165 -0.2548 1.8240
ATOM  11879  CD  PRO D 537       6.595 -33.340  -2.805  0.0192 1.9080
ATOM  11880  HD3 PRO D 537       7.675 -33.100  -2.685  0.0391 1.3870
ATOM  11881  HD2 PRO D 537       6.285 -34.110  -2.075  0.0391 1.3870
ATOM  11882  CA  PRO D 537       5.235 -33.010  -4.785 -0.0266 1.9080
ATOM  11883  HA  PRO D 537       4.565 -33.690  -5.295  0.0641 1.3870
ATOM  11884  CB  PRO D 537       4.595 -32.300  -3.585 -0.0070 1.9080
ATOM  11885  HB3 PRO D 537       4.075 -31.360  -3.865  0.0253 1.4870
ATOM  11886  HB2 PRO D 537       3.855 -32.980  -3.105  0.0253 1.4870
ATOM  11887  CG  PRO D 537       5.755 -32.070  -2.625  0.0189 1.9080
ATOM  11888  HG3 PRO D 537       6.345 -31.190  -2.975  0.0213 1.4870
ATOM  11889  HG2 PRO D 537       5.425 -31.910  -1.585  0.0213 1.4870
ATOM  11890  C   PRO D 537       5.725 -32.010  -5.815  0.5896 1.9080
ATOM  11891  O   PRO D 537       6.895 -31.620  -5.815 -0.5748 1.6612
ATOM  11892  N   ALA D 538       4.825 -31.570  -6.715 -0.4157 1.8240
ATOM  11893  H   ALA D 538       3.905 -31.960  -6.745  0.2719 0.6000
ATOM  11894  CA  ALA D 538       4.995 -30.410  -7.555  0.0337 1.9080
ATOM  11895  HA  ALA D 538       6.045 -30.150  -7.635  0.0823 1.3870
ATOM  11896  CB  ALA D 538       4.425 -30.690  -8.945 -0.1825 1.9080
ATOM  11897  HB1 ALA D 538       4.445 -29.800  -9.605  0.0603 1.4870
ATOM  11898  HB2 ALA D 538       4.985 -31.510  -9.445  0.0603 1.4870
ATOM  11899  HB3 ALA D 538       3.365 -31.020  -8.855  0.0603 1.4870
ATOM  11900  C   ALA D 538       4.295 -29.230  -6.885  0.5973 1.9080
ATOM  11901  O   ALA D 538       3.785 -29.360  -5.765 -0.5679 1.6612
ATOM  11902  N   ALA D 539       4.245 -28.040  -7.525 -0.4157 1.8240
ATOM  11903  H   ALA D 539       4.585 -27.990  -8.465  0.2719 0.6000
ATOM  11904  CA  ALA D 539       3.695 -26.810  -6.985  0.0337 1.9080
ATOM  11905  HA  ALA D 539       4.315 -26.490  -6.165  0.0823 1.3870
ATOM  11906  CB  ALA D 539       3.725 -25.760  -8.115 -0.1825 1.9080
ATOM  11907  HB1 ALA D 539       3.375 -24.770  -7.755  0.0603 1.4870
ATOM  11908  HB2 ALA D 539       4.755 -25.660  -8.515  0.0603 1.4870
ATOM  11909  HB3 ALA D 539       3.065 -26.090  -8.955  0.0603 1.4870
ATOM  11910  C   ALA D 539       2.255 -26.870  -6.455  0.5973 1.9080
ATOM  11911  O   ALA D 539       1.855 -26.100  -5.575 -0.5679 1.6612
ATOM  11912  N   GLU D 540       1.455 -27.790  -7.005 -0.5163 1.8240
ATOM  11913  H   GLU D 540       1.775 -28.270  -7.845  0.2936 0.6000
ATOM  11914  CA  GLU D 540       0.075 -28.020  -6.725  0.0397 1.9080
ATOM  11915  HA  GLU D 540      -0.375 -27.100  -6.385  0.1105 1.3870
ATOM  11916  CB  GLU D 540      -0.615 -28.380  -8.055  0.0560 1.9080
ATOM  11917  HB3 GLU D 540      -1.705 -28.430  -7.885 -0.0173 1.4870
ATOM  11918  HB2 GLU D 540      -0.455 -27.550  -8.775 -0.0173 1.4870
ATOM  11919  CG  GLU D 540      -0.205 -29.710  -8.755  0.0136 1.9080
ATOM  11920  HG3 GLU D 540      -0.185 -30.540  -8.025 -0.0425 1.4870
ATOM  11921  HG2 GLU D 540      -1.005 -29.940  -9.505 -0.0425 1.4870
ATOM  11922  CD  GLU D 540       1.115 -29.700  -9.535  0.8054 1.9080
ATOM  11923  OE1 GLU D 540       1.855 -28.680  -9.485 -0.8188 1.6612
ATOM  11924  OE2 GLU D 540       1.405 -30.740 -10.165 -0.8188 1.6612
ATOM  11925  C   GLU D 540      -0.175 -29.080  -5.645  0.5366 1.9080
ATOM  11926  O   GLU D 540      -1.265 -29.160  -5.065 -0.5819 1.6612
ATOM  11927  N   GLY D 541       0.855 -29.890  -5.305 -0.4157 1.8240
ATOM  11928  H   GLY D 541       1.745 -29.730  -5.755  0.2719 0.6000
ATOM  11929  CA  GLY D 541       0.755 -31.040  -4.405 -0.0252 1.9080
ATOM  11930  HA3 GLY D 541      -0.275 -31.340  -4.315  0.0698 1.3870
ATOM  11931  HA2 GLY D 541       1.365 -31.830  -4.825  0.0698 1.3870
ATOM  11932  C   GLY D 541       1.275 -30.820  -3.015  0.5973 1.9080
ATOM  11933  O   GLY D 541       1.455 -31.760  -2.255 -0.5679 1.6612
ATOM  11934  N   ILE D 542       1.585 -29.570  -2.645 -0.4157 1.8240
ATOM  11935  H   ILE D 542       1.465 -28.830  -3.305  0.2719 0.6000
ATOM  11936  CA  ILE D 542       2.245 -29.220  -1.395 -0.0597 1.9080
ATOM  11937  HA  ILE D 542       2.805 -30.080  -1.025  0.0869 1.3870
ATOM  11938  CB  ILE D 542       3.215 -28.070  -1.605  0.1303 1.9080
ATOM  11939  HB  ILE D 542       3.685 -27.780  -0.635  0.0187 1.4870
ATOM  11940  CG2 ILE D 542       4.315 -28.570  -2.545 -0.3204 1.9080
ATOM  11941 HG21 ILE D 542       5.145 -27.840  -2.615  0.0882 1.4870
ATOM  11942 HG22 ILE D 542       4.715 -29.540  -2.175  0.0882 1.4870
ATOM  11943 HG23 ILE D 542       3.915 -28.730  -3.565  0.0882 1.4870
ATOM  11944  CG1 ILE D 542       2.515 -26.830  -2.205 -0.0430 1.9080
ATOM  11945 HG13 ILE D 542       2.055 -27.100  -3.185  0.0236 1.4870
ATOM  11946 HG12 ILE D 542       1.695 -26.510  -1.535  0.0236 1.4870
ATOM  11947  CD1 ILE D 542       3.455 -25.650  -2.445 -0.0660 1.9080
ATOM  11948 HD11 ILE D 542       2.875 -24.850  -2.945  0.0186 1.4870
ATOM  11949 HD12 ILE D 542       3.855 -25.280  -1.475  0.0186 1.4870
ATOM  11950 HD13 ILE D 542       4.295 -25.920  -3.105  0.0186 1.4870
ATOM  11951  C   ILE D 542       1.305 -28.820  -0.275  0.5973 1.9080
ATOM  11952  O   ILE D 542       1.735 -28.490   0.825 -0.5679 1.6612
ATOM  11953  N   TYR D 543      -0.005 -28.820  -0.545 -0.4157 1.8240
ATOM  11954  H   TYR D 543      -0.335 -29.190  -1.405  0.2719 0.6000
ATOM  11955  CA  TYR D 543      -1.005 -28.340   0.395 -0.0014 1.9080
ATOM  11956  HA  TYR D 543      -0.525 -27.710   1.125  0.0876 1.3870
ATOM  11957  CB  TYR D 543      -2.165 -27.540  -0.285 -0.0152 1.9080
ATOM  11958  HB3 TYR D 543      -2.835 -28.230  -0.825  0.0295 1.4870
ATOM  11959  HB2 TYR D 543      -2.755 -27.000   0.485  0.0295 1.4870
ATOM  11960  CG  TYR D 543      -1.605 -26.550  -1.255 -0.0011 1.9080
ATOM  11961  CD1 TYR D 543      -1.085 -25.320  -0.845 -0.1906 1.9080
ATOM  11962  HD1 TYR D 543      -1.145 -25.040   0.195  0.1699 1.4590
ATOM  11963  CE1 TYR D 543      -0.415 -24.490  -1.755 -0.2341 1.9080
ATOM  11964  HE1 TYR D 543       0.035 -23.560  -1.435  0.1656 1.4590
ATOM  11965  CZ  TYR D 543      -0.265 -24.900  -3.085  0.3226 1.9080
ATOM  11966  OH  TYR D 543       0.565 -24.210  -3.995 -0.5579 1.7210
ATOM  11967  CD2 TYR D 543      -1.515 -26.910  -2.615 -0.1906 1.9080
ATOM  11968  HD2 TYR D 543      -1.905 -27.860  -2.935  0.1699 1.4590
ATOM  11969  CE2 TYR D 543      -0.855 -26.080  -3.515 -0.2341 1.9080
ATOM  11970  HE2 TYR D 543      -0.765 -26.380  -4.545  0.1656 1.4590
ATOM  11971  C   TYR D 543      -1.625 -29.510   1.125  0.5973 1.9080
ATOM  11972  O   TYR D 543      -1.705 -30.620   0.605 -0.5679 1.6612
ATOM  11973  HH  TYR D 543       1.015 -24.880  -4.573  0.3992 0.0000
ATOM  11974  N   ILE D 544      -2.095 -29.250   2.355 -0.4157 1.8240
ATOM  11975  H   ILE D 544      -1.905 -28.370   2.795  0.2719 0.6000
ATOM  11976  CA  ILE D 544      -2.935 -30.160   3.105 -0.0597 1.9080
ATOM  11977  HA  ILE D 544      -3.165 -31.000   2.485  0.0869 1.3870
ATOM  11978  CB  ILE D 544      -2.255 -30.670   4.385  0.1303 1.9080
ATOM  11979  HB  ILE D 544      -1.285 -31.100   4.065  0.0187 1.4870
ATOM  11980  CG2 ILE D 544      -1.955 -29.520   5.375 -0.3204 1.9080
ATOM  11981 HG21 ILE D 544      -1.385 -29.900   6.245  0.0882 1.4870
ATOM  11982 HG22 ILE D 544      -1.355 -28.730   4.875  0.0882 1.4870
ATOM  11983 HG23 ILE D 544      -2.905 -29.070   5.745  0.0882 1.4870
ATOM  11984  CG1 ILE D 544      -3.045 -31.800   5.085 -0.0430 1.9080
ATOM  11985 HG13 ILE D 544      -2.505 -32.060   6.025  0.0236 1.4870
ATOM  11986 HG12 ILE D 544      -4.045 -31.430   5.385  0.0236 1.4870
ATOM  11987  CD1 ILE D 544      -3.195 -33.070   4.245 -0.0660 1.9080
ATOM  11988 HD11 ILE D 544      -3.685 -33.880   4.835  0.0186 1.4870
ATOM  11989 HD12 ILE D 544      -3.825 -32.890   3.355  0.0186 1.4870
ATOM  11990 HD13 ILE D 544      -2.205 -33.440   3.905  0.0186 1.4870
ATOM  11991  C   ILE D 544      -4.245 -29.470   3.405  0.5973 1.9080
ATOM  11992  O   ILE D 544      -4.305 -28.290   3.775 -0.5679 1.6612
ATOM  11993  N   GLU D 545      -5.335 -30.210   3.165 -0.5163 1.8240
ATOM  11994  H   GLU D 545      -5.245 -31.040   2.605  0.2936 0.6000
ATOM  11995  CA  GLU D 545      -6.705 -29.900   3.475  0.0397 1.9080
ATOM  11996  HA  GLU D 545      -6.935 -28.920   3.095  0.1105 1.3870
ATOM  11997  CB  GLU D 545      -7.605 -30.960   2.785  0.0560 1.9080
ATOM  11998  HB3 GLU D 545      -7.205 -31.980   2.995 -0.0173 1.4870
ATOM  11999  HB2 GLU D 545      -8.645 -30.920   3.175 -0.0173 1.4870
ATOM  12000  CG  GLU D 545      -7.735 -30.800   1.245  0.0136 1.9080
ATOM  12001  HG3 GLU D 545      -8.365 -31.640   0.865 -0.0425 1.4870
ATOM  12002  HG2 GLU D 545      -8.275 -29.860   1.035 -0.0425 1.4870
ATOM  12003  CD  GLU D 545      -6.435 -30.800   0.445  0.8054 1.9080
ATOM  12004  OE1 GLU D 545      -5.515 -31.600   0.725 -0.8188 1.6612
ATOM  12005  OE2 GLU D 545      -6.345 -29.950  -0.475 -0.8188 1.6612
ATOM  12006  C   GLU D 545      -7.025 -29.920   4.965  0.5366 1.9080
ATOM  12007  O   GLU D 545      -6.225 -30.300   5.825 -0.5819 1.6612
ATOM  12008  N   GLY D 546      -8.245 -29.500   5.325 -0.4157 1.8240
ATOM  12009  H   GLY D 546      -8.855 -29.100   4.645  0.2719 0.6000
ATOM  12010  CA  GLY D 546      -8.705 -29.590   6.695 -0.0252 1.9080
ATOM  12011  HA3 GLY D 546      -8.895 -30.630   6.905  0.0698 1.3870
ATOM  12012  HA2 GLY D 546      -7.965 -29.130   7.335  0.0698 1.3870
ATOM  12013  C   GLY D 546      -9.985 -28.830   6.855  0.5973 1.9080
ATOM  12014  O   GLY D 546     -10.295 -27.920   6.095 -0.5679 1.6612
ATOM  12015  N   LEU D 547     -10.775 -29.190   7.875 -0.4157 1.8240
ATOM  12016  H   LEU D 547     -10.525 -29.940   8.485  0.2719 0.6000
ATOM  12017  CA  LEU D 547     -12.065 -28.590   8.105 -0.0518 1.9080
ATOM  12018  HA  LEU D 547     -12.245 -27.780   7.405  0.0922 1.3870
ATOM  12019  CB  LEU D 547     -13.185 -29.650   7.935 -0.1102 1.9080
ATOM  12020  HB3 LEU D 547     -13.145 -30.020   6.885  0.0457 1.4870
ATOM  12021  HB2 LEU D 547     -12.975 -30.510   8.605  0.0457 1.4870
ATOM  12022  CG  LEU D 547     -14.635 -29.160   8.205  0.3531 1.9080
ATOM  12023  HG  LEU D 547     -14.715 -28.870   9.285 -0.0361 1.4870
ATOM  12024  CD1 LEU D 547     -15.005 -27.940   7.355 -0.4121 1.9080
ATOM  12025 HD11 LEU D 547     -16.075 -27.690   7.505  0.1000 1.4870
ATOM  12026 HD12 LEU D 547     -14.405 -27.060   7.615  0.1000 1.4870
ATOM  12027 HD13 LEU D 547     -14.845 -28.180   6.285  0.1000 1.4870
ATOM  12028  CD2 LEU D 547     -15.625 -30.300   7.945 -0.4121 1.9080
ATOM  12029 HD21 LEU D 547     -16.665 -29.970   8.145  0.1000 1.4870
ATOM  12030 HD22 LEU D 547     -15.555 -30.630   6.885  0.1000 1.4870
ATOM  12031 HD23 LEU D 547     -15.395 -31.180   8.595  0.1000 1.4870
ATOM  12032  C   LEU D 547     -12.135 -28.000   9.495  0.5973 1.9080
ATOM  12033  O   LEU D 547     -11.985 -28.700  10.495 -0.5679 1.6612
ATOM  12034  N   MET D 548     -12.375 -26.680   9.605 -0.4157 1.8240
ATOM  12035  H   MET D 548     -12.425 -26.110   8.785  0.2719 0.6000
ATOM  12036  CA  MET D 548     -12.805 -26.090  10.855 -0.0237 1.9080
ATOM  12037  HA  MET D 548     -12.625 -26.780  11.675  0.0880 1.3870
ATOM  12038  CB  MET D 548     -12.085 -24.770  11.235  0.0342 1.9080
ATOM  12039  HB3 MET D 548     -12.235 -24.020  10.425  0.0241 1.4870
ATOM  12040  HB2 MET D 548     -12.545 -24.360  12.155  0.0241 1.4870
ATOM  12041  CG  MET D 548     -10.575 -24.920  11.475  0.0018 1.9080
ATOM  12042  HG3 MET D 548     -10.395 -25.810  12.125  0.0440 1.3870
ATOM  12043  HG2 MET D 548     -10.095 -25.130  10.495  0.0440 1.3870
ATOM  12044  SD  MET D 548      -9.785 -23.460  12.215 -0.2737 2.0000
ATOM  12045  CE  MET D 548     -10.425 -23.700  13.895 -0.0536 1.9080
ATOM  12046  HE1 MET D 548      -9.955 -22.980  14.595  0.0684 1.3870
ATOM  12047  HE2 MET D 548     -11.525 -23.550  13.935  0.0684 1.3870
ATOM  12048  HE3 MET D 548     -10.205 -24.730  14.265  0.0684 1.3870
ATOM  12049  C   MET D 548     -14.305 -25.840  10.805  0.5973 1.9080
ATOM  12050  O   MET D 548     -14.845 -25.310   9.835 -0.5679 1.6612
ATOM  12051  N   HIS D 549     -15.005 -26.200  11.885 -0.4157 1.8240
ATOM  12052  H   HIS D 549     -14.545 -26.640  12.645  0.2719 0.6000
ATOM  12053  CA  HIS D 549     -16.395 -25.850  12.105  0.0188 1.9080
ATOM  12054  HA  HIS D 549     -16.895 -25.700  11.155  0.0881 1.3870
ATOM  12055  CB  HIS D 549     -17.135 -26.930  12.925 -0.0462 1.9080
ATOM  12056  HB3 HIS D 549     -16.605 -27.090  13.885  0.0402 1.4870
ATOM  12057  HB2 HIS D 549     -18.175 -26.610  13.145  0.0402 1.4870
ATOM  12058  CG  HIS D 549     -17.205 -28.240  12.225 -0.0266 1.9080
ATOM  12059  C   HIS D 549     -16.455 -24.560  12.905  0.5973 1.9080
ATOM  12060  O   HIS D 549     -15.565 -24.280  13.695 -0.5679 1.6612
ATOM  12061  HE1 HIS D 549     -18.515 -30.110   9.975  0.1392 1.3590
ATOM  12062  CE1 HIS D 549     -17.945 -29.640  10.785  0.2057 1.9080
ATOM  12063  HD1 HIS D 549     -18.955 -27.868  11.096  0.3649 0.6000
ATOM  12064  CD2 HIS D 549     -16.355 -29.300  12.245  0.1292 1.9080
ATOM  12065  ND1 HIS D 549     -18.215 -28.460  11.305 -0.3811 1.8240
ATOM  12066  NE2 HIS D 549     -16.835 -30.190  11.325 -0.5727 1.8240
ATOM  12067  HD2 HIS D 549     -15.455 -29.450  12.835  0.1147 1.4090
ATOM  12068  N   ASN D 550     -17.505 -23.730  12.715 -0.4157 1.8240
ATOM  12069  H   ASN D 550     -18.155 -23.910  11.975  0.2719 0.6000
ATOM  12070  CA  ASN D 550     -17.715 -22.470  13.435  0.0143 1.9080
ATOM  12071  HA  ASN D 550     -16.785 -21.920  13.405  0.1048 1.3870
ATOM  12072  CB  ASN D 550     -18.815 -21.640  12.725 -0.2041 1.9080
ATOM  12073  HB3 ASN D 550     -18.505 -21.470  11.675  0.0797 1.4870
ATOM  12074  HB2 ASN D 550     -19.765 -22.210  12.715  0.0797 1.4870
ATOM  12075  CG  ASN D 550     -19.075 -20.250  13.315  0.7130 1.9080
ATOM  12076  C   ASN D 550     -18.055 -22.700  14.895  0.5973 1.9080
ATOM  12077  O   ASN D 550     -19.185 -22.500  15.335 -0.5679 1.6612
ATOM  12078  OD1 ASN D 550     -18.165 -19.410  13.375 -0.5931 1.6612
ATOM  12079  ND2 ASN D 550     -20.335 -19.980  13.705 -0.9191 1.8240
ATOM  12080 HD22 ASN D 550     -20.575 -19.050  14.005  0.4196 0.6000
ATOM  12081 HD21 ASN D 550     -21.025 -20.710  13.715  0.4196 0.6000
ATOM  12082  N   GLN D 551     -17.065 -23.120  15.705 -0.4157 1.8240
ATOM  12083  H   GLN D 551     -16.175 -23.350  15.315  0.2719 0.6000
ATOM  12084  CA  GLN D 551     -17.255 -23.310  17.115 -0.0031 1.9080
ATOM  12085  HA  GLN D 551     -18.195 -23.830  17.245  0.0850 1.3870
ATOM  12086  CB  GLN D 551     -16.165 -24.200  17.755 -0.0036 1.9080
ATOM  12087  HB3 GLN D 551     -15.975 -25.050  17.055  0.0171 1.4870
ATOM  12088  HB2 GLN D 551     -15.215 -23.620  17.855  0.0171 1.4870
ATOM  12089  CG  GLN D 551     -16.615 -24.750  19.125 -0.0645 1.9080
ATOM  12090  HG3 GLN D 551     -16.825 -23.910  19.815  0.0352 1.4870
ATOM  12091  HG2 GLN D 551     -17.545 -25.350  19.015  0.0352 1.4870
ATOM  12092  CD  GLN D 551     -15.545 -25.610  19.785  0.6951 1.9080
ATOM  12093  C   GLN D 551     -17.375 -21.960  17.825  0.5973 1.9080
ATOM  12094  O   GLN D 551     -16.535 -21.080  17.675 -0.5679 1.6612
ATOM  12095 HE22 GLN D 551     -14.515 -27.330  19.605  0.4251 0.6000
ATOM  12096  OE1 GLN D 551     -15.025 -25.250  20.835 -0.6086 1.6612
ATOM  12097  NE2 GLN D 551     -15.225 -26.770  19.175 -0.9407 1.8240
ATOM  12098 HE21 GLN D 551     -15.655 -27.020  18.315  0.4251 0.6000
ATOM  12099  N   ASP D 552     -18.495 -21.780  18.555 -0.5163 1.8240
ATOM  12100  H   ASP D 552     -19.125 -22.550  18.645  0.2936 0.6000
ATOM  12101  CA  ASP D 552     -18.935 -20.550  19.165  0.0381 1.9080
ATOM  12102  HA  ASP D 552     -19.945 -20.750  19.505  0.0880 1.3870
ATOM  12103  CB  ASP D 552     -18.075 -20.170  20.395 -0.0303 1.9080
ATOM  12104  HB3 ASP D 552     -17.005 -20.190  20.125 -0.0122 1.4870
ATOM  12105  HB2 ASP D 552     -18.325 -19.150  20.755 -0.0122 1.4870
ATOM  12106  CG  ASP D 552     -18.325 -21.130  21.535  0.7994 1.9080
ATOM  12107  OD1 ASP D 552     -19.265 -21.970  21.475 -0.8014 1.6612
ATOM  12108  OD2 ASP D 552     -17.585 -21.030  22.555 -0.8014 1.6612
ATOM  12109  C   ASP D 552     -19.145 -19.420  18.175  0.5366 1.9080
ATOM  12110  O   ASP D 552     -20.235 -19.270  17.625 -0.5819 1.6612
ATOM  12111  N   GLY D 553     -18.105 -18.590  17.955 -0.4157 1.8240
ATOM  12112  H   GLY D 553     -17.255 -18.770  18.455  0.2719 0.6000
ATOM  12113  CA  GLY D 553     -18.145 -17.450  17.055 -0.0252 1.9080
ATOM  12114  HA3 GLY D 553     -19.035 -17.490  16.435  0.0698 1.3870
ATOM  12115  HA2 GLY D 553     -18.085 -16.560  17.655  0.0698 1.3870
ATOM  12116  C   GLY D 553     -16.985 -17.410  16.125  0.5973 1.9080
ATOM  12117  O   GLY D 553     -16.795 -16.440  15.405 -0.5679 1.6612
ATOM  12118  N   LEU D 554     -16.115 -18.430  16.185 -0.4157 1.8240
ATOM  12119  H   LEU D 554     -16.335 -19.240  16.725  0.2719 0.6000
ATOM  12120  CA  LEU D 554     -14.785 -18.390  15.625 -0.0518 1.9080
ATOM  12121  HA  LEU D 554     -14.255 -17.610  16.145  0.0922 1.3870
ATOM  12122  CB  LEU D 554     -14.095 -19.750  15.925 -0.1102 1.9080
ATOM  12123  HB3 LEU D 554     -14.185 -19.920  17.025  0.0457 1.4870
ATOM  12124  HB2 LEU D 554     -14.665 -20.570  15.435  0.0457 1.4870
ATOM  12125  CG  LEU D 554     -12.605 -19.860  15.555  0.3531 1.9080
ATOM  12126  HG  LEU D 554     -12.505 -19.820  14.445 -0.0361 1.4870
ATOM  12127  CD1 LEU D 554     -11.755 -18.730  16.155 -0.4121 1.9080
ATOM  12128 HD11 LEU D 554     -10.685 -18.900  15.925  0.1000 1.4870
ATOM  12129 HD12 LEU D 554     -12.045 -17.750  15.735  0.1000 1.4870
ATOM  12130 HD13 LEU D 554     -11.875 -18.700  17.255  0.1000 1.4870
ATOM  12131  CD2 LEU D 554     -12.075 -21.220  16.035 -0.4121 1.9080
ATOM  12132 HD21 LEU D 554     -10.995 -21.330  15.775  0.1000 1.4870
ATOM  12133 HD22 LEU D 554     -12.165 -21.300  17.145  0.1000 1.4870
ATOM  12134 HD23 LEU D 554     -12.645 -22.050  15.575  0.1000 1.4870
ATOM  12135  C   LEU D 554     -14.695 -18.040  14.145  0.5973 1.9080
ATOM  12136  O   LEU D 554     -14.075 -17.040  13.785 -0.5679 1.6612
ATOM  12137  N   ILE D 555     -15.345 -18.780  13.235 -0.4157 1.8240
ATOM  12138  H   ILE D 555     -16.005 -19.470  13.545  0.2719 0.6000
ATOM  12139  CA  ILE D 555     -15.185 -18.610  11.795 -0.0597 1.9080
ATOM  12140  HA  ILE D 555     -14.135 -18.410  11.585  0.0869 1.3870
ATOM  12141  CB  ILE D 555     -15.565 -19.880  11.045  0.1303 1.9080
ATOM  12142  HB  ILE D 555     -16.585 -20.200  11.375  0.0187 1.4870
ATOM  12143  CG2 ILE D 555     -15.605 -19.680   9.515 -0.3204 1.9080
ATOM  12144 HG21 ILE D 555     -15.845 -20.630   8.995  0.0882 1.4870
ATOM  12145 HG22 ILE D 555     -16.375 -18.950   9.215  0.0882 1.4870
ATOM  12146 HG23 ILE D 555     -14.615 -19.320   9.145  0.0882 1.4870
ATOM  12147  CG1 ILE D 555     -14.565 -20.980  11.445 -0.0430 1.9080
ATOM  12148 HG13 ILE D 555     -13.545 -20.710  11.085  0.0236 1.4870
ATOM  12149 HG12 ILE D 555     -14.515 -21.080  12.555  0.0236 1.4870
ATOM  12150  CD1 ILE D 555     -14.965 -22.330  10.875 -0.0660 1.9080
ATOM  12151 HD11 ILE D 555     -14.365 -23.140  11.345  0.0186 1.4870
ATOM  12152 HD12 ILE D 555     -16.035 -22.530  11.055  0.0186 1.4870
ATOM  12153 HD13 ILE D 555     -14.825 -22.380   9.785  0.0186 1.4870
ATOM  12154  C   ILE D 555     -15.955 -17.440  11.265  0.5973 1.9080
ATOM  12155  O   ILE D 555     -15.475 -16.680  10.425 -0.5679 1.6612
ATOM  12156  N   CYS D 556     -17.185 -17.190  11.765 -0.4157 1.8240
ATOM  12157  H   CYS D 556     -17.595 -17.820  12.425  0.2719 0.6000
ATOM  12158  CA  CYS D 556     -17.925 -16.000  11.365  0.0429 1.9080
ATOM  12159  HA  CYS D 556     -17.795 -15.870  10.295  0.0766 1.3870
ATOM  12160  CB  CYS D 556     -19.435 -16.150  11.635 -0.0790 1.9080
ATOM  12161  HB3 CYS D 556     -19.595 -16.380  12.715  0.0910 1.3870
ATOM  12162  HB2 CYS D 556     -19.965 -15.200  11.405  0.0910 1.3870
ATOM  12163  SG  CYS D 556     -20.115 -17.480  10.595 -0.1081 2.0000
ATOM  12164  C   CYS D 556     -17.345 -14.740  11.975  0.5973 1.9080
ATOM  12165  O   CYS D 556     -17.505 -13.640  11.435 -0.5679 1.6612
ATOM  12166  N   GLY D 557     -16.555 -14.870  13.055 -0.4157 1.8240
ATOM  12167  H   GLY D 557     -16.535 -15.740  13.565  0.2719 0.6000
ATOM  12168  CA  GLY D 557     -15.665 -13.840  13.535 -0.0252 1.9080
ATOM  12169  HA3 GLY D 557     -16.195 -12.900  13.565  0.0698 1.3870
ATOM  12170  HA2 GLY D 557     -15.305 -14.150  14.505  0.0698 1.3870
ATOM  12171  C   GLY D 557     -14.455 -13.650  12.655  0.5973 1.9080
ATOM  12172  O   GLY D 557     -14.135 -12.520  12.305 -0.5679 1.6612
ATOM  12173  N   LEU D 558     -13.765 -14.730  12.215 -0.4157 1.8240
ATOM  12174  H   LEU D 558     -13.975 -15.640  12.575  0.2719 0.6000
ATOM  12175  CA  LEU D 558     -12.645 -14.640  11.275 -0.0518 1.9080
ATOM  12176  HA  LEU D 558     -11.875 -14.030  11.725  0.0922 1.3870
ATOM  12177  CB  LEU D 558     -12.065 -16.030  10.855 -0.1102 1.9080
ATOM  12178  HB3 LEU D 558     -12.875 -16.640  10.395  0.0457 1.4870
ATOM  12179  HB2 LEU D 558     -11.295 -15.860  10.065  0.0457 1.4870
ATOM  12180  CG  LEU D 558     -11.375 -16.890  11.925  0.3531 1.9080
ATOM  12181  HG  LEU D 558     -12.115 -17.200  12.695 -0.0361 1.4870
ATOM  12182  CD1 LEU D 558     -10.815 -18.180  11.295 -0.4121 1.9080
ATOM  12183 HD11 LEU D 558     -10.355 -18.820  12.065  0.1000 1.4870
ATOM  12184 HD12 LEU D 558     -11.625 -18.750  10.795  0.1000 1.4870
ATOM  12185 HD13 LEU D 558     -10.045 -17.930  10.535  0.1000 1.4870
ATOM  12186  CD2 LEU D 558     -10.255 -16.130  12.645 -0.4121 1.9080
ATOM  12187 HD21 LEU D 558      -9.725 -16.800  13.355  0.1000 1.4870
ATOM  12188 HD22 LEU D 558      -9.525 -15.770  11.895  0.1000 1.4870
ATOM  12189 HD23 LEU D 558     -10.645 -15.270  13.205  0.1000 1.4870
ATOM  12190  C   LEU D 558     -13.045 -13.960   9.975  0.5973 1.9080
ATOM  12191  O   LEU D 558     -12.325 -13.140   9.415 -0.5679 1.6612
ATOM  12192  N   ARG D 559     -14.265 -14.280   9.495 -0.3479 1.8240
ATOM  12193  H   ARG D 559     -14.775 -15.010   9.955  0.2747 0.6000
ATOM  12194  CA  ARG D 559     -14.865 -13.720   8.305 -0.2637 1.9080
ATOM  12195  HA  ARG D 559     -14.165 -13.860   7.485  0.1560 1.3870
ATOM  12196  CB  ARG D 559     -16.185 -14.490   8.035 -0.0007 1.9080
ATOM  12197  HB3 ARG D 559     -16.025 -15.560   8.275  0.0327 1.4870
ATOM  12198  HB2 ARG D 559     -16.965 -14.110   8.715  0.0327 1.4870
ATOM  12199  CG  ARG D 559     -16.675 -14.390   6.575  0.0390 1.9080
ATOM  12200  HG3 ARG D 559     -17.775 -14.490   6.535  0.0285 1.4870
ATOM  12201  HG2 ARG D 559     -16.425 -13.370   6.205  0.0285 1.4870
ATOM  12202  CD  ARG D 559     -16.045 -15.410   5.625  0.0486 1.9080
ATOM  12203  HD3 ARG D 559     -16.315 -15.180   4.565  0.0687 1.3870
ATOM  12204  HD2 ARG D 559     -14.935 -15.380   5.735  0.0687 1.3870
ATOM  12205  NE  ARG D 559     -16.575 -16.780   5.975 -0.5295 1.8240
ATOM  12206  HE  ARG D 559     -17.455 -16.870   6.425  0.3456 0.6000
ATOM  12207  CZ  ARG D 559     -15.895 -17.900   5.665  0.8076 1.9080
ATOM  12208  NH1 ARG D 559     -14.695 -17.820   5.075 -0.8627 1.8240
ATOM  12209 HH11 ARG D 559     -14.425 -17.010   4.585  0.4478 0.6000
ATOM  12210 HH12 ARG D 559     -14.375 -18.670   4.625  0.4478 0.6000
ATOM  12211  NH2 ARG D 559     -16.395 -19.120   5.865 -0.8627 1.8240
ATOM  12212 HH21 ARG D 559     -17.355 -19.270   6.135  0.4478 0.6000
ATOM  12213 HH22 ARG D 559     -15.885 -19.880   5.445  0.4478 0.6000
ATOM  12214  C   ARG D 559     -15.145 -12.230   8.415  0.7341 1.9080
ATOM  12215  O   ARG D 559     -15.015 -11.480   7.445 -0.5894 1.6612
ATOM  12216  N   GLN D 560     -15.515 -11.740   9.625 -0.4157 1.8240
ATOM  12217  H   GLN D 560     -15.595 -12.350  10.405  0.2719 0.6000
ATOM  12218  CA  GLN D 560     -15.695 -10.320   9.855 -0.0031 1.9080
ATOM  12219  HA  GLN D 560     -16.085  -9.870   8.955  0.0850 1.3870
ATOM  12220  CB  GLN D 560     -16.665 -10.060  11.045 -0.0036 1.9080
ATOM  12221  HB3 GLN D 560     -17.595 -10.640  10.885  0.0171 1.4870
ATOM  12222  HB2 GLN D 560     -16.195 -10.470  11.975  0.0171 1.4870
ATOM  12223  CG  GLN D 560     -17.015  -8.560  11.305 -0.0645 1.9080
ATOM  12224  HG3 GLN D 560     -17.515  -8.480  12.295  0.0352 1.4870
ATOM  12225  HG2 GLN D 560     -16.095  -7.940  11.375  0.0352 1.4870
ATOM  12226  CD  GLN D 560     -17.955  -7.890  10.295  0.6951 1.9080
ATOM  12227  OE1 GLN D 560     -18.229  -8.390   9.210 -0.6086 1.6612
ATOM  12228  NE2 GLN D 560     -18.431  -6.664  10.602 -0.9407 1.8240
ATOM  12229 HE21 GLN D 560     -18.222  -6.281  11.491  0.4251 0.6000
ATOM  12230 HE22 GLN D 560     -19.205  -6.336  10.048  0.4251 0.6000
ATOM  12231  C   GLN D 560     -14.385  -9.620  10.115  0.5973 1.9080
ATOM  12232  O   GLN D 560     -14.145  -8.540   9.575 -0.5679 1.6612
ATOM  12233  N   LEU D 561     -13.465 -10.250  10.875 -0.4157 1.8240
ATOM  12234  H   LEU D 561     -13.685 -11.110  11.325  0.2719 0.6000
ATOM  12235  CA  LEU D 561     -12.135  -9.720  11.115 -0.0518 1.9080
ATOM  12236  HA  LEU D 561     -12.235  -8.780  11.645  0.0922 1.3870
ATOM  12237  CB  LEU D 561     -11.295 -10.730  11.925 -0.1102 1.9080
ATOM  12238  HB3 LEU D 561     -11.805 -10.920  12.895  0.0457 1.4870
ATOM  12239  HB2 LEU D 561     -11.285 -11.700  11.385  0.0457 1.4870
ATOM  12240  CG  LEU D 561      -9.845 -10.310  12.205  0.3531 1.9080
ATOM  12241  HG  LEU D 561      -9.335 -10.070  11.245 -0.0361 1.4870
ATOM  12242  CD1 LEU D 561      -9.765  -9.060  13.095 -0.4121 1.9080
ATOM  12243 HD11 LEU D 561      -8.705  -8.800  13.325  0.1000 1.4870
ATOM  12244 HD12 LEU D 561     -10.225  -8.180  12.595  0.1000 1.4870
ATOM  12245 HD13 LEU D 561     -10.305  -9.240  14.045  0.1000 1.4870
ATOM  12246  CD2 LEU D 561      -9.075 -11.470  12.835 -0.4121 1.9080
ATOM  12247 HD21 LEU D 561      -8.005 -11.210  12.955  0.1000 1.4870
ATOM  12248 HD22 LEU D 561      -9.505 -11.720  13.825  0.1000 1.4870
ATOM  12249 HD23 LEU D 561      -9.145 -12.370  12.185  0.1000 1.4870
ATOM  12250  C   LEU D 561     -11.385  -9.450   9.825  0.5973 1.9080
ATOM  12251  O   LEU D 561     -10.785  -8.390   9.665 -0.5679 1.6612
ATOM  12252  N   ALA D 562     -11.455 -10.370   8.855 -0.4157 1.8240
ATOM  12253  H   ALA D 562     -11.915 -11.250   9.015  0.2719 0.6000
ATOM  12254  CA  ALA D 562     -10.845 -10.190   7.555  0.0337 1.9080
ATOM  12255  HA  ALA D 562      -9.815  -9.940   7.705  0.0823 1.3870
ATOM  12256  CB  ALA D 562     -10.915 -11.520   6.775 -0.1825 1.9080
ATOM  12257  HB1 ALA D 562     -10.305 -11.450   5.855  0.0603 1.4870
ATOM  12258  HB2 ALA D 562     -10.515 -12.340   7.405  0.0603 1.4870
ATOM  12259  HB3 ALA D 562     -11.965 -11.770   6.515  0.0603 1.4870
ATOM  12260  C   ALA D 562     -11.475  -9.050   6.745  0.5973 1.9080
ATOM  12261  O   ALA D 562     -10.835  -8.430   5.895 -0.5679 1.6612
ATOM  12262  N   ASN D 563     -12.745  -8.690   7.025 -0.4157 1.8240
ATOM  12263  H   ASN D 563     -13.235  -9.140   7.775  0.2719 0.6000
ATOM  12264  CA  ASN D 563     -13.395  -7.550   6.405  0.0143 1.9080
ATOM  12265  HA  ASN D 563     -13.115  -7.540   5.355  0.1048 1.3870
ATOM  12266  CB  ASN D 563     -14.935  -7.710   6.555 -0.2041 1.9080
ATOM  12267  HB3 ASN D 563     -15.215  -8.770   6.355  0.0797 1.4870
ATOM  12268  HB2 ASN D 563     -15.255  -7.460   7.595  0.0797 1.4870
ATOM  12269  CG  ASN D 563     -15.705  -6.820   5.595  0.7130 1.9080
ATOM  12270  C   ASN D 563     -12.875  -6.260   7.035  0.5973 1.9080
ATOM  12271  O   ASN D 563     -12.435  -5.350   6.325 -0.5679 1.6612
ATOM  12272  OD1 ASN D 563     -16.295  -5.800   5.965 -0.5931 1.6612
ATOM  12273  ND2 ASN D 563     -15.715  -7.200   4.295 -0.9191 1.8240
ATOM  12274 HD22 ASN D 563     -16.165  -6.580   3.665  0.4196 0.6000
ATOM  12275 HD21 ASN D 563     -15.205  -8.010   4.015  0.4196 0.6000
ATOM  12276  N   GLU D 564     -12.815  -6.180   8.375 -0.5163 1.8240
ATOM  12277  H   GLU D 564     -13.195  -6.910   8.945  0.2936 0.6000
ATOM  12278  CA  GLU D 564     -12.295  -5.040   9.115  0.0397 1.9080
ATOM  12279  HA  GLU D 564     -12.815  -4.150   8.785  0.1105 1.3870
ATOM  12280  CB  GLU D 564     -12.555  -5.230  10.635  0.0560 1.9080
ATOM  12281  HB3 GLU D 564     -12.035  -6.160  10.975 -0.0173 1.4870
ATOM  12282  HB2 GLU D 564     -12.115  -4.380  11.195 -0.0173 1.4870
ATOM  12283  CG  GLU D 564     -14.045  -5.340  11.035  0.0136 1.9080
ATOM  12284  HG3 GLU D 564     -14.575  -4.390  10.805 -0.0425 1.4870
ATOM  12285  HG2 GLU D 564     -14.535  -6.160  10.475 -0.0425 1.4870
ATOM  12286  CD  GLU D 564     -14.195  -5.640  12.525  0.8054 1.9080
ATOM  12287  OE1 GLU D 564     -13.175  -5.510  13.275 -0.8188 1.6612
ATOM  12288  OE2 GLU D 564     -15.315  -6.030  12.945 -0.8188 1.6612
ATOM  12289  C   GLU D 564     -10.795  -4.790   8.935  0.5366 1.9080
ATOM  12290  O   GLU D 564     -10.345  -3.650   8.815 -0.5819 1.6612
ATOM  12291  N   THR D 565      -9.955  -5.850   8.835 -0.4157 1.8240
ATOM  12292  H   THR D 565     -10.305  -6.780   8.965  0.2719 0.6000
ATOM  12293  CA  THR D 565      -8.515  -5.720   8.615 -0.0389 1.9080
ATOM  12294  HA  THR D 565      -8.115  -5.050   9.355  0.1007 1.3870
ATOM  12295  CB  THR D 565      -7.725  -7.040   8.645  0.3654 1.9080
ATOM  12296  HB  THR D 565      -6.675  -6.890   8.295  0.0043 1.3870
ATOM  12297  OG1 THR D 565      -8.345  -8.020   7.835 -0.6761 1.7210
ATOM  12298  CG2 THR D 565      -7.655  -7.610  10.065 -0.2438 1.9080
ATOM  12299 HG21 THR D 565      -7.275  -8.650  10.055  0.0642 1.4870
ATOM  12300 HG22 THR D 565      -6.975  -7.010  10.695  0.0642 1.4870
ATOM  12301 HG23 THR D 565      -8.665  -7.610  10.535  0.0642 1.4870
ATOM  12302  C   THR D 565      -8.185  -5.140   7.255  0.5973 1.9080
ATOM  12303  O   THR D 565      -7.115  -4.550   7.075 -0.5679 1.6612
ATOM  12304  HG1 THR D 565      -7.655  -8.586   7.365  0.4102 0.0000
ATOM  12305  N   THR D 566      -9.085  -5.300   6.275 -0.4157 1.8240
ATOM  12306  H   THR D 566      -9.955  -5.750   6.505  0.2719 0.6000
ATOM  12307  CA  THR D 566      -8.845  -4.980   4.875 -0.0389 1.9080
ATOM  12308  HA  THR D 566      -7.965  -5.510   4.565  0.1007 1.3870
ATOM  12309  CB  THR D 566      -9.995  -5.410   3.965  0.3654 1.9080
ATOM  12310  HB  THR D 566     -10.965  -5.060   4.385  0.0043 1.3870
ATOM  12311  OG1 THR D 566      -9.985  -6.830   3.865 -0.6761 1.7210
ATOM  12312  CG2 THR D 566      -9.845  -4.890   2.535 -0.2438 1.9080
ATOM  12313 HG21 THR D 566     -10.645  -5.310   1.885  0.0642 1.4870
ATOM  12314 HG22 THR D 566      -9.945  -3.780   2.485  0.0642 1.4870
ATOM  12315 HG23 THR D 566      -8.865  -5.170   2.105  0.0642 1.4870
ATOM  12316  C   THR D 566      -8.535  -3.520   4.645  0.5973 1.9080
ATOM  12317  O   THR D 566      -7.565  -3.220   3.965 -0.5679 1.6612
ATOM  12318  HG1 THR D 566     -10.368  -7.247   4.698  0.4102 0.0000
ATOM  12319  N   GLN D 567      -9.265  -2.580   5.275 -0.4157 1.8240
ATOM  12320  H   GLN D 567     -10.025  -2.840   5.875  0.2719 0.6000
ATOM  12321  CA  GLN D 567      -8.995  -1.150   5.125 -0.0031 1.9080
ATOM  12322  HA  GLN D 567      -9.085  -0.900   4.075  0.0850 1.3870
ATOM  12323  CB  GLN D 567     -10.025  -0.320   5.935 -0.0036 1.9080
ATOM  12324  HB3 GLN D 567     -11.055  -0.580   5.585  0.0171 1.4870
ATOM  12325  HB2 GLN D 567      -9.965  -0.600   7.015  0.0171 1.4870
ATOM  12326  CG  GLN D 567      -9.835   1.210   5.805 -0.0645 1.9080
ATOM  12327  HG3 GLN D 567      -8.815   1.500   6.145  0.0352 1.4870
ATOM  12328  HG2 GLN D 567      -9.945   1.510   4.735  0.0352 1.4870
ATOM  12329  CD  GLN D 567     -10.795   2.020   6.675  0.6951 1.9080
ATOM  12330  C   GLN D 567      -7.585  -0.770   5.555  0.5973 1.9080
ATOM  12331  O   GLN D 567      -6.805  -0.210   4.795 -0.5679 1.6612
ATOM  12332 HE22 GLN D 567     -12.035   3.600   6.655  0.4251 0.6000
ATOM  12333  OE1 GLN D 567     -10.895   1.810   7.875 -0.6086 1.6612
ATOM  12334  NE2 GLN D 567     -11.495   3.010   6.065 -0.9407 1.8240
ATOM  12335 HE21 GLN D 567     -11.465   3.100   5.075  0.4251 0.6000
ATOM  12336  N   ALA D 568      -7.205  -1.170   6.775 -0.4157 1.8240
ATOM  12337  H   ALA D 568      -7.855  -1.660   7.355  0.2719 0.6000
ATOM  12338  CA  ALA D 568      -5.925  -0.870   7.365  0.0337 1.9080
ATOM  12339  HA  ALA D 568      -5.725   0.190   7.275  0.0823 1.3870
ATOM  12340  CB  ALA D 568      -6.045  -1.260   8.845 -0.1825 1.9080
ATOM  12341  HB1 ALA D 568      -5.085  -1.040   9.355  0.0603 1.4870
ATOM  12342  HB2 ALA D 568      -6.845  -0.680   9.335  0.0603 1.4870
ATOM  12343  HB3 ALA D 568      -6.275  -2.340   8.955  0.0603 1.4870
ATOM  12344  C   ALA D 568      -4.745  -1.620   6.745  0.5973 1.9080
ATOM  12345  O   ALA D 568      -3.615  -1.140   6.745 -0.5679 1.6612
ATOM  12346  N   LEU D 569      -4.985  -2.810   6.175 -0.4157 1.8240
ATOM  12347  H   LEU D 569      -5.895  -3.240   6.245  0.2719 0.6000
ATOM  12348  CA  LEU D 569      -3.975  -3.520   5.405 -0.0518 1.9080
ATOM  12349  HA  LEU D 569      -3.035  -3.470   5.925  0.0922 1.3870
ATOM  12350  CB  LEU D 569      -4.395  -4.990   5.185 -0.1102 1.9080
ATOM  12351  HB3 LEU D 569      -4.485  -5.480   6.175  0.0457 1.4870
ATOM  12352  HB2 LEU D 569      -5.405  -5.020   4.715  0.0457 1.4870
ATOM  12353  CG  LEU D 569      -3.425  -5.820   4.305  0.3531 1.9080
ATOM  12354  HG  LEU D 569      -3.355  -5.350   3.305 -0.0361 1.4870
ATOM  12355  CD1 LEU D 569      -2.005  -5.870   4.905 -0.4121 1.9080
ATOM  12356 HD11 LEU D 569      -1.355  -6.540   4.295  0.1000 1.4870
ATOM  12357 HD12 LEU D 569      -1.545  -4.860   4.905  0.1000 1.4870
ATOM  12358 HD13 LEU D 569      -2.035  -6.250   5.945  0.1000 1.4870
ATOM  12359  CD2 LEU D 569      -3.975  -7.240   4.085 -0.4121 1.9080
ATOM  12360 HD21 LEU D 569      -3.295  -7.820   3.425  0.1000 1.4870
ATOM  12361 HD22 LEU D 569      -4.075  -7.780   5.045  0.1000 1.4870
ATOM  12362 HD23 LEU D 569      -4.975  -7.190   3.605  0.1000 1.4870
ATOM  12363  C   LEU D 569      -3.775  -2.860   4.055  0.5973 1.9080
ATOM  12364  O   LEU D 569      -2.645  -2.650   3.615 -0.5679 1.6612
ATOM  12365  N   GLN D 570      -4.865  -2.500   3.365 -0.4157 1.8240
ATOM  12366  H   GLN D 570      -5.785  -2.660   3.755  0.2719 0.6000
ATOM  12367  CA  GLN D 570      -4.855  -1.960   2.025 -0.0031 1.9080
ATOM  12368  HA  GLN D 570      -4.355  -2.690   1.405  0.0850 1.3870
ATOM  12369  CB  GLN D 570      -6.315  -1.750   1.575 -0.0036 1.9080
ATOM  12370  HB3 GLN D 570      -6.855  -2.720   1.675  0.0171 1.4870
ATOM  12371  HB2 GLN D 570      -6.805  -1.040   2.275  0.0171 1.4870
ATOM  12372  CG  GLN D 570      -6.535  -1.240   0.135 -0.0645 1.9080
ATOM  12373  HG3 GLN D 570      -7.625  -1.070  -0.015  0.0352 1.4870
ATOM  12374  HG2 GLN D 570      -6.015  -0.270  -0.035  0.0352 1.4870
ATOM  12375  CD  GLN D 570      -6.085  -2.250  -0.915  0.6951 1.9080
ATOM  12376  C   GLN D 570      -4.095  -0.650   1.905  0.5973 1.9080
ATOM  12377  O   GLN D 570      -3.375  -0.420   0.925 -0.5679 1.6612
ATOM  12378 HE22 GLN D 570      -4.465  -3.080  -1.745  0.4251 0.6000
ATOM  12379  OE1 GLN D 570      -6.885  -2.860  -1.615 -0.6086 1.6612
ATOM  12380  NE2 GLN D 570      -4.755  -2.380  -1.105 -0.9407 1.8240
ATOM  12381 HE21 GLN D 570      -4.135  -1.810  -0.575  0.4251 0.6000
ATOM  12382  N   LEU D 571      -4.215   0.190   2.945 -0.4157 1.8240
ATOM  12383  H   LEU D 571      -4.855  -0.030   3.675  0.2719 0.6000
ATOM  12384  CA  LEU D 571      -3.535   1.460   3.085 -0.0518 1.9080
ATOM  12385  HA  LEU D 571      -3.565   2.000   2.145  0.0922 1.3870
ATOM  12386  CB  LEU D 571      -4.275   2.250   4.175 -0.1102 1.9080
ATOM  12387  HB3 LEU D 571      -4.425   1.600   5.065  0.0457 1.4870
ATOM  12388  HB2 LEU D 571      -3.675   3.130   4.495  0.0457 1.4870
ATOM  12389  CG  LEU D 571      -5.635   2.760   3.665  0.3531 1.9080
ATOM  12390  HG  LEU D 571      -6.065   1.990   2.985 -0.0361 1.4870
ATOM  12391  CD1 LEU D 571      -6.665   2.950   4.795 -0.4121 1.9080
ATOM  12392 HD11 LEU D 571      -7.045   4.000   4.815  0.1000 1.4870
ATOM  12393 HD12 LEU D 571      -7.515   2.260   4.635  0.1000 1.4870
ATOM  12394 HD13 LEU D 571      -6.215   2.710   5.785  0.1000 1.4870
ATOM  12395  CD2 LEU D 571      -5.435   4.050   2.865 -0.4121 1.9080
ATOM  12396 HD21 LEU D 571      -6.395   4.540   2.625  0.1000 1.4870
ATOM  12397 HD22 LEU D 571      -4.815   4.770   3.445  0.1000 1.4870
ATOM  12398 HD23 LEU D 571      -4.895   3.810   1.925  0.1000 1.4870
ATOM  12399  C   LEU D 571      -2.065   1.310   3.445  0.5973 1.9080
ATOM  12400  O   LEU D 571      -1.195   1.900   2.805 -0.5679 1.6612
ATOM  12401  N   PHE D 572      -1.725   0.430   4.415 -0.4157 1.8240
ATOM  12402  H   PHE D 572      -2.435  -0.030   4.935  0.2719 0.6000
ATOM  12403  CA  PHE D 572      -0.345   0.120   4.785 -0.0024 1.9080
ATOM  12404  HA  PHE D 572       0.095   1.010   5.225  0.0978 1.3870
ATOM  12405  CB  PHE D 572      -0.395  -1.020   5.855 -0.0343 1.9080
ATOM  12406  HB3 PHE D 572      -0.815  -0.620   6.795  0.0295 1.4870
ATOM  12407  HB2 PHE D 572      -1.075  -1.820   5.495  0.0295 1.4870
ATOM  12408  CG  PHE D 572       0.955  -1.640   6.145  0.0118 1.9080
ATOM  12409  CD1 PHE D 572       1.935  -0.940   6.865 -0.1256 1.9080
ATOM  12410  HD1 PHE D 572       1.725   0.040   7.255  0.1330 1.4590
ATOM  12411  CE1 PHE D 572       3.215  -1.500   7.035 -0.1704 1.9080
ATOM  12412  HE1 PHE D 572       3.975  -0.940   7.565  0.1430 1.4590
ATOM  12413  CZ  PHE D 572       3.505  -2.760   6.495 -0.1072 1.9080
ATOM  12414  HZ  PHE D 572       4.495  -3.180   6.605  0.1297 1.4590
ATOM  12415  CD2 PHE D 572       1.265  -2.890   5.605 -0.1256 1.9080
ATOM  12416  HD2 PHE D 572       0.515  -3.420   5.015  0.1330 1.4590
ATOM  12417  CE2 PHE D 572       2.525  -3.450   5.785 -0.1704 1.9080
ATOM  12418  HE2 PHE D 572       2.745  -4.420   5.365  0.1430 1.4590
ATOM  12419  C   PHE D 572       0.545  -0.240   3.595  0.5973 1.9080
ATOM  12420  O   PHE D 572       1.715   0.140   3.505 -0.5679 1.6612
ATOM  12421  N   LEU D 573      -0.005  -0.950   2.595 -0.4157 1.8240
ATOM  12422  H   LEU D 573      -0.955  -1.260   2.675  0.2719 0.6000
ATOM  12423  CA  LEU D 573       0.715  -1.290   1.385 -0.0518 1.9080
ATOM  12424  HA  LEU D 573       1.655  -1.730   1.665  0.0922 1.3870
ATOM  12425  CB  LEU D 573      -0.105  -2.280   0.535 -0.1102 1.9080
ATOM  12426  HB3 LEU D 573      -1.075  -1.790   0.255  0.0457 1.4870
ATOM  12427  HB2 LEU D 573       0.435  -2.530  -0.395  0.0457 1.4870
ATOM  12428  CG  LEU D 573      -0.425  -3.580   1.285  0.3531 1.9080
ATOM  12429  HG  LEU D 573      -0.885  -3.310   2.265 -0.0361 1.4870
ATOM  12430  CD1 LEU D 573      -1.475  -4.380   0.495 -0.4121 1.9080
ATOM  12431 HD11 LEU D 573      -1.865  -5.210   1.115  0.1000 1.4870
ATOM  12432 HD12 LEU D 573      -2.335  -3.720   0.245  0.1000 1.4870
ATOM  12433 HD13 LEU D 573      -1.045  -4.790  -0.435  0.1000 1.4870
ATOM  12434  CD2 LEU D 573       0.845  -4.390   1.585 -0.4121 1.9080
ATOM  12435 HD21 LEU D 573       0.605  -5.180   2.325  0.1000 1.4870
ATOM  12436 HD22 LEU D 573       1.245  -4.850   0.665  0.1000 1.4870
ATOM  12437 HD23 LEU D 573       1.625  -3.760   2.055  0.1000 1.4870
ATOM  12438  C   LEU D 573       1.045  -0.100   0.505  0.5973 1.9080
ATOM  12439  O   LEU D 573       2.075  -0.070  -0.155 -0.5679 1.6612
ATOM  12440  N   ARG D 574       0.205   0.940   0.465 -0.3479 1.8240
ATOM  12441  H   ARG D 574      -0.575   1.000   1.095  0.2747 0.6000
ATOM  12442  CA  ARG D 574       0.455   2.090  -0.375 -0.2637 1.9080
ATOM  12443  HA  ARG D 574       0.715   1.750  -1.365  0.1560 1.3870
ATOM  12444  CB  ARG D 574      -0.885   2.860  -0.515 -0.0007 1.9080
ATOM  12445  HB3 ARG D 574      -1.645   2.190  -0.955  0.0327 1.4870
ATOM  12446  HB2 ARG D 574      -1.235   3.100   0.515  0.0327 1.4870
ATOM  12447  CG  ARG D 574      -0.825   4.170  -1.335  0.0390 1.9080
ATOM  12448  HG3 ARG D 574       0.085   4.730  -1.025  0.0285 1.4870
ATOM  12449  HG2 ARG D 574      -0.765   3.970  -2.425  0.0285 1.4870
ATOM  12450  CD  ARG D 574      -1.995   5.110  -1.005  0.0486 1.9080
ATOM  12451  HD3 ARG D 574      -2.005   5.290   0.085  0.0687 1.3870
ATOM  12452  HD2 ARG D 574      -1.875   6.100  -1.485  0.0687 1.3870
ATOM  12453  NE  ARG D 574      -3.295   4.520  -1.455 -0.5295 1.8240
ATOM  12454  HE  ARG D 574      -3.315   3.940  -2.255  0.3456 0.6000
ATOM  12455  CZ  ARG D 574      -4.465   4.940  -0.925  0.8076 1.9080
ATOM  12456  NH1 ARG D 574      -4.485   5.660   0.215 -0.8627 1.8240
ATOM  12457 HH11 ARG D 574      -3.695   5.570   0.845  0.4478 0.6000
ATOM  12458 HH12 ARG D 574      -5.365   5.910   0.615  0.4478 0.6000
ATOM  12459  NH2 ARG D 574      -5.615   4.670  -1.555 -0.8627 1.8240
ATOM  12460 HH21 ARG D 574      -5.615   4.140  -2.395  0.4478 0.6000
ATOM  12461 HH22 ARG D 574      -6.465   5.070  -1.205  0.4478 0.6000
ATOM  12462  C   ARG D 574       1.645   2.920   0.145  0.7341 1.9080
ATOM  12463  O   ARG D 574       2.475   3.390  -0.645 -0.5894 1.6612
ATOM  12464  N   ALA D 575       1.825   2.970   1.485 -0.4157 1.8240
ATOM  12465  H   ALA D 575       1.065   2.680   2.075  0.2719 0.6000
ATOM  12466  CA  ALA D 575       2.965   3.540   2.185  0.0337 1.9080
ATOM  12467  HA  ALA D 575       3.125   4.540   1.805  0.0823 1.3870
ATOM  12468  CB  ALA D 575       2.645   3.590   3.685 -0.1825 1.9080
ATOM  12469  HB1 ALA D 575       3.455   4.100   4.255  0.0603 1.4870
ATOM  12470  HB2 ALA D 575       1.705   4.150   3.845  0.0603 1.4870
ATOM  12471  HB3 ALA D 575       2.505   2.570   4.105  0.0603 1.4870
ATOM  12472  C   ALA D 575       4.255   2.740   1.995  0.5973 1.9080
ATOM  12473  O   ALA D 575       5.325   3.280   1.745 -0.5679 1.6612
ATOM  12474  N   THR D 576       4.155   1.400   2.085 -0.4157 1.8240
ATOM  12475  H   THR D 576       3.295   1.000   2.395  0.2719 0.6000
ATOM  12476  CA  THR D 576       5.245   0.460   1.835 -0.0389 1.9080
ATOM  12477  HA  THR D 576       6.045   0.710   2.515  0.1007 1.3870
ATOM  12478  CB  THR D 576       4.775  -0.960   2.135  0.3654 1.9080
ATOM  12479  HB  THR D 576       3.725  -1.080   1.785  0.0043 1.3870
ATOM  12480  OG1 THR D 576       4.835  -1.180   3.535 -0.6761 1.7210
ATOM  12481  CG2 THR D 576       5.635  -2.040   1.495 -0.2438 1.9080
ATOM  12482 HG21 THR D 576       5.365  -3.050   1.855  0.0642 1.4870
ATOM  12483 HG22 THR D 576       5.525  -2.060   0.385  0.0642 1.4870
ATOM  12484 HG23 THR D 576       6.705  -1.860   1.755  0.0642 1.4870
ATOM  12485  C   THR D 576       5.815   0.540   0.425  0.5973 1.9080
ATOM  12486  O   THR D 576       5.085   0.550  -0.555 -0.5679 1.6612
ATOM  12487  HG1 THR D 576       5.165  -2.111   3.736  0.4102 0.0000
ATOM  12488  N   THR D 577       7.155   0.620   0.265 -0.4157 1.8240
ATOM  12489  H   THR D 577       7.745   0.650   1.065  0.2719 0.6000
ATOM  12490  CA  THR D 577       7.775   0.720  -1.055 -0.0389 1.9080
ATOM  12491  HA  THR D 577       7.035   1.030  -1.775  0.1007 1.3870
ATOM  12492  CB  THR D 577       8.845   1.820  -1.105  0.3654 1.9080
ATOM  12493  HB  THR D 577       8.375   2.760  -0.735  0.0043 1.3870
ATOM  12494  OG1 THR D 577       9.315   2.070  -2.425 -0.6761 1.7210
ATOM  12495  CG2 THR D 577      10.045   1.480  -0.215 -0.2438 1.9080
ATOM  12496 HG21 THR D 577      10.805   2.280  -0.285  0.0642 1.4870
ATOM  12497 HG22 THR D 577       9.735   1.370   0.845  0.0642 1.4870
ATOM  12498 HG23 THR D 577      10.505   0.530  -0.555  0.0642 1.4870
ATOM  12499  C   THR D 577       8.275  -0.640  -1.575  0.5973 1.9080
ATOM  12500  O   THR D 577       8.545  -0.800  -2.765 -0.5679 1.6612
ATOM  12501  HG1 THR D 577       9.624   3.024  -2.516  0.4102 0.0000
ATOM  12502  N   GLU D 578       8.345  -1.690  -0.725 -0.5163 1.8240
ATOM  12503  H   GLU D 578       8.125  -1.610   0.245  0.2936 0.6000
ATOM  12504  CA  GLU D 578       8.555  -3.060  -1.185  0.0397 1.9080
ATOM  12505  HA  GLU D 578       9.365  -3.020  -1.895  0.1105 1.3870
ATOM  12506  CB  GLU D 578       9.065  -4.040  -0.065  0.0560 1.9080
ATOM  12507  HB3 GLU D 578       9.215  -5.050  -0.495 -0.0173 1.4870
ATOM  12508  HB2 GLU D 578      10.075  -3.680   0.255 -0.0173 1.4870
ATOM  12509  CG  GLU D 578       8.215  -4.170   1.225  0.0136 1.9080
ATOM  12510  HG3 GLU D 578       8.175  -3.190   1.725 -0.0425 1.4870
ATOM  12511  HG2 GLU D 578       7.185  -4.500   0.965 -0.0425 1.4870
ATOM  12512  CD  GLU D 578       8.775  -5.160   2.265  0.8054 1.9080
ATOM  12513  OE1 GLU D 578       9.895  -5.680   2.045 -0.8188 1.6612
ATOM  12514  OE2 GLU D 578       8.095  -5.400   3.315 -0.8188 1.6612
ATOM  12515  C   GLU D 578       7.355  -3.600  -1.965  0.5366 1.9080
ATOM  12516  O   GLU D 578       6.195  -3.270  -1.695 -0.5819 1.6612
ATOM  12517  N   LEU D 579       7.595  -4.360  -3.055 -0.4157 1.8240
ATOM  12518  H   LEU D 579       8.525  -4.600  -3.295  0.2719 0.6000
ATOM  12519  CA  LEU D 579       6.565  -4.740  -4.015 -0.0518 1.9080
ATOM  12520  HA  LEU D 579       5.925  -3.880  -4.185  0.0922 1.3870
ATOM  12521  CB  LEU D 579       7.155  -5.220  -5.365 -0.1102 1.9080
ATOM  12522  HB3 LEU D 579       7.535  -6.260  -5.275  0.0457 1.4870
ATOM  12523  HB2 LEU D 579       6.315  -5.250  -6.095  0.0457 1.4870
ATOM  12524  CG  LEU D 579       8.285  -4.380  -5.995  0.3531 1.9080
ATOM  12525  HG  LEU D 579       8.105  -3.300  -5.785 -0.0361 1.4870
ATOM  12526  CD1 LEU D 579       9.685  -4.780  -5.475 -0.4121 1.9080
ATOM  12527 HD11 LEU D 579      10.465  -4.280  -6.075  0.1000 1.4870
ATOM  12528 HD12 LEU D 579       9.825  -4.490  -4.415  0.1000 1.4870
ATOM  12529 HD13 LEU D 579       9.825  -5.870  -5.575  0.1000 1.4870
ATOM  12530  CD2 LEU D 579       8.275  -4.580  -7.525 -0.4121 1.9080
ATOM  12531 HD21 LEU D 579       9.095  -4.000  -8.005  0.1000 1.4870
ATOM  12532 HD22 LEU D 579       8.415  -5.650  -7.785  0.1000 1.4870
ATOM  12533 HD23 LEU D 579       7.315  -4.230  -7.955  0.1000 1.4870
ATOM  12534  C   LEU D 579       5.685  -5.880  -3.515  0.5973 1.9080
ATOM  12535  O   LEU D 579       4.495  -5.980  -3.825 -0.5679 1.6612
ATOM  12536  N   ARG D 580       6.295  -6.780  -2.725 -0.3479 1.8240
ATOM  12537  H   ARG D 580       7.225  -6.630  -2.425  0.2747 0.6000
ATOM  12538  CA  ARG D 580       5.635  -7.920  -2.145 -0.2637 1.9080
ATOM  12539  HA  ARG D 580       4.565  -7.840  -2.245  0.1560 1.3870
ATOM  12540  CB  ARG D 580       6.145  -9.270  -2.725 -0.0007 1.9080
ATOM  12541  HB3 ARG D 580       7.235  -9.360  -2.505  0.0327 1.4870
ATOM  12542  HB2 ARG D 580       5.625 -10.090  -2.175  0.0327 1.4870
ATOM  12543  CG  ARG D 580       5.935  -9.470  -4.235  0.0390 1.9080
ATOM  12544  HG3 ARG D 580       4.875  -9.250  -4.495  0.0285 1.4870
ATOM  12545  HG2 ARG D 580       6.575  -8.730  -4.775  0.0285 1.4870
ATOM  12546  CD  ARG D 580       6.285 -10.890  -4.675  0.0486 1.9080
ATOM  12547  HD3 ARG D 580       7.335 -11.140  -4.375  0.0687 1.3870
ATOM  12548  HD2 ARG D 580       5.585 -11.620  -4.205  0.0687 1.3870
ATOM  12549  NE  ARG D 580       6.165 -10.950  -6.165 -0.5295 1.8240
ATOM  12550  HE  ARG D 580       5.975 -10.110  -6.655  0.3456 0.6000
ATOM  12551  CZ  ARG D 580       6.475 -12.040  -6.895  0.8076 1.9080
ATOM  12552  NH1 ARG D 580       6.715 -13.240  -6.335 -0.8627 1.8240
ATOM  12553 HH11 ARG D 580       6.615 -13.380  -5.355  0.4478 0.6000
ATOM  12554 HH12 ARG D 580       6.995 -13.970  -6.955  0.4478 0.6000
ATOM  12555  NH2 ARG D 580       6.575 -11.950  -8.225 -0.8627 1.8240
ATOM  12556 HH21 ARG D 580       6.415 -11.090  -8.695  0.4478 0.6000
ATOM  12557 HH22 ARG D 580       6.775 -12.780  -8.745  0.4478 0.6000
ATOM  12558  C   ARG D 580       5.965  -7.890  -0.675  0.7341 1.9080
ATOM  12559  O   ARG D 580       7.125  -8.050  -0.295 -0.5894 1.6612
ATOM  12560  N   THR D 581       4.955  -7.670   0.175 -0.4157 1.8240
ATOM  12561  H   THR D 581       4.025  -7.530  -0.165  0.2719 0.6000
ATOM  12562  CA  THR D 581       5.155  -7.420   1.585 -0.0389 1.9080
ATOM  12563  HA  THR D 581       6.155  -7.030   1.745  0.1007 1.3870
ATOM  12564  CB  THR D 581       4.165  -6.420   2.155  0.3654 1.9080
ATOM  12565  HB  THR D 581       3.145  -6.860   2.215  0.0043 1.3870
ATOM  12566  OG1 THR D 581       4.095  -5.270   1.325 -0.6761 1.7210
ATOM  12567  CG2 THR D 581       4.645  -5.950   3.535 -0.2438 1.9080
ATOM  12568 HG21 THR D 581       3.995  -5.150   3.915  0.0642 1.4870
ATOM  12569 HG22 THR D 581       4.655  -6.780   4.265  0.0642 1.4870
ATOM  12570 HG23 THR D 581       5.675  -5.540   3.455  0.0642 1.4870
ATOM  12571  C   THR D 581       5.005  -8.700   2.375  0.5973 1.9080
ATOM  12572  O   THR D 581       3.885  -9.160   2.635 -0.5679 1.6612
ATOM  12573  HG1 THR D 581       4.959  -5.141   0.822  0.4102 0.0000
ATOM  12574  N   PHE D 582       6.125  -9.290   2.805 -0.4157 1.8240
ATOM  12575  H   PHE D 582       7.015  -8.960   2.495  0.2719 0.6000
ATOM  12576  CA  PHE D 582       6.135 -10.510   3.605 -0.0024 1.9080
ATOM  12577  HA  PHE D 582       5.205 -11.040   3.475  0.0978 1.3870
ATOM  12578  CB  PHE D 582       7.325 -11.420   3.205 -0.0343 1.9080
ATOM  12579  HB3 PHE D 582       8.295 -10.930   3.425  0.0295 1.4870
ATOM  12580  HB2 PHE D 582       7.285 -12.390   3.755  0.0295 1.4870
ATOM  12581  CG  PHE D 582       7.265 -11.720   1.735  0.0118 1.9080
ATOM  12582  CD1 PHE D 582       6.315 -12.620   1.245 -0.1256 1.9080
ATOM  12583  HD1 PHE D 582       5.665 -13.120   1.945  0.1330 1.4590
ATOM  12584  CE1 PHE D 582       6.205 -12.860  -0.135 -0.1704 1.9080
ATOM  12585  HE1 PHE D 582       5.455 -13.530  -0.505  0.1430 1.4590
ATOM  12586  CZ  PHE D 582       7.075 -12.220  -1.025 -0.1072 1.9080
ATOM  12587  HZ  PHE D 582       7.005 -12.420  -2.085  0.1297 1.4590
ATOM  12588  CD2 PHE D 582       8.125 -11.070   0.835 -0.1256 1.9080
ATOM  12589  HD2 PHE D 582       8.865 -10.380   1.205  0.1330 1.4590
ATOM  12590  CE2 PHE D 582       8.035 -11.330  -0.545 -0.1704 1.9080
ATOM  12591  HE2 PHE D 582       8.715 -10.820  -1.215  0.1430 1.4590
ATOM  12592  C   PHE D 582       6.285 -10.200   5.085  0.5973 1.9080
ATOM  12593  O   PHE D 582       6.035 -11.020   5.965 -0.5679 1.6612
ATOM  12594  N   SER D 583       6.725  -8.980   5.395 -0.4157 1.8240
ATOM  12595  H   SER D 583       6.855  -8.290   4.675  0.2719 0.6000
ATOM  12596  CA  SER D 583       7.275  -8.630   6.685 -0.0249 1.9080
ATOM  12597  HA  SER D 583       7.945  -9.420   6.985  0.0843 1.3870
ATOM  12598  CB  SER D 583       8.125  -7.330   6.545  0.2117 1.9080
ATOM  12599  HB3 SER D 583       8.545  -7.030   7.535  0.0352 1.3870
ATOM  12600  HB2 SER D 583       8.975  -7.530   5.855  0.0352 1.3870
ATOM  12601  OG  SER D 583       7.345  -6.250   6.005 -0.6546 1.7210
ATOM  12602  C   SER D 583       6.285  -8.480   7.825  0.5973 1.9080
ATOM  12603  O   SER D 583       6.675  -8.510   8.995 -0.5679 1.6612
ATOM  12604  HG  SER D 583       7.686  -6.028   5.096  0.4275 0.0000
ATOM  12605  N   ILE D 584       4.965  -8.360   7.545 -0.4157 1.8240
ATOM  12606  H   ILE D 584       4.705  -8.470   6.585  0.2719 0.6000
ATOM  12607  CA  ILE D 584       3.895  -7.940   8.455 -0.0597 1.9080
ATOM  12608  HA  ILE D 584       4.085  -6.900   8.675  0.0869 1.3870
ATOM  12609  CB  ILE D 584       2.525  -8.040   7.785  0.1303 1.9080
ATOM  12610  HB  ILE D 584       2.315  -9.110   7.525  0.0187 1.4870
ATOM  12611  CG2 ILE D 584       1.405  -7.540   8.745 -0.3204 1.9080
ATOM  12612 HG21 ILE D 584       0.415  -7.580   8.245  0.0882 1.4870
ATOM  12613 HG22 ILE D 584       1.325  -8.170   9.655  0.0882 1.4870
ATOM  12614 HG23 ILE D 584       1.605  -6.490   9.045  0.0882 1.4870
ATOM  12615  CG1 ILE D 584       2.525  -7.230   6.465 -0.0430 1.9080
ATOM  12616 HG13 ILE D 584       2.735  -6.170   6.705  0.0236 1.4870
ATOM  12617 HG12 ILE D 584       3.335  -7.600   5.805  0.0236 1.4870
ATOM  12618  CD1 ILE D 584       1.215  -7.330   5.675 -0.0660 1.9080
ATOM  12619 HD11 ILE D 584       1.315  -6.820   4.695  0.0186 1.4870
ATOM  12620 HD12 ILE D 584       0.955  -8.390   5.495  0.0186 1.4870
ATOM  12621 HD13 ILE D 584       0.385  -6.850   6.225  0.0186 1.4870
ATOM  12622  C   ILE D 584       3.845  -8.640   9.815  0.5973 1.9080
ATOM  12623  O   ILE D 584       3.805  -7.990  10.855 -0.5679 1.6612
ATOM  12624  N   LEU D 585       3.855  -9.990   9.855 -0.4157 1.8240
ATOM  12625  H   LEU D 585       3.895 -10.530   9.015  0.2719 0.6000
ATOM  12626  CA  LEU D 585       3.735 -10.700  11.115 -0.0518 1.9080
ATOM  12627  HA  LEU D 585       2.985 -10.220  11.725  0.0922 1.3870
ATOM  12628  CB  LEU D 585       3.325 -12.170  10.885 -0.1102 1.9080
ATOM  12629  HB3 LEU D 585       4.035 -12.640  10.175  0.0457 1.4870
ATOM  12630  HB2 LEU D 585       3.395 -12.740  11.845  0.0457 1.4870
ATOM  12631  CG  LEU D 585       1.885 -12.330  10.355  0.3531 1.9080
ATOM  12632  HG  LEU D 585       1.775 -11.730   9.425 -0.0361 1.4870
ATOM  12633  CD1 LEU D 585       1.635 -13.800   9.995 -0.4121 1.9080
ATOM  12634 HD11 LEU D 585       0.605 -13.920   9.585  0.1000 1.4870
ATOM  12635 HD12 LEU D 585       2.355 -14.150   9.225  0.1000 1.4870
ATOM  12636 HD13 LEU D 585       1.735 -14.450  10.885  0.1000 1.4870
ATOM  12637  CD2 LEU D 585       0.835 -11.850  11.375 -0.4121 1.9080
ATOM  12638 HD21 LEU D 585      -0.185 -12.150  11.045  0.1000 1.4870
ATOM  12639 HD22 LEU D 585       1.015 -12.300  12.365  0.1000 1.4870
ATOM  12640 HD23 LEU D 585       0.855 -10.740  11.475  0.1000 1.4870
ATOM  12641  C   LEU D 585       5.015 -10.640  11.935  0.5973 1.9080
ATOM  12642  O   LEU D 585       4.985 -10.470  13.155 -0.5679 1.6612
ATOM  12643  N   ASN D 586       6.195 -10.660  11.285 -0.4157 1.8240
ATOM  12644  H   ASN D 586       6.215 -10.820  10.305  0.2719 0.6000
ATOM  12645  CA  ASN D 586       7.455 -10.450  11.975  0.0143 1.9080
ATOM  12646  HA  ASN D 586       7.475 -11.050  12.875  0.1048 1.3870
ATOM  12647  CB  ASN D 586       8.655 -10.830  11.055 -0.2041 1.9080
ATOM  12648  HB3 ASN D 586       8.495 -10.420  10.035  0.0797 1.4870
ATOM  12649  HB2 ASN D 586       9.585 -10.400  11.475  0.0797 1.4870
ATOM  12650  CG  ASN D 586       8.825 -12.350  10.965  0.7130 1.9080
ATOM  12651  C   ASN D 586       7.615  -8.990  12.425  0.5973 1.9080
ATOM  12652  O   ASN D 586       8.275  -8.710  13.415 -0.5679 1.6612
ATOM  12653  OD1 ASN D 586       7.895 -13.140  10.865 -0.5931 1.6612
ATOM  12654  ND2 ASN D 586      10.095 -12.800  10.975 -0.9191 1.8240
ATOM  12655 HD22 ASN D 586      10.235 -13.770  10.865  0.4196 0.6000
ATOM  12656 HD21 ASN D 586      10.855 -12.150  11.045  0.4196 0.6000
ATOM  12657  N   ARG D 587       6.955  -8.040  11.725 -0.3479 1.8240
ATOM  12658  H   ARG D 587       6.505  -8.290  10.865  0.2747 0.6000
ATOM  12659  CA  ARG D 587       6.865  -6.640  12.125 -0.2637 1.9080
ATOM  12660  HA  ARG D 587       7.865  -6.280  12.315  0.1560 1.3870
ATOM  12661  CB  ARG D 587       6.195  -5.820  10.975 -0.0007 1.9080
ATOM  12662  HB3 ARG D 587       6.305  -6.420  10.035  0.0327 1.4870
ATOM  12663  HB2 ARG D 587       5.105  -5.720  11.135  0.0327 1.4870
ATOM  12664  CG  ARG D 587       6.815  -4.450  10.635  0.0390 1.9080
ATOM  12665  HG3 ARG D 587       7.885  -4.610  10.385  0.0285 1.4870
ATOM  12666  HG2 ARG D 587       6.315  -4.080   9.705  0.0285 1.4870
ATOM  12667  CD  ARG D 587       6.675  -3.370  11.705  0.0486 1.9080
ATOM  12668  HD3 ARG D 587       5.605  -3.170  11.925  0.0687 1.3870
ATOM  12669  HD2 ARG D 587       7.185  -3.670  12.645  0.0687 1.3870
ATOM  12670  NE  ARG D 587       7.365  -2.140  11.135 -0.5295 1.8240
ATOM  12671  HE  ARG D 587       8.275  -2.250  10.745  0.3456 0.6000
ATOM  12672  CZ  ARG D 587       6.865  -0.880  11.165  0.8076 1.9080
ATOM  12673  NH1 ARG D 587       5.705  -0.590  11.785 -0.8627 1.8240
ATOM  12674 HH11 ARG D 587       5.315  -1.290  12.385  0.4478 0.6000
ATOM  12675 HH12 ARG D 587       5.495   0.360  12.005  0.4478 0.6000
ATOM  12676  NH2 ARG D 587       7.605   0.120  10.655 -0.8627 1.8240
ATOM  12677 HH21 ARG D 587       8.525  -0.070  10.295  0.4478 0.6000
ATOM  12678 HH22 ARG D 587       7.295   1.060  10.705  0.4478 0.6000
ATOM  12679  C   ARG D 587       6.065  -6.490  13.405  0.7341 1.9080
ATOM  12680  O   ARG D 587       6.505  -5.840  14.355 -0.5894 1.6612
ATOM  12681  N   LYS D 588       4.885  -7.150  13.485 -0.3479 1.8240
ATOM  12682  H   LYS D 588       4.545  -7.640  12.675  0.2747 0.6000
ATOM  12683  CA  LYS D 588       4.055  -7.240  14.675 -0.2400 1.9080
ATOM  12684  HA  LYS D 588       3.835  -6.240  15.035  0.1426 1.3870
ATOM  12685  CB  LYS D 588       2.745  -7.990  14.345 -0.0094 1.9080
ATOM  12686  HB3 LYS D 588       2.985  -8.830  13.655  0.0362 1.4870
ATOM  12687  HB2 LYS D 588       2.305  -8.450  15.265  0.0362 1.4870
ATOM  12688  CG  LYS D 588       1.655  -7.110  13.715  0.0187 1.9080
ATOM  12689  HG3 LYS D 588       2.105  -6.400  12.985  0.0103 1.4870
ATOM  12690  HG2 LYS D 588       0.975  -7.790  13.145  0.0103 1.4870
ATOM  12691  CD  LYS D 588       0.825  -6.390  14.785 -0.0479 1.9080
ATOM  12692  HD3 LYS D 588       0.545  -7.150  15.555  0.0621 1.4870
ATOM  12693  HD2 LYS D 588       1.435  -5.620  15.315  0.0621 1.4870
ATOM  12694  CE  LYS D 588      -0.505  -5.820  14.275 -0.0143 1.9080
ATOM  12695  HE3 LYS D 588      -0.755  -6.220  13.265  0.1135 1.1000
ATOM  12696  HE2 LYS D 588      -1.325  -6.080  14.975  0.1135 1.1000
ATOM  12697  NZ  LYS D 588      -0.475  -4.350  14.195 -0.3854 1.8240
ATOM  12698  HZ1 LYS D 588      -1.385  -4.010  13.805  0.3400 0.6000
ATOM  12699  HZ2 LYS D 588      -0.485  -3.990  15.195  0.3400 0.6000
ATOM  12700  HZ3 LYS D 588       0.345  -3.970  13.705  0.3400 0.6000
ATOM  12701  C   LYS D 588       4.725  -7.970  15.835  0.7341 1.9080
ATOM  12702  O   LYS D 588       4.575  -7.590  16.985 -0.5894 1.6612
ATOM  12703  N   ALA D 589       5.525  -9.020  15.555 -0.4157 1.8240
ATOM  12704  H   ALA D 589       5.555  -9.400  14.625  0.2719 0.6000
ATOM  12705  CA  ALA D 589       6.295  -9.720  16.565  0.0337 1.9080
ATOM  12706  HA  ALA D 589       5.625 -10.020  17.355  0.0823 1.3870
ATOM  12707  CB  ALA D 589       6.965 -10.950  15.935 -0.1825 1.9080
ATOM  12708  HB1 ALA D 589       7.435 -11.580  16.725  0.0603 1.4870
ATOM  12709  HB2 ALA D 589       6.205 -11.570  15.415  0.0603 1.4870
ATOM  12710  HB3 ALA D 589       7.735 -10.660  15.195  0.0603 1.4870
ATOM  12711  C   ALA D 589       7.375  -8.850  17.195  0.5973 1.9080
ATOM  12712  O   ALA D 589       7.635  -8.920  18.395 -0.5679 1.6612
ATOM  12713  N   ILE D 590       7.995  -7.950  16.405 -0.4157 1.8240
ATOM  12714  H   ILE D 590       7.805  -7.930  15.425  0.2719 0.6000
ATOM  12715  CA  ILE D 590       8.905  -6.940  16.925 -0.0597 1.9080
ATOM  12716  HA  ILE D 590       9.565  -7.410  17.635  0.0869 1.3870
ATOM  12717  CB  ILE D 590       9.775  -6.330  15.825  0.1303 1.9080
ATOM  12718  HB  ILE D 590       9.115  -5.970  15.005  0.0187 1.4870
ATOM  12719  CG2 ILE D 590      10.585  -5.140  16.375 -0.3204 1.9080
ATOM  12720 HG21 ILE D 590      11.245  -4.720  15.595  0.0882 1.4870
ATOM  12721 HG22 ILE D 590       9.925  -4.310  16.715  0.0882 1.4870
ATOM  12722 HG23 ILE D 590      11.215  -5.460  17.235  0.0882 1.4870
ATOM  12723  CG1 ILE D 590      10.725  -7.410  15.255 -0.0430 1.9080
ATOM  12724 HG13 ILE D 590      11.425  -7.730  16.065  0.0236 1.4870
ATOM  12725 HG12 ILE D 590      10.135  -8.300  14.975  0.0236 1.4870
ATOM  12726  CD1 ILE D 590      11.525  -6.940  14.035 -0.0660 1.9080
ATOM  12727 HD11 ILE D 590      12.095  -7.790  13.595  0.0186 1.4870
ATOM  12728 HD12 ILE D 590      10.835  -6.540  13.265  0.0186 1.4870
ATOM  12729 HD13 ILE D 590      12.255  -6.150  14.315  0.0186 1.4870
ATOM  12730  C   ILE D 590       8.145  -5.880  17.705  0.5973 1.9080
ATOM  12731  O   ILE D 590       8.505  -5.610  18.845 -0.5679 1.6612
ATOM  12732  N   ASP D 591       7.035  -5.300  17.175 -0.5163 1.8240
ATOM  12733  H   ASP D 591       6.735  -5.490  16.245  0.2936 0.6000
ATOM  12734  CA  ASP D 591       6.215  -4.350  17.925  0.0381 1.9080
ATOM  12735  HA  ASP D 591       6.825  -3.490  18.175  0.0880 1.3870
ATOM  12736  CB  ASP D 591       4.975  -3.910  17.075 -0.0303 1.9080
ATOM  12737  HB3 ASP D 591       4.615  -4.750  16.465 -0.0122 1.4870
ATOM  12738  HB2 ASP D 591       4.155  -3.580  17.745 -0.0122 1.4870
ATOM  12739  CG  ASP D 591       5.325  -2.720  16.195  0.7994 1.9080
ATOM  12740  OD1 ASP D 591       5.845  -1.720  16.765 -0.8014 1.6612
ATOM  12741  OD2 ASP D 591       5.075  -2.770  14.965 -0.8014 1.6612
ATOM  12742  C   ASP D 591       5.725  -4.890  19.265  0.5366 1.9080
ATOM  12743  O   ASP D 591       5.755  -4.190  20.285 -0.5819 1.6612
ATOM  12744  N   PHE D 592       5.355  -6.190  19.335 -0.4157 1.8240
ATOM  12745  H   PHE D 592       5.275  -6.710  18.475  0.2719 0.6000
ATOM  12746  CA  PHE D 592       5.015  -6.880  20.555 -0.0024 1.9080
ATOM  12747  HA  PHE D 592       4.195  -6.360  21.015  0.0978 1.3870
ATOM  12748  CB  PHE D 592       4.615  -8.350  20.205 -0.0343 1.9080
ATOM  12749  HB3 PHE D 592       3.765  -8.330  19.495  0.0295 1.4870
ATOM  12750  HB2 PHE D 592       5.465  -8.850  19.705  0.0295 1.4870
ATOM  12751  CG  PHE D 592       4.195  -9.160  21.395  0.0118 1.9080
ATOM  12752  CD1 PHE D 592       3.305  -8.640  22.345 -0.1256 1.9080
ATOM  12753  HD1 PHE D 592       2.895  -7.640  22.225  0.1330 1.4590
ATOM  12754  CE1 PHE D 592       2.925  -9.400  23.445 -0.1704 1.9080
ATOM  12755  HE1 PHE D 592       2.245  -8.980  24.165  0.1430 1.4590
ATOM  12756  CZ  PHE D 592       3.385 -10.710  23.595 -0.1072 1.9080
ATOM  12757  HZ  PHE D 592       3.065 -11.310  24.435  0.1297 1.4590
ATOM  12758  CD2 PHE D 592       4.725 -10.450  21.585 -0.1256 1.9080
ATOM  12759  HD2 PHE D 592       5.415 -10.850  20.865  0.1330 1.4590
ATOM  12760  CE2 PHE D 592       4.315 -11.220  22.675 -0.1704 1.9080
ATOM  12761  HE2 PHE D 592       4.695 -12.230  22.805  0.1430 1.4590
ATOM  12762  C   PHE D 592       6.145  -6.890  21.575  0.5973 1.9080
ATOM  12763  O   PHE D 592       5.965  -6.550  22.745 -0.5679 1.6612
ATOM  12764  N   LEU D 593       7.365  -7.260  21.145 -0.4157 1.8240
ATOM  12765  H   LEU D 593       7.505  -7.520  20.185  0.2719 0.6000
ATOM  12766  CA  LEU D 593       8.505  -7.320  22.015 -0.0518 1.9080
ATOM  12767  HA  LEU D 593       8.215  -7.790  22.945  0.0922 1.3870
ATOM  12768  CB  LEU D 593       9.635  -8.130  21.355 -0.1102 1.9080
ATOM  12769  HB3 LEU D 593       9.785  -7.740  20.315  0.0457 1.4870
ATOM  12770  HB2 LEU D 593      10.585  -7.990  21.915  0.0457 1.4870
ATOM  12771  CG  LEU D 593       9.375  -9.640  21.285  0.3531 1.9080
ATOM  12772  HG  LEU D 593       8.355  -9.820  20.875 -0.0361 1.4870
ATOM  12773  CD1 LEU D 593      10.395 -10.260  20.325 -0.4121 1.9080
ATOM  12774 HD11 LEU D 593      10.315 -11.370  20.335  0.1000 1.4870
ATOM  12775 HD12 LEU D 593      10.225  -9.900  19.295  0.1000 1.4870
ATOM  12776 HD13 LEU D 593      11.425  -9.970  20.635  0.1000 1.4870
ATOM  12777  CD2 LEU D 593       9.465 -10.260  22.685 -0.4121 1.9080
ATOM  12778 HD21 LEU D 593       9.425 -11.370  22.635  0.1000 1.4870
ATOM  12779 HD22 LEU D 593      10.415  -9.990  23.185  0.1000 1.4870
ATOM  12780 HD23 LEU D 593       8.625  -9.910  23.335  0.1000 1.4870
ATOM  12781  C   LEU D 593       9.065  -5.970  22.395  0.5973 1.9080
ATOM  12782  O   LEU D 593       9.755  -5.850  23.405 -0.5679 1.6612
ATOM  12783  N   LEU D 594       8.775  -4.900  21.645 -0.4157 1.8240
ATOM  12784  H   LEU D 594       8.315  -5.000  20.765  0.2719 0.6000
ATOM  12785  CA  LEU D 594       9.145  -3.560  22.075 -0.0518 1.9080
ATOM  12786  HA  LEU D 594      10.095  -3.590  22.595  0.0922 1.3870
ATOM  12787  CB  LEU D 594       9.275  -2.620  20.855 -0.1102 1.9080
ATOM  12788  HB3 LEU D 594       8.275  -2.540  20.365  0.0457 1.4870
ATOM  12789  HB2 LEU D 594       9.565  -1.600  21.205  0.0457 1.4870
ATOM  12790  CG  LEU D 594      10.305  -3.070  19.785  0.3531 1.9080
ATOM  12791  HG  LEU D 594      10.075  -4.120  19.505 -0.0361 1.4870
ATOM  12792  CD1 LEU D 594      10.165  -2.220  18.515 -0.4121 1.9080
ATOM  12793 HD11 LEU D 594      10.955  -2.470  17.785  0.1000 1.4870
ATOM  12794 HD12 LEU D 594       9.175  -2.420  18.055  0.1000 1.4870
ATOM  12795 HD13 LEU D 594      10.215  -1.150  18.755  0.1000 1.4870
ATOM  12796  CD2 LEU D 594      11.755  -3.090  20.295 -0.4121 1.9080
ATOM  12797 HD21 LEU D 594      12.435  -3.430  19.485  0.1000 1.4870
ATOM  12798 HD22 LEU D 594      12.085  -2.100  20.645  0.1000 1.4870
ATOM  12799 HD23 LEU D 594      11.845  -3.790  21.145  0.1000 1.4870
ATOM  12800  C   LEU D 594       8.125  -3.000  23.065  0.5973 1.9080
ATOM  12801  O   LEU D 594       8.425  -2.090  23.825 -0.5679 1.6612
ATOM  12802  N   GLN D 595       6.885  -3.520  23.085 -0.4157 1.8240
ATOM  12803  H   GLN D 595       6.635  -4.250  22.455  0.2719 0.6000
ATOM  12804  CA  GLN D 595       5.825  -2.920  23.885 -0.0031 1.9080
ATOM  12805  HA  GLN D 595       5.985  -1.850  23.915  0.0850 1.3870
ATOM  12806  CB  GLN D 595       4.445  -3.190  23.245 -0.0036 1.9080
ATOM  12807  HB3 GLN D 595       4.545  -4.060  22.555  0.0171 1.4870
ATOM  12808  HB2 GLN D 595       3.665  -3.470  23.985  0.0171 1.4870
ATOM  12809  CG  GLN D 595       3.925  -1.980  22.435 -0.0645 1.9080
ATOM  12810  HG3 GLN D 595       4.725  -1.620  21.755  0.0352 1.4870
ATOM  12811  HG2 GLN D 595       3.075  -2.290  21.805  0.0352 1.4870
ATOM  12812  CD  GLN D 595       3.415  -0.780  23.245  0.6951 1.9080
ATOM  12813  C   GLN D 595       5.745  -3.360  25.325  0.5973 1.9080
ATOM  12814  O   GLN D 595       5.305  -2.580  26.175 -0.5679 1.6612
ATOM  12815 HE22 GLN D 595       3.095  -0.060  25.095  0.4251 0.6000
ATOM  12816  OE1 GLN D 595       2.925   0.190  22.665 -0.6086 1.6612
ATOM  12817  NE2 GLN D 595       3.505  -0.810  24.595 -0.9407 1.8240
ATOM  12818 HE21 GLN D 595       4.015  -1.540  25.055  0.4251 0.6000
ATOM  12819  N   ARG D 596       6.125  -4.610  25.645 -0.3479 1.8240
ATOM  12820  H   ARG D 596       6.475  -5.220  24.945  0.2747 0.6000
ATOM  12821  CA  ARG D 596       6.025  -5.120  27.005 -0.2637 1.9080
ATOM  12822  HA  ARG D 596       5.475  -4.420  27.625  0.1560 1.3870
ATOM  12823  CB  ARG D 596       5.255  -6.470  27.045 -0.0007 1.9080
ATOM  12824  HB3 ARG D 596       5.225  -6.830  28.095  0.0327 1.4870
ATOM  12825  HB2 ARG D 596       4.215  -6.270  26.715  0.0327 1.4870
ATOM  12826  CG  ARG D 596       5.845  -7.580  26.155  0.0390 1.9080
ATOM  12827  HG3 ARG D 596       5.815  -7.270  25.095  0.0285 1.4870
ATOM  12828  HG2 ARG D 596       6.915  -7.730  26.435  0.0285 1.4870
ATOM  12829  CD  ARG D 596       5.105  -8.910  26.305  0.0486 1.9080
ATOM  12830  HD3 ARG D 596       5.135  -9.250  27.375  0.0687 1.3870
ATOM  12831  HD2 ARG D 596       4.045  -8.790  26.005  0.0687 1.3870
ATOM  12832  NE  ARG D 596       5.755  -9.910  25.395 -0.5295 1.8240
ATOM  12833  HE  ARG D 596       5.645  -9.780  24.405  0.3456 0.6000
ATOM  12834  CZ  ARG D 596       6.275 -11.090  25.795  0.8076 1.9080
ATOM  12835  NH1 ARG D 596       6.425 -11.390  27.095 -0.8627 1.8240
ATOM  12836 HH11 ARG D 596       6.375 -10.670  27.765  0.4478 0.6000
ATOM  12837 HH12 ARG D 596       6.925 -12.250  27.345  0.4478 0.6000
ATOM  12838  NH2 ARG D 596       6.685 -11.990  24.885 -0.8627 1.8240
ATOM  12839 HH21 ARG D 596       6.555 -11.870  23.915  0.4478 0.6000
ATOM  12840 HH22 ARG D 596       7.185 -12.820  25.245  0.4478 0.6000
ATOM  12841  C   ARG D 596       7.385  -5.250  27.655  0.7341 1.9080
ATOM  12842  O   ARG D 596       7.515  -5.840  28.715 -0.5894 1.6612
ATOM  12843  N   TRP D 597       8.425  -4.660  27.025 -0.3821 1.8240
ATOM  12844  H   TRP D 597       8.315  -4.110  26.205  0.2681 0.6000
ATOM  12845  CA  TRP D 597       9.785  -4.770  27.455 -0.2084 1.9080
ATOM  12846  HA  TRP D 597       9.825  -4.980  28.515  0.1272 1.3870
ATOM  12847  CB  TRP D 597      10.535  -5.860  26.645 -0.0742 1.9080
ATOM  12848  HB3 TRP D 597      10.525  -5.560  25.575  0.0497 1.4870
ATOM  12849  HB2 TRP D 597      11.585  -5.900  26.975  0.0497 1.4870
ATOM  12850  CG  TRP D 597       9.985  -7.270  26.795 -0.0796 1.9080
ATOM  12851  CD1 TRP D 597       9.495  -8.110  25.835 -0.1808 1.9080
ATOM  12852  HD1 TRP D 597       9.485  -7.890  24.785  0.2043 1.4090
ATOM  12853  NE1 TRP D 597       9.035  -9.260  26.425 -0.3316 1.8240
ATOM  12854  HE1 TRP D 597       8.785 -10.090  25.955  0.3413 0.6000
ATOM  12855  CE2 TRP D 597       9.265  -9.200  27.785  0.1222 1.9080
ATOM  12856  CD2 TRP D 597       9.905  -7.950  28.045  0.1078 1.9080
ATOM  12857  CE3 TRP D 597      10.305  -7.620  29.325 -0.1837 1.9080
ATOM  12858  HE3 TRP D 597      10.805  -6.680  29.535  0.1491 1.4590
ATOM  12859  CZ3 TRP D 597      10.085  -8.540  30.365 -0.2287 1.9080
ATOM  12860  HZ3 TRP D 597      10.415  -8.310  31.355  0.1507 1.4590
ATOM  12861  CZ2 TRP D 597       9.015 -10.080  28.815 -0.2594 1.9080
ATOM  12862  HZ2 TRP D 597       8.565 -11.050  28.625  0.1567 1.4590
ATOM  12863  CH2 TRP D 597       9.435  -9.760  30.105 -0.1020 1.9080
ATOM  12864  HH2 TRP D 597       9.285 -10.460  30.905  0.1401 1.4590
ATOM  12865  C   TRP D 597      10.505  -3.420  27.235  0.7658 1.9080
ATOM  12866  O   TRP D 597      11.105  -2.880  28.205 -0.8011 1.6612
ATOM  12867  OXT TRP D 597      10.545  -2.940  26.075 -0.8011 1.6612
TER
END
