# Supplementary material for: Initiating a watch list for Ebola virus antibody escape mutations
Source: PeerJ. 2016 Feb 16;4:e1674. doi: 10.7717/peerj.1674 (PMC4768679; doi:10.7717/peerj.1674)
Supplement: Supplemental Information 3 [file peerj-04-1674-s003.zip › Workflow_files_zip/mayinga_foldx.txt]

mutation   antibody_bind   dimer_bind      trimer_bind     monomer_fold
SA32C       3.433333e-05   -1.833333e-04    2.794390e-01    2.168960e-01
SA32D      -7.030000e-04    2.400067e-01    1.305792e+00    2.412240e-01
SA32Q       3.600000e-05    1.090533e-01    3.629600e-01    1.270380e-01
SA32K       2.136667e-04   -2.851333e-01   -3.838570e-01    1.213400e-02
SA32P       1.173333e-04    2.430500e-01    4.410610e-01    6.236180e-01
SA32T       5.633333e-05    2.169667e-02    2.764080e-01    1.890220e-01
SA32F       3.066667e-05   -4.673067e-01   -7.084170e-01   -2.864790e-01
SA32A       4.966667e-05   -1.142667e-01   -1.288670e-01    2.965940e-01
SA32H       1.216667e-04   -2.177000e-01   -4.867620e-01    1.765430e-01
SA32G       1.800000e-05   -2.527533e-01   -3.084740e-01    4.548450e-01
SA32I       2.833333e-05   -3.315333e-02    1.422700e-01    3.508420e-01
SA32E      -3.576667e-04    3.760833e-01    9.401690e-01    2.604260e-01
SA32L       3.666667e-05   -2.987567e-01    2.602900e-02    1.970500e-02
SA32R       2.600000e-04   -6.087100e-01   -1.441572e+00    2.115000e-02
SA32W       8.366667e-05   -3.095133e-01   -1.043630e-01   -1.531990e-01
SA32V       1.466667e-05    1.239133e-01    3.844580e-01    6.292550e-01
SA32N       3.500000e-05   -7.417333e-02    3.305920e-01   -1.838400e-02
SA32Y       7.533333e-05   -3.199167e-01   -5.729190e-01    1.342300e-02
SA32M       2.166667e-05   -6.232100e-01   -4.669500e-02   -4.489450e-01
IA33C       1.093333e-04    2.088427e+00    5.764610e-01    1.019461e+00
IA33D      -2.777667e-03    3.388923e+00    1.496694e+00    1.374267e+00
IA33S      -5.133333e-05    3.222393e+00    4.777590e-01    1.758182e+00
IA33Q      -1.453333e-04    2.045970e+00    3.426610e-01    6.130440e-01
IA33K       3.786667e-04    2.592230e+00   -4.615490e-01    3.077320e-01
IA33P      -4.426667e-04    2.338730e+00    1.178816e+00    2.188896e+00
IA33T       3.100000e-05    2.346730e+00    3.865310e-01    8.735060e-01
IA33F       1.260000e-04    5.559393e+00    8.636190e-01    5.275040e-01
IA33A      -2.746667e-04    2.656883e+00    5.758350e-01    1.560778e+00
IA33H      -3.700000e-05    4.670647e+00    1.181773e+00    1.331337e+00
IA33G      -3.420000e-04    3.438063e+00    7.493720e-01    2.262445e+00
IA33E      -1.707667e-03    2.976663e+00    1.527920e+00    7.498990e-01
IA33L      -2.933333e-05   -1.256367e-01    2.658390e-01   -3.866800e-01
IA33R       1.045000e-03    3.106420e+00   -1.376045e+00    3.922120e-01
IA33W      -1.233333e-04    7.197110e+00    1.395658e+00    4.621710e-01
IA33V       5.666667e-06    7.399567e-01    1.486570e-01    6.916840e-01
IA33N       9.633333e-05    2.660820e+00    3.599810e-01    1.243686e+00
IA33Y       2.030000e-04    7.194167e+00    1.263550e+00    6.493520e-01
IA33M      -2.056667e-04   -3.081333e-01    1.570150e-01   -9.045070e-01
PA34C      -2.283333e-04    9.734367e-01    1.823300e-02    1.339556e+00
PA34D      -8.627333e-03    2.082540e+00    3.094330e-01    1.997386e+00
PA34S       7.970000e-04    1.612270e+00    4.866400e-02    1.619145e+00
PA34Q      -1.632400e-02    1.354983e+00   -4.323000e-02    9.523460e-01
PA34K      -2.832467e-02    9.170633e-01   -1.734150e-01    5.563040e-01
PA34T      -5.327667e-03    1.672343e+00    3.166100e-02    1.511668e+00
PA34F      -3.110000e-03    9.228067e-01    7.672900e-02    6.103790e-01
PA34A       5.185000e-03    1.245493e+00    6.644400e-02    1.144686e+00
PA34H      -3.677333e-03    1.190190e+00   -1.028430e-01    1.577360e+00
PA34G       8.763333e-03    1.764070e+00    5.674000e-02    1.914124e+00
PA34I      -1.500967e-02    5.362667e-01    1.506000e-03    8.127710e-01
PA34E      -2.008967e-02    2.049717e+00    2.112100e-01    9.635250e-01
PA34L      -5.832667e-03    6.843733e-01    4.746800e-02    3.701480e-01
PA34R      -3.711700e-02    1.004993e+00   -1.720250e-01    6.037990e-01
PA34W      -1.969933e-02    9.551333e-01    9.940200e-02    1.004048e+00
PA34V      -1.916333e-03    5.781600e-01    2.457400e-02    1.080498e+00
PA34N      -1.945667e-03    1.477813e+00    1.362400e-02    1.631560e+00
PA34Y      -2.540667e-03    1.065567e+00    6.405100e-02    6.825130e-01
PA34M      -3.304633e-02    5.423300e-01    3.248500e-02    2.348410e-01
LA35C      -6.016667e-04    9.843167e-01    2.651800e-01    2.418222e+00
LA35D      -4.330000e-04    9.702833e-01    5.965230e-01    4.553917e+00
LA35S      -4.956667e-04    1.311533e+00    2.994230e-01    3.597960e+00
LA35Q       1.196667e-04    1.122453e+00    3.183100e-02    2.240621e+00
LA35K       2.790000e-04    1.534180e+00   -2.141260e-01    1.961481e+00
LA35P      -1.083333e-03    1.145303e+00    1.899120e-01    5.340884e+00
LA35T      -1.235667e-03    9.965867e-01    2.484950e-01    2.625751e+00
LA35F       1.273333e-04    3.366100e-01   -5.543000e-03    2.682860e-01
LA35A       1.776667e-04    1.227490e+00    2.771350e-01    2.934431e+00
LA35H       5.433333e-05    8.243300e-01    8.102000e-03    2.779546e+00
LA35G       4.840000e-04    1.440247e+00    2.874670e-01    4.051194e+00
LA35I       3.140000e-04    2.603733e-01    5.212900e-02    5.537310e-01
LA35E      -1.683333e-04    1.141157e+00    3.769330e-01    3.521499e+00
LA35R       3.516667e-04    2.020657e+00   -6.056840e-01    2.397200e+00
LA35W       2.275667e-03    2.461067e+00    8.101400e-02    1.500264e+00
LA35V       4.000000e-05    5.742933e-01    1.916730e-01    1.194383e+00
LA35N      -7.776667e-04    1.084303e+00    1.385410e-01    2.935747e+00
LA35Y       8.493333e-04    1.531773e+00    1.497200e-02    1.173287e+00
LA35M       1.310000e-04   -3.234167e-01    1.162980e-01   -1.025340e-01
GA36C       2.072833e-02    5.284533e-01   -1.167000e-03    8.919130e-01
GA36D       5.121033e-02    2.021070e+00    5.135200e-02    5.106398e+00
GA36S       1.256367e-02    6.045733e-01    9.190000e-04    1.674713e+00
GA36Q       1.305917e-01    2.354160e+00    4.419000e-03    5.687951e+00
GA36K       7.840700e-02    3.167590e+00   -3.554200e-02    5.407854e+00
GA36P       1.206033e-02    1.203880e+00   -1.026700e-02    5.463464e+00
GA36T       3.475567e-02    1.095733e+00    3.714000e-03    2.734949e+00
GA36F       2.797037e-01    6.049673e+00   -5.930000e-03    1.043964e+01
GA36A       4.236667e-03   -2.888867e-01    1.341000e-03   -9.123720e-01
GA36H       2.093297e-01    1.072971e+01   -6.319000e-03    1.680651e+01
GA36I       8.203867e-02    7.747733e-01    6.905000e-03    2.149322e+00
GA36E       3.848833e-02    2.857953e+00    5.222100e-02    6.254980e+00
GA36L       1.111837e-01    8.898533e-01    2.524000e-03    1.670793e+00
GA36R       1.673550e-01    4.666540e+00   -3.311300e-02    7.929648e+00
GA36W       4.727780e-01    7.978233e+00    7.140000e-04    1.856400e+01
GA36V       2.140567e-02    8.490800e-01    2.861000e-03    1.118204e+00
GA36N       9.676533e-02    1.495690e+00    2.268000e-03    3.483127e+00
GA36Y       1.840757e-01    8.143027e+00    3.390000e-03    1.285298e+01
GA36M       1.305923e-01    6.217700e-01    7.290000e-04    1.177089e+00
VA37C       9.800000e-05    3.767000e-02    2.013000e-03    1.141280e+00
VA37D      -1.182167e-02   -5.306000e-02    3.025500e-02    2.236981e+00
VA37S      -1.124000e-02    7.575667e-02   -7.636000e-03    1.932669e+00
VA37Q      -2.002700e-02    6.913333e-03    7.656000e-03    1.175156e+00
VA37K      -8.508667e-03    4.716667e-02   -3.089700e-02    9.110630e-01
VA37P       1.890967e-02    3.088700e-01    8.790000e-04    3.778866e+00
VA37T      -1.390767e-02    3.184333e-02   -5.704000e-03    1.262057e+00
VA37F      -2.795000e-03   -1.805500e-01    3.131800e-02    2.929090e-01
VA37A      -3.633333e-03    1.125500e-01    3.371000e-03    1.594565e+00
VA37H      -6.170000e-03   -1.854667e-02   -1.164800e-02    1.818940e+00
VA37G      -7.646333e-03    1.435567e-01   -1.390000e-04    2.361005e+00
VA37I      -7.383333e-04   -5.601667e-02    7.847000e-03   -2.571650e-01
VA37E      -8.272333e-03   -6.803000e-02    7.854600e-02    1.824131e+00
VA37L      -2.082333e-03   -5.966667e-02    8.302000e-03   -1.818100e-01
VA37R      -1.228433e-02   -1.414500e-01   -1.846620e-01    1.171296e+00
VA37W      -7.400333e-03   -1.350267e-01    4.706100e-02    1.089231e+00
VA37N      -1.541700e-02    2.688000e-02    4.710000e-03    1.719790e+00
VA37Y      -6.456000e-03   -1.711800e-01    3.205900e-02    5.029520e-01
VA37M      -8.816333e-03   -1.768567e-01    8.682000e-03   -1.651870e-01
IA38C       2.131000e-02    7.347333e-01    3.096000e-03    9.791480e-01
IA38D      -1.511933e-02    1.085777e+00    7.745000e-03    1.420677e+00
IA38S       2.932367e-02    1.064637e+00    3.201000e-03    1.559662e+00
IA38Q       9.051333e-03    7.751067e-01    6.724000e-03    8.255580e-01
IA38K       1.242100e-02    7.976133e-01    3.213000e-03    3.341540e-01
IA38P       3.167767e-02    9.144167e-01    2.578000e-03    2.756940e-01
IA38T       2.018600e-02    6.111500e-01    6.611000e-03    1.111433e+00
IA38F      -8.641333e-03   -3.251533e-01    4.813000e-03   -5.362000e-03
IA38A       4.041967e-02    9.219133e-01    7.287000e-03    1.336423e+00
IA38H       7.393000e-03    5.831867e-01    3.167000e-03    1.056806e+00
IA38G       4.808400e-02    1.074047e+00    1.740300e-02    1.761537e+00
IA38E       2.083333e-04    1.136037e+00    6.501000e-03    8.537990e-01
IA38L      -5.127000e-03   -3.729667e-02    3.024000e-03   -1.343910e-01
IA38R       2.063767e-02    7.778233e-01    2.235000e-03    4.909430e-01
IA38W      -1.668333e-02   -6.334667e-01    7.557000e-03    6.449250e-01
IA38V       7.051333e-03    2.123100e-01    2.718000e-03    8.361830e-01
IA38N       1.324433e-02    8.376067e-01    6.214000e-03    1.227037e+00
IA38Y      -1.661667e-02    3.410667e-01    3.677000e-03    2.642490e-01
IA38M       1.473333e-03   -6.467933e-01    2.990000e-03   -3.333330e-01
HA39C      -7.663667e-03   -7.763333e-03    5.205000e-03   -1.243600e-02
HA39D       1.760933e-02    8.786667e-03    3.811900e-02   -5.306800e-02
HA39S       1.568933e-02   -7.420000e-03    7.807000e-03    2.984800e-01
HA39Q      -1.343933e-02   -1.079667e-02    2.792500e-02   -1.631380e-01
HA39K      -1.275967e-02   -1.459667e-02   -2.943500e-02   -4.909080e-01
HA39P       5.738000e-03    1.474733e-01    1.073700e-02    3.611327e+00
HA39T       1.037000e-03   -1.061667e-02   -1.315000e-03    2.543610e-01
HA39F      -1.233333e-02   -5.730000e-03   -1.134800e-02   -7.837110e-01
HA39A       1.200233e-02    1.729000e-02    1.438700e-02    2.111450e-01
HA39G       2.667333e-02    3.117333e-02    1.443600e-02    1.144584e+00
HA39I      -9.719000e-03   -3.253667e-02    1.947300e-02   -6.361460e-01
HA39E      -1.593700e-02   -2.444000e-02    4.165700e-02   -9.387500e-02
HA39L      -2.259900e-02   -2.417333e-02    2.158300e-02   -7.101680e-01
HA39R      -1.982667e-02   -1.190333e-02   -7.234400e-02   -3.713710e-01
HA39W      -1.472267e-02   -2.133333e-03    2.090000e-04   -2.039350e-01
HA39V       2.777000e-03   -1.157000e-02    4.692000e-03   -7.521800e-02
HA39N      -1.665667e-03    1.160333e-02    1.303900e-02   -4.767500e-02
HA39Y      -1.206433e-02    1.563333e-03   -4.933000e-03   -6.377900e-01
HA39M      -1.507100e-02   -3.614333e-02    3.441000e-03   -9.411500e-01
NA40C       3.014633e-02    4.760000e-03    2.400000e-04    3.125800e-01
NA40D      -4.274900e-02    9.185333e-02    1.333700e-02   -1.568490e-01
NA40S       3.175333e-02   -8.427667e-02   -6.300000e-04    3.300020e-01
NA40Q      -3.041333e-03   -3.238667e-02    3.220000e-04    1.809290e-01
NA40K      -9.590333e-03   -6.901000e-02   -4.869000e-03    9.626400e-02
NA40P       2.503133e-02    2.599667e-02   -1.435000e-03    4.294169e+00
NA40T       4.009833e-02    3.488000e-02    9.190000e-04    1.405603e+00
NA40F       5.942333e-03   -3.556000e-02    4.550000e-04    1.230530e-01
NA40A       3.102533e-02    1.956667e-02    1.220000e-04    3.707490e-01
NA40H       2.016700e-02   -1.836000e-02   -1.170000e-04    2.603270e-01
NA40G       1.424567e-02    5.688000e-02   -4.380000e-04   -3.462740e-01
NA40I       2.590000e-03    3.627333e-02    4.000000e-04    2.297286e+00
NA40E      -4.218667e-02    7.114000e-02    1.317600e-02    2.441030e-01
NA40L       1.887633e-02    6.500000e-04    8.070000e-04    4.329960e-01
NA40R      -2.332033e-02   -1.669533e-01   -7.058000e-03   -3.556900e-02
NA40W      -2.150000e-03   -3.038333e-02   -1.980000e-04    5.744990e-01
NA40V       5.606000e-02    5.653667e-02   -1.530000e-04    1.660798e+00
NA40Y      -2.011000e-03   -1.962000e-02    4.530000e-04    1.821280e-01
NA40M      -1.656267e-02   -3.569000e-02    1.153000e-03    5.529520e-01
SA41C      -1.098463e-01    1.439367e-01   -2.100000e-05    1.866180e-01
SA41D      -1.227867e-01    8.307500e-01    9.130000e-04   -1.695900e-01
SA41Q      -9.868467e-02    3.661333e-02   -1.000000e-05    5.225900e-02
SA41K      -1.180790e-01   -2.420400e-01   -3.670000e-04   -1.995290e-01
SA41P      -4.472000e-02   -1.424600e-01   -1.600000e-05    2.746518e+00
SA41T      -4.346700e-02    2.018333e-01   -1.300000e-05    7.207790e-01
SA41F      -2.831247e-01   -4.846033e-01    1.880000e-04    1.007970e-01
SA41A      -4.804667e-03    1.320333e-01   -1.900000e-05    7.935700e-02
SA41H      -8.206000e-03    1.788300e-01   -2.100000e-05    1.297630e-01
SA41G       1.114027e-01    4.181633e-01   -1.900000e-05   -5.575990e-01
SA41I      -3.013740e-01   -2.153933e-01   -4.500000e-05    1.519264e+00
SA41E      -1.542793e-01    3.427667e-01    1.631000e-03    1.505710e-01
SA41L      -1.720397e-01   -3.757867e-01   -1.200000e-05    1.255320e-01
SA41R      -1.566890e-01   -4.660667e-02   -9.330000e-04   -2.055050e-01
SA41W      -2.473163e-01   -3.713033e-01   -7.000000e-06    2.831630e-01
SA41V      -1.327283e-01    8.060000e-03    8.100000e-05    1.211660e+00
SA41N      -8.250933e-02    1.480133e-01   -5.300000e-05   -1.689180e-01
SA41Y      -1.535123e-01   -3.682933e-01   -6.000000e-06    1.428610e-01
SA41M      -3.823763e-01   -5.774600e-01   -5.000000e-06    1.148640e-01
TA42C       5.309533e-02    8.970667e-02   -5.000000e-06    1.397180e-01
TA42D       3.423733e-02    1.493800e-01    2.440000e-03    2.233560e-01
TA42S       2.527643e-01    9.286667e-02   -6.050000e-04    2.267970e-01
TA42Q      -5.945533e-02   -1.293333e-02   -1.000000e-06    5.709600e-02
TA42K      -1.281143e-01   -1.548033e-01   -8.940000e-04   -1.913310e-01
TA42P       2.347527e-01    9.494667e-02   -6.700000e-05    2.416503e+00
TA42F      -4.626170e-01   -5.314667e-02    1.620000e-04   -3.718270e-01
TA42A       2.853480e-01    1.425100e-01   -5.320000e-04    1.915850e-01
TA42H       9.423167e-02   -6.284000e-02   -1.860000e-04    4.236810e-01
TA42G       3.925187e-01    1.152367e-01   -6.860000e-04    4.306090e-01
TA42I      -3.607673e-01   -1.165800e-01   -1.810000e-04   -9.874100e-02
TA42E      -2.087740e-01   -2.390000e-03    1.962000e-03    1.754990e-01
TA42L      -3.756887e-01   -1.342500e-01   -1.400000e-04   -2.476310e-01
TA42R      -4.846933e-02   -2.125000e-01   -3.160000e-03   -1.727320e-01
TA42W      -4.920380e-01   -1.240833e-01   -5.680000e-04    1.425000e-02
TA42V      -1.304663e-01   -1.455000e-02   -2.400000e-05    1.019220e-01
TA42N       1.694270e-01    8.844000e-02   -9.200000e-05    1.980600e-01
TA42Y      -3.325627e-01   -4.855667e-02   -4.250000e-04   -2.107160e-01
TA42M      -4.130713e-01   -8.743000e-02   -1.190000e-04   -3.031330e-01
LA43C       1.060653e-01    1.976117e+00    4.010000e-04    2.154698e+00
LA43D      -1.577863e-01    3.035627e+00    5.493000e-03    3.629895e+00
LA43S       1.588423e-01    3.075580e+00   -5.530000e-04    3.501825e+00
LA43Q       5.104900e-02    2.245940e+00   -8.700000e-05    2.496235e+00
LA43K       3.571700e-02    2.383640e+00   -3.617000e-03    1.868648e+00
LA43P      -2.997867e-02    1.589430e+00   -9.500000e-04    2.005890e+00
LA43T       1.076460e-01    2.434550e+00   -4.980000e-04    2.354290e+00
LA43F       1.300780e-01    1.014530e+00   -2.650000e-03    1.541819e+00
LA43A       8.801867e-02    2.468480e+00   -7.130000e-04    2.787332e+00
LA43H       1.283957e-01    1.869540e+00    1.517000e-03    2.683603e+00
LA43G       2.868747e-01    3.086160e+00   -1.140000e-03    3.627387e+00
LA43I       3.843400e-02    2.511233e-01    1.110000e-04    8.012790e-01
LA43E      -5.028433e-02    3.281153e+00    8.090000e-03    2.978010e+00
LA43R       1.690363e-01    2.867833e+00   -9.102000e-03    2.088228e+00
LA43W       3.151067e-01    2.089263e+00    1.144000e-03    2.228321e+00
LA43V      -3.862600e-02    9.566767e-01   -4.400000e-04    1.551117e+00
LA43N      -7.034000e-03    2.421980e+00    9.290000e-04    2.993894e+00
LA43Y       2.463400e-01    2.071193e+00   -5.760000e-04    2.172195e+00
LA43M       6.585900e-02   -2.400533e-01    1.280000e-04   -2.872940e-01
QA44C       8.657067e-02    1.124700e-01   -8.830000e-04    2.669480e-01
QA44D       8.853000e-02   -1.928333e-02    8.797000e-03    3.162590e-01
QA44S       1.583437e-01    8.859333e-02   -2.790000e-04    6.228410e-01
QA44K      -3.741867e-02    4.904333e-02   -5.982000e-03   -4.357850e-01
QA44P       1.174293e-01    1.862400e-01   -1.209000e-03    4.257473e+00
QA44T       1.198883e-01    9.969000e-02   -4.787000e-03    2.858460e-01
QA44F      -7.543433e-02   -2.294667e-02   -2.579000e-03   -4.575410e-01
QA44A       1.446670e-01    1.571133e-01   -8.070000e-04    4.498740e-01
QA44H      -1.541600e-02    2.688667e-02   -1.207000e-03    5.395240e-01
QA44G       1.678327e-01    1.706200e-01    1.197000e-03    9.971210e-01
QA44I      -5.434633e-02   -1.871667e-02   -5.340000e-04   -5.865460e-01
QA44E      -2.487667e-03   -2.027000e-02    1.095900e-02    1.190620e-01
QA44L      -9.508733e-02    4.426667e-03   -1.193000e-03   -6.496460e-01
QA44R       9.654000e-03    5.508000e-02   -1.259800e-02   -3.069500e-01
QA44W      -1.570137e-01    1.317667e-02   -3.526000e-03   -1.719060e-01
QA44V       4.269933e-02    2.373667e-02   -6.820000e-04   -1.494290e-01
QA44N       7.672900e-02    7.965667e-02   -3.871000e-03    3.540580e-01
QA44Y      -5.618133e-02   -7.200000e-04   -4.776000e-03   -3.287220e-01
QA44M      -1.490360e-01    1.239333e-02    1.326800e-02   -8.246450e-01
VA45C       8.606800e-02    5.239067e-01    4.430000e-03    8.635900e-01
VA45D       1.070693e-01    1.240557e+00    8.707600e-02    1.715941e+00
VA45S       1.952493e-01    1.144027e+00    1.142700e-02    1.774882e+00
VA45Q       1.321810e-01    5.799000e-01    5.564000e-03    7.855110e-01
VA45K       1.275223e-01    1.214433e-01   -5.684100e-02    2.507260e-01
VA45P       6.936700e-02    3.831200e-01    1.534600e-02    6.057680e-01
VA45T       1.559277e-01    5.763100e-01    6.087000e-03    8.900470e-01
VA45F       1.620810e-01    4.933933e-01    1.598600e-02    1.431490e-01
VA45A       2.219187e-01    9.392200e-01    9.853000e-03    1.368689e+00
VA45H       2.259660e-01    8.443367e-01    1.017400e-02    1.339198e+00
VA45G       3.033183e-01    1.206787e+00    1.799000e-02    2.190015e+00
VA45I       4.409233e-02   -4.110967e-01    2.238000e-03   -6.354940e-01
VA45E       9.042767e-02    9.423333e-01    7.139900e-02    1.172849e+00
VA45L       1.045560e-01   -4.261600e-01   -3.173000e-03   -6.171240e-01
VA45R       1.319770e-01    3.413467e-01   -9.347500e-02    2.786850e-01
VA45W       2.177240e-01    5.678267e-01    2.312200e-02    3.526740e-01
VA45N       8.589733e-02    8.657633e-01    5.782000e-03    1.352212e+00
VA45Y       1.454267e-01    5.948067e-01    5.881000e-03    3.730380e-01
VA45M       7.459367e-02   -7.116200e-01    1.444000e-02   -7.184880e-01
SA46C       1.103333e-03    1.346000e-02    3.973000e-03   -3.600700e-02
SA46D       9.749667e-03   -2.576667e-03    1.163640e-01    4.798080e-01
SA46Q       6.229000e-03    1.883667e-02    1.407800e-02    1.256250e-01
SA46K       5.339333e-03    1.344333e-02   -2.915700e-02   -2.997620e-01
SA46P       4.731333e-03    2.803767e-01   -1.681700e-02    3.622049e+00
SA46T      -2.945000e-03   -3.018333e-02    9.636000e-03    5.293280e-01
SA46F       1.557167e-02    1.932333e-01    2.032100e-02   -2.754690e-01
SA46A      -3.379333e-03    1.451700e-01    3.456000e-03    1.534170e-01
SA46H       5.352333e-03    2.400000e-01    8.432000e-03    6.596920e-01
SA46G      -9.487667e-03    2.193167e-01   -3.268000e-02    8.607270e-01
SA46I       6.013333e-04    5.820000e-03    1.248100e-02   -1.041530e-01
SA46E       6.197000e-03    9.035000e-02    1.085780e-01    4.482570e-01
SA46L      -2.015000e-03    3.530000e-02    1.672000e-02   -7.263460e-01
SA46R      -8.487333e-03   -9.762000e-02   -9.847800e-02   -2.776280e-01
SA46W       2.731333e-03    7.228667e-02    2.684800e-02    1.237610e-01
SA46V       2.179333e-03    4.359667e-02    2.634600e-02    1.463660e-01
SA46N       3.226000e-03    1.649667e-02    1.685100e-02    5.638100e-02
SA46Y       1.459500e-02    2.005067e-01   -1.710000e-03   -2.680500e-02
SA46M      -1.585000e-03   -7.575333e-02    2.212000e-02   -9.877350e-01
DA47C       6.916667e-04    2.082533e-01   -1.051683e+00    4.722100e-01
DA47S       6.076667e-04    1.312967e-01   -9.238340e-01    2.922800e-01
DA47Q       1.040000e-04    4.207133e-01   -9.035240e-01    5.796100e-02
DA47K       6.070000e-04    2.729167e-01   -1.132488e+00   -6.862100e-02
DA47P       5.233333e-04    4.098833e-01   -8.586400e-01   -1.057844e+00
DA47T       5.980000e-04    2.100133e-01   -1.070133e+00    5.602430e-01
DA47F       4.116667e-04    3.961833e-01   -7.902140e-01   -7.576100e-02
DA47A       6.503333e-04    4.202333e-01   -9.119160e-01    2.944900e-02
DA47H       4.943333e-04    6.308167e-01   -7.546570e-01    3.803400e-01
DA47G       4.596667e-04    5.065567e-01   -8.274690e-01    7.816580e-01
DA47I       5.196667e-04    3.832233e-01   -1.006832e+00   -7.913000e-02
DA47E      -6.653333e-04    5.159600e-01   -2.955170e-01   -2.705120e-01
DA47L       5.440000e-04    4.564867e-01   -8.336350e-01   -3.481330e-01
DA47R       1.780000e-04    2.242600e-01   -1.232531e+00    8.794500e-02
DA47W      -5.983333e-04    7.267967e-01   -5.916680e-01   -1.419480e-01
DA47V       4.750000e-04    3.329867e-01   -1.059492e+00    3.274630e-01
DA47N       6.113333e-04   -5.549367e-01   -1.102505e+00    3.056140e-01
DA47Y       2.350000e-04    2.740667e-01   -1.230888e+00   -4.944600e-02
DA47M       3.573333e-04    3.592733e-01   -9.757800e-01   -4.621960e-01
VA48C       2.666667e-05    4.288667e-01    3.110500e-02    4.288310e-01
VA48D       2.000000e-06    2.418507e+00    5.852590e-01    1.256203e+00
VA48S       6.633333e-05    1.445493e+00   -1.033000e-03    8.594050e-01
VA48Q      -2.140333e-03    9.630167e-01    1.272560e-01    7.931300e-02
VA48K       5.166667e-05    4.932433e-01   -4.474390e-01   -3.149800e-01
VA48P      -3.623333e-04    1.150677e+00   -9.890100e-02    1.996000e-03
VA48T       5.066667e-05    1.005513e+00    6.054200e-02    7.176900e-01
VA48F      -2.120333e-03    3.842233e-01   -3.447530e-01    1.205430e-01
VA48A       7.733333e-05    1.004763e+00    3.076800e-02    2.788600e-01
VA48H       1.533333e-05    6.394767e-01   -7.041720e-01    1.001211e+00
VA48G       6.033333e-05    1.682367e+00   -4.511800e-02    1.062247e+00
VA48I      -9.526667e-04    3.318333e-02    7.654000e-03   -5.074660e-01
VA48E      -5.600000e-05    2.099277e+00    8.062320e-01    5.316710e-01
VA48L      -2.300000e-05    3.392933e-01   -1.073890e-01   -8.306900e-01
VA48R      -1.464333e-03    4.330133e-01   -1.432568e+00   -9.596800e-02
VA48W      -8.690000e-04    1.512380e+00   -4.399150e-01    3.352290e-01
VA48N       7.300000e-05    1.225210e+00    1.585630e-01    6.819270e-01
VA48Y      -2.063333e-04    5.165067e-01   -1.053892e+00    4.428340e-01
VA48M      -1.400000e-04   -1.669667e-01   -9.669800e-02   -1.095878e+00
DA49C       3.933333e-05   -3.657667e-01   -4.263730e-01    3.155970e-01
DA49S       1.343333e-04   -2.065867e-01   -3.815850e-01    2.419360e-01
DA49Q       9.200000e-05   -3.928233e-01   -2.038470e-01   -1.144730e-01
DA49K       9.866667e-05   -7.988633e-01   -7.723860e-01   -2.501050e-01
DA49P       3.333333e-07   -1.165200e-01   -3.319510e-01    2.992520e-01
DA49T       2.733333e-05   -2.590733e-01   -4.811260e-01    3.776420e-01
DA49F       6.333333e-06   -6.237367e-01   -5.565310e-01   -1.233250e-01
DA49A       3.066667e-05   -3.578833e-01   -4.370390e-01    1.399930e-01
DA49H       9.900000e-05   -5.786433e-01   -4.837660e-01    3.707760e-01
DA49G       3.366667e-05   -1.185400e-01   -4.145200e-01    4.716150e-01
DA49I       4.166667e-05   -4.599400e-01   -5.531140e-01    3.046500e-02
DA49E      -5.166667e-05    1.580733e-01    7.755900e-02   -4.688900e-02
DA49L       1.933333e-05   -5.628133e-01   -6.504340e-01   -1.345560e-01
DA49R       1.900000e-04   -9.430800e-01   -1.196166e+00   -2.672710e-01
DA49W       2.133333e-05   -5.152767e-01   -5.030370e-01    1.123400e-01
DA49V       6.400000e-05   -4.812400e-01   -5.006520e-01    3.385230e-01
DA49N       3.900000e-05   -4.897967e-01   -4.480240e-01    8.633900e-02
DA49Y       8.833333e-05   -6.443900e-01   -6.099590e-01   -1.112380e-01
DA49M       1.016667e-04   -8.404700e-01   -7.435710e-01   -2.045460e-01
KA50C       2.780000e-04    2.468533e-01    1.148580e-01    1.313196e+00
KA50D       7.306667e-04    3.721067e-01    1.857370e-01    7.708560e-01
KA50S       6.320000e-04    2.284567e-01    1.920210e-01    7.555570e-01
KA50Q      -1.586667e-04    1.763400e-01    1.352680e-01    3.088840e-01
KA50P       1.220000e-03    5.818667e-01    1.626970e-01    2.192899e+00
KA50T       4.400000e-04    2.463900e-01    1.272330e-01    6.423480e-01
KA50F       1.053333e-04    1.412833e-01    7.934500e-02    4.998770e-01
KA50A       2.883333e-04    3.147900e-01    1.399690e-01    9.180400e-01
KA50H      -3.136667e-04    1.022433e-01   -6.617000e-03    7.737220e-01
KA50G      -1.761000e-03    2.738433e-01    1.663500e-01    1.181266e+00
KA50I       2.760000e-04    2.328200e-01    9.726200e-02    7.447060e-01
KA50E      -2.848333e-03    3.793733e-01    1.846290e-01    7.505290e-01
KA50L       2.440000e-04    2.077233e-01    8.038200e-02    3.838910e-01
KA50R      -5.676667e-04   -1.310900e-01   -2.352740e-01    2.856290e-01
KA50W      -9.236667e-04    1.971667e-01    5.667600e-02    6.068690e-01
KA50V       2.850000e-04    3.063133e-01    1.169530e-01    8.512930e-01
KA50N      -1.190000e-03    2.121400e-01    1.090600e-01    6.950120e-01
KA50Y       2.813333e-04    1.646267e-01    1.874300e-02    5.530520e-01
KA50M      -3.820000e-04    1.617633e-01    5.560700e-02    9.753210e-01
LA51C      -2.475333e-03    3.090533e-01   -3.143400e-02    1.517093e+00
LA51D      -9.153333e-04    3.756367e-01   -7.408400e-02    2.375558e+00
LA51S      -3.937333e-03    3.816633e-01   -2.883000e-02    2.200109e+00
LA51Q      -1.616333e-03    2.859367e-01   -1.353400e-02    1.594260e+00
LA51K      -2.498667e-03    2.881467e-01   -9.489000e-03    1.450443e+00
LA51P      -1.160333e-03    7.936500e-01    1.848100e-02    4.633881e+00
LA51T       5.806667e-04    3.385700e-01   -2.256000e-02    1.859239e+00
LA51F       3.858667e-03    1.907300e-01    3.194500e-02    7.029960e-01
LA51A      -2.234000e-03    3.632867e-01   -2.156200e-02    1.590624e+00
LA51H       1.478000e-03    3.206767e-01    1.417600e-02    2.094760e+00
LA51G      -4.781667e-03    4.300067e-01   -2.779300e-02    2.382134e+00
LA51I       1.149667e-03    1.849133e-01   -1.160600e-02    7.492180e-01
LA51E      -4.265333e-03    2.827000e-01   -7.004700e-02    2.052922e+00
LA51R      -4.853667e-03    2.318500e-01   -5.185000e-02    1.699458e+00
LA51W      -7.892000e-03    1.866567e-01   -2.731900e-02    1.606681e+00
LA51V       1.584667e-03    2.310300e-01   -7.335000e-03    1.297077e+00
LA51N      -1.744333e-03    3.767433e-01   -2.368600e-02    1.924703e+00
LA51Y       1.773333e-03    1.793533e-01    9.274000e-03    1.648249e+00
LA51M       6.853333e-04   -9.520333e-02   -1.972700e-02   -2.944500e-01
VA52C       9.000000e-05    3.290333e-02   -3.168000e-03    5.317000e-02
VA52D      -4.000000e-05    5.635333e-02    4.483800e-02   -1.327090e-01
VA52S       6.833333e-05    9.047667e-02    1.487500e-02    1.333870e-01
VA52Q      -4.036667e-04   -1.578667e-02   -7.580000e-04   -7.702900e-02
VA52K       2.510000e-04   -4.159667e-02   -6.076700e-02   -3.211860e-01
VA52P      -3.253333e-04    3.603000e-02   -3.334900e-02   -4.035260e-01
VA52T       0.000000e+00    5.842000e-02    2.714800e-02   -4.439100e-02
VA52F      -3.733333e-05   -4.614333e-02   -1.571000e-02   -1.503610e-01
VA52A      -1.066667e-05    8.737333e-02    7.802000e-03    5.040700e-02
VA52H      -1.010000e-04    5.420000e-03   -1.592900e-02    8.874800e-02
VA52G      -7.133333e-05    1.155333e-01    7.460000e-03    1.462430e-01
VA52I      -1.677000e-03   -3.326000e-02   -1.241200e-02   -4.307400e-02
VA52E      -2.302667e-03   -1.734333e-02    1.954300e-02   -1.116870e-01
VA52L      -1.583000e-03   -5.798000e-02   -6.020000e-04   -8.746800e-02
VA52R       1.593333e-04   -1.143833e-01   -1.397110e-01   -2.378790e-01
VA52W       8.108333e-03   -4.625000e-02   -4.804300e-02   -1.758000e-02
VA52N      -2.098667e-03    2.843333e-02   -1.401500e-02   -2.048200e-02
VA52Y       7.576667e-04   -1.443333e-02   -5.068500e-02   -8.071600e-02
VA52M      -2.264000e-03   -9.963000e-02   -1.876800e-02   -1.126800e-02
CA53D      -1.809667e-03    4.274600e-01    1.316630e-01    1.117879e+00
CA53S       4.000000e-05    5.152933e-01    5.845400e-02    9.336710e-01
CA53Q       4.426667e-04    1.727767e-01   -6.974800e-02    2.367170e-01
CA53K      -3.259000e-03    1.309933e-01   -8.101500e-02   -6.472700e-02
CA53P       1.260000e-04   -3.676000e-02    4.458100e-02    5.581440e-01
CA53T      -2.566667e-05    2.813600e-01    3.830000e-03    2.660310e-01
CA53F      -3.620333e-03    4.103567e-01   -4.565600e-02    1.139880e-01
CA53A       3.336667e-04    2.503000e-01    1.135380e-01    4.654090e-01
CA53H       6.453333e-04    6.185567e-01   -3.667000e-03    8.165030e-01
CA53G       2.876667e-04    4.607567e-01    9.168900e-02    1.052040e+00
CA53I       4.903333e-04   -2.249933e-01   -8.365400e-02   -9.833990e-01
CA53E      -1.936667e-03    3.232400e-01    2.784700e-02    8.542250e-01
CA53L      -2.496000e-03   -3.555733e-01   -3.110400e-02   -1.353926e+00
CA53R       2.773333e-04    2.201900e-01   -1.718690e-01    5.154200e-02
CA53W      -4.831333e-03    5.404867e-01   -1.637500e-02    7.772690e-01
CA53V      -2.266667e-05   -1.870800e-01   -3.561800e-02   -2.937580e-01
CA53N       3.500000e-04    2.474333e-01   -1.177400e-02    5.754690e-01
CA53Y       1.255000e-03    1.034643e+00   -4.852900e-02    4.232410e-01
CA53M      -2.132000e-03   -2.794700e-01   -1.015170e-01   -1.447617e+00
RA54C       2.183333e-04    2.028800e-01    3.411740e-01    6.732750e-01
RA54D       1.316667e-04    8.439333e-02    4.786750e-01    4.705860e-01
RA54S       2.983333e-04    2.384467e-01    2.983820e-01    3.909780e-01
RA54Q       1.223333e-04    6.197333e-02    3.026120e-01    1.362700e-01
RA54K       1.120000e-04    3.569667e-02    1.822500e-01    1.709730e-01
RA54P       2.270000e-04    1.014300e-01    3.562230e-01    5.346700e-01
RA54T       4.253333e-04    2.297567e-01    2.985310e-01    5.073620e-01
RA54F      -1.606000e-03    1.064567e-01    3.568220e-01    2.726890e-01
RA54A       2.186667e-04    2.549167e-01    3.273250e-01    4.823030e-01
RA54H      -1.085000e-03    1.278433e-01    3.179520e-01    5.517320e-01
RA54G       3.733333e-04    2.664200e-01    3.336800e-01    4.159450e-01
RA54I      -1.093333e-04    1.444833e-01    3.598900e-01    7.061090e-01
RA54E      -1.113333e-04    4.096667e-02    4.668060e-01    3.625510e-01
RA54L      -3.266667e-04    8.241333e-02    3.245940e-01    3.509390e-01
RA54W      -5.703333e-04    6.266667e-03    3.344500e-01    1.996720e-01
RA54V       7.000000e-05    1.968267e-01    3.516270e-01    7.142460e-01
RA54N       2.383333e-04    1.764333e-01    3.259840e-01    4.910500e-01
RA54Y      -2.310000e-04    1.007000e-01    3.052910e-01    3.341250e-01
RA54M       1.603333e-04    5.349333e-02    3.034160e-01    6.242120e-01
DA55C      -3.289333e-03    2.455167e-01   -8.685200e-02    4.087700e-02
DA55S      -4.611667e-03    3.081967e-01   -8.629000e-02    7.545160e-01
DA55Q      -1.629000e-03    8.272333e-02   -2.708080e-01   -1.748510e-01
DA55K      -4.968000e-03    2.126367e-01   -3.124100e-01   -5.064540e-01
DA55P      -1.938333e-03    2.548533e-01   -4.702200e-02    1.768260e-01
DA55T      -4.403333e-04    2.837500e-01   -1.856880e-01    1.558980e-01
DA55F       1.784000e-03   -1.292467e-01   -2.682920e-01   -9.500250e-01
DA55A       3.283333e-04    3.478633e-01   -3.230400e-02    1.666700e-01
DA55H      -3.885667e-03    1.808867e-01   -2.561580e-01    2.233620e-01
DA55G       2.410000e-04    3.766667e-01   -6.233000e-03    1.039321e+00
DA55I       1.284333e-03    3.791667e-02   -1.758980e-01   -1.089832e+00
DA55E      -3.036667e-04   -1.355000e-02   -1.551980e-01   -5.110200e-02
DA55L      -7.918667e-03   -8.659333e-02   -2.612830e-01   -1.134845e+00
DA55R      -1.980000e-03    2.631700e-01   -4.607850e-01   -5.149000e-01
DA55W      -3.572000e-03   -1.390400e-01   -1.684300e-01   -9.978410e-01
DA55V      -1.535000e-03    1.738900e-01   -1.985200e-01   -5.634750e-01
DA55N       6.173333e-04    1.554000e-01   -2.697460e-01    2.653080e-01
DA55Y       5.000000e-06    7.162667e-02   -1.446740e-01   -7.321520e-01
DA55M      -3.992333e-03   -2.410600e-01   -2.978210e-01   -1.376937e+00
KA56C      -1.100000e-05    5.262067e-01    1.249542e+00    4.565110e-01
KA56D      -1.513333e-04    8.620467e-01    1.934269e+00    3.500650e-01
KA56S      -1.100000e-05    6.103200e-01    1.235562e+00    5.531250e-01
KA56Q       3.966667e-05    5.385100e-01    1.123567e+00    2.945480e-01
KA56P       6.166667e-05    4.881200e-01    1.178980e+00    2.202030e-01
KA56T      -3.333333e-07    6.309000e-01    1.419682e+00    4.313430e-01
KA56F      -1.100000e-05    5.614767e-01    1.308089e+00    2.836160e-01
KA56A      -3.333333e-07    6.573233e-01    1.260177e+00    4.100970e-01
KA56H       2.666667e-06    6.224733e-01    1.022371e+00    6.718920e-01
KA56G       6.233333e-05    5.994400e-01    1.105689e+00    5.681660e-01
KA56I       2.533333e-05    5.597800e-01    1.369625e+00    3.979680e-01
KA56E      -1.687000e-03    7.205133e-01    1.634557e+00    2.765890e-01
KA56L       0.000000e+00    5.374200e-01    1.502901e+00    2.689070e-01
KA56R       7.366667e-05    3.940300e-01    3.687370e-01    1.461570e-01
KA56W      -2.393333e-04    8.140867e-01    1.319459e+00    5.294830e-01
KA56V       2.466667e-05    5.879833e-01    1.451894e+00    5.335250e-01
KA56N      -3.200000e-05    6.568833e-01    1.280155e+00    4.715110e-01
KA56Y       3.333333e-07    6.294000e-01    1.212450e+00    3.388290e-01
KA56M       3.333333e-07    3.674767e-01    1.318381e+00    3.506000e-01
LA57C       3.000000e-06    1.353107e+00    1.223778e+00    1.692197e+00
LA57D      -6.266667e-05    1.875400e+00    2.213024e+00    2.190170e+00
LA57S       2.666667e-06    1.917390e+00    1.890112e+00    2.628771e+00
LA57Q       0.000000e+00    1.073607e+00    1.189228e+00    1.745745e+00
LA57K       9.200000e-05    1.182980e+00    6.528370e-01    1.188831e+00
LA57P       8.000000e-06    1.503977e+00    1.179316e+00    1.565555e+00
LA57T       2.333333e-06    1.226250e+00    1.033030e+00    1.961501e+00
LA57F       3.366667e-05    2.907767e-01    3.219810e-01    7.876670e-01
LA57A       3.666667e-06    1.768280e+00    1.505418e+00    2.102821e+00
LA57H       7.333333e-06    1.061693e+00    7.796600e-01    2.004152e+00
LA57G       2.000000e-06    2.412147e+00    2.441101e+00    2.536426e+00
LA57I       6.333333e-06    4.047533e-01    6.936350e-01    8.087470e-01
LA57E       4.896667e-04    1.791407e+00    1.726423e+00    1.879374e+00
LA57R       3.800000e-05    1.651457e+00    4.863820e-01    1.409994e+00
LA57W      -1.090000e-04    1.900967e+00    1.021138e+00    1.335780e+00
LA57V       5.666667e-06    6.024700e-01    5.539700e-01    1.336929e+00
LA57N       6.333333e-06    1.356313e+00    1.236692e+00    2.058280e+00
LA57Y      -8.400000e-05    8.219667e-01    9.036910e-01    1.361298e+00
LA57M       2.066667e-05   -3.537633e-01    2.590240e-01   -5.672600e-02
SA58C       0.000000e+00   -6.752667e-02   -1.372580e-01    1.793520e-01
SA58D      -6.333333e-06    5.134667e-01    1.583695e+00   -1.499000e-02
SA58Q       4.333333e-06   -1.702800e-01   -2.004290e-01   -1.054090e-01
SA58K       7.433333e-05   -5.338333e-01   -1.258212e+00   -3.418460e-01
SA58P      -1.066667e-05    2.675300e-01    2.693330e-01    3.151388e+00
SA58T       1.366667e-05    3.722667e-02    1.392230e-01    3.439600e-01
SA58F      -9.000000e-06    1.770000e-01    3.754730e-01   -2.036480e-01
SA58A      -1.066667e-05   -1.196767e-01   -2.034850e-01    1.552160e-01
SA58H       3.666667e-06   -3.661000e-02   -2.310170e-01    2.609250e-01
SA58G       0.000000e+00   -5.374667e-02   -1.812080e-01    2.802610e-01
SA58I       9.666667e-06   -8.753333e-02   -1.425990e-01   -7.352600e-02
SA58E      -3.333333e-05    2.507967e-01    8.207610e-01   -5.153400e-02
SA58L       2.333333e-06   -2.616767e-01   -4.357520e-01   -4.264910e-01
SA58R       6.866667e-05   -6.205900e-01   -1.490584e+00   -2.242630e-01
SA58W       2.300000e-05    1.306767e-01    3.324760e-01    2.146540e-01
SA58V      -1.100000e-05   -1.057000e-01   -1.466290e-01    1.052280e-01
SA58N       0.000000e+00   -9.440667e-02   -2.513200e-02    6.759900e-02
SA58Y       1.666667e-06    1.087933e-01    1.848360e-01   -1.493740e-01
SA58M       4.333333e-06   -2.643533e-01   -4.526680e-01   -2.514820e-01
SA59C       2.333333e-06    8.403033e-01    1.142273e+00    4.175720e-01
SA59D      -2.600000e-05    2.246650e+00    3.958987e+00    5.984800e-02
SA59Q       2.766667e-05    5.987233e-01    8.562020e-01    1.430830e-01
SA59K      -8.333333e-06    4.262667e-01    2.923370e-01   -1.376000e-01
SA59P       1.000000e-06    1.300620e+00    1.835872e+00    3.932210e+00
SA59T       2.000000e-06    4.501000e-02   -2.514600e-02    3.895160e-01
SA59F      -6.666667e-06    7.514400e-01    9.343300e-02    1.000150e-01
SA59A       2.333333e-06    9.214300e-01    1.315743e+00    3.833040e-01
SA59H      -1.433333e-05    6.606800e-01   -1.333500e-02    5.393570e-01
SA59G       3.700000e-05    1.000467e+00    1.399469e+00    9.914940e-01
SA59I       2.666667e-06    9.901300e-01    1.274942e+00    2.319790e-01
SA59E       2.666667e-06    1.598143e+00    2.599006e+00    3.144320e-01
SA59L       1.933333e-05    7.729267e-01    9.505600e-01    1.903800e-02
SA59R       4.466667e-05   -1.538800e-01   -8.123550e-01   -8.234700e-02
SA59W       6.200000e-05    1.655467e+00    1.888394e+00    5.736760e-01
SA59V       3.333333e-06    8.528100e-01    1.154788e+00    6.091400e-01
SA59N       6.666667e-07    8.371600e-01    1.010760e+00    5.433020e-01
SA59Y       3.000000e-05    1.136083e+00    3.087300e-01    1.962210e-01
SA59M       6.333333e-06    7.604167e-01    1.066297e+00   -1.496040e-01
TA60C       1.400000e-05   -4.803667e-02    7.902570e-01    1.269300e-02
TA60D       1.366667e-05    1.247233e+00    2.897147e+00   -2.950560e-01
TA60S       1.366667e-05    5.001000e-01    9.631400e-01   -1.840760e-01
TA60Q       1.333333e-05    1.175167e-01    9.770360e-01   -4.847510e-01
TA60K       2.366667e-05   -1.396700e-01    8.058170e-01   -7.708500e-01
TA60P       1.966667e-05    1.893830e+00    3.344687e+00   -1.396173e+00
TA60F       1.300000e-05   -7.926133e-01   -2.212320e-01   -7.652930e-01
TA60A       0.000000e+00    1.682500e-01    1.010857e+00   -3.326410e-01
TA60H       1.533333e-05    4.152967e-01    6.210610e-01   -1.043990e-01
TA60G       0.000000e+00    1.001693e+00    2.418041e+00   -6.363000e-03
TA60I       2.300000e-05   -1.334173e+00   -1.057645e+00   -2.939270e-01
TA60E       1.233333e-05    5.758700e-01    2.035171e+00   -8.107640e-01
TA60L       1.000000e-05   -1.487563e+00   -1.316080e+00   -7.271950e-01
TA60R       3.633333e-05   -5.926000e-02    7.796680e-01   -6.040610e-01
TA60W       2.566667e-05    2.839233e-01    5.236990e-01   -1.092296e+00
TA60V       1.300000e-05   -9.026600e-01   -7.966910e-01    7.044400e-02
TA60N       0.000000e+00    3.866133e-01    1.250330e+00   -1.696060e-01
TA60Y       2.266667e-05   -3.716200e-01    2.349860e-01   -6.760590e-01
TA60M       1.333333e-05   -1.553397e+00   -1.058599e+00   -9.490050e-01
NA61C       3.466667e-05    1.751533e-01    3.869310e-01    1.598670e-01
NA61D       1.900000e-05    8.626700e-01    6.107980e-01    4.416300e-02
NA61S       2.300000e-05    2.815367e-01    5.429220e-01    4.561400e-02
NA61Q       2.566667e-05    1.053967e-01    2.190560e-01   -3.256500e-02
NA61K       3.566667e-05   -4.243000e-01   -1.317320e-01   -3.177140e-01
NA61P       2.633333e-05    1.169137e+00    2.049255e+00   -1.079360e-01
NA61T      -9.000000e-06    2.404400e-01    5.275640e-01    4.744940e-01
NA61F       6.166667e-05   -3.671867e-01   -7.775000e-03   -6.435400e-02
NA61A       4.433333e-05    2.062300e-01    5.227400e-01    7.503500e-02
NA61H       4.733333e-05   -5.291667e-01   -4.574950e-01    4.929200e-01
NA61G       3.300000e-05    2.722767e-01    6.612280e-01    2.892680e-01
NA61I      -6.666667e-07    1.031667e-01    5.945690e-01    1.250240e-01
NA61E       5.000000e-06    6.643000e-01    5.840910e-01   -5.764400e-02
NA61L       2.333333e-05   -1.907467e-01    4.397190e-01   -2.520330e-01
NA61R       3.433333e-05   -1.249143e+00   -1.688975e+00   -6.671600e-02
NA61W       2.666667e-05   -2.754933e-01    1.878040e-01    1.775460e-01
NA61V       8.000000e-06    1.782567e-01    5.011370e-01    4.080560e-01
NA61Y      -1.733333e-05   -2.762000e-01    1.530370e-01    1.461400e-02
NA61M       3.800000e-05   -3.484267e-01    1.140990e-01   -2.662480e-01
QA62C      -3.333333e-07    5.571300e-01    7.088530e-01    1.749492e+00
QA62D      -6.733333e-05    8.146933e-01    1.415575e+00    3.481562e+00
QA62S      -1.066667e-05    6.039967e-01    7.836540e-01    2.129405e+00
QA62K       8.866667e-05    3.996200e-01    4.146490e-01    2.238592e+00
QA62P      -1.100000e-05    1.126177e+00    1.775218e+00    4.328261e+00
QA62T       0.000000e+00    3.925300e-01    5.496260e-01    2.962869e+00
QA62F      -1.100000e-05    6.784667e-01    1.046227e+00    3.884885e+00
QA62A      -1.066667e-05    6.836600e-01    9.254230e-01    1.730720e+00
QA62H       1.633333e-05    5.313233e-01    7.471710e-01    4.365812e+00
QA62G      -1.066667e-05    7.630333e-01    1.037645e+00    2.620544e+00
QA62I      -3.333333e-07    5.592500e-01    8.848460e-01    3.076771e+00
QA62E      -1.510000e-04    1.294467e-01    7.622780e-01    2.349257e+00
QA62L       0.000000e+00    5.683033e-01    7.807670e-01    6.897140e-01
QA62R       1.533333e-04    2.017533e-01    6.748100e-02    3.420931e+00
QA62W       1.333333e-06    6.408333e-01    9.335650e-01    7.297210e+00
QA62V      -3.333333e-07    5.175933e-01    8.536040e-01    2.635194e+00
QA62N       0.000000e+00    5.707700e-01    7.306070e-01    2.202885e+00
QA62Y      -3.966667e-05    7.885967e-01    1.143607e+00    5.243298e+00
QA62M       0.000000e+00    4.986900e-01    7.688550e-01    1.139070e+00
LA63C       7.800000e-05    1.281603e+00    1.732780e-01    2.114726e+00
LA63D       4.900000e-05    1.996210e+00    2.915010e-01    3.505897e+00
LA63S       6.366667e-05    1.805337e+00    5.368700e-02    3.182981e+00
LA63Q       4.800000e-05    1.199890e+00    1.614310e-01    2.159621e+00
LA63K       1.303333e-04    1.247170e+00   -2.670890e-01    1.741058e+00
LA63P       8.566667e-05    1.728910e+00    4.912630e-01    3.773254e+00
LA63T       6.366667e-05    1.141510e+00    8.195000e-03    1.909378e+00
LA63F       4.333333e-06    2.592800e-01    9.945600e-02    5.728530e-01
LA63A       6.166667e-05    1.569417e+00    2.330720e-01    2.628555e+00
LA63H       7.233333e-05    1.000907e+00   -1.689300e-02    2.608195e+00
LA63G       1.086667e-04    2.100130e+00    3.528060e-01    3.390266e+00
LA63I       9.600000e-05    3.403100e-01    4.653400e-02    8.382180e-01
LA63E       5.300000e-05    2.046067e+00    1.054620e-01    2.533462e+00
LA63R       1.843333e-04    2.198337e+00   -6.509970e-01    1.832049e+00
LA63W      -1.775333e-03    2.484137e+00    5.704020e-01    1.046325e+00
LA63V       8.000000e-05    5.742367e-01    7.329700e-02    1.749839e+00
LA63N       8.900000e-05    1.321287e+00    5.252100e-02    2.361468e+00
LA63Y       4.800000e-05    1.099377e+00    4.266980e-01    1.960712e+00
LA63M       9.100000e-05   -3.989067e-01    1.852020e-01   -1.676240e-01
RA64C      -4.290000e-04    9.155267e-01    4.577660e-01    6.969350e-01
RA64D      -3.480000e-04    8.707167e-01    1.232120e-01    1.924254e+00
RA64S      -7.300000e-05    8.767967e-01    4.521350e-01    1.829555e+00
RA64Q      -2.520000e-04    8.618967e-01    3.793810e-01    3.861460e-01
RA64K       2.766667e-05    6.684533e-01    4.016600e-01   -3.405780e-01
RA64P      -1.183333e-04    8.318667e-01    4.249530e-01    4.625488e+00
RA64T       2.866667e-05    8.863967e-01    4.256360e-01    9.526880e-01
RA64F      -9.533333e-05    7.309933e-01    2.411370e-01    2.192830e-01
RA64A      -9.200000e-05    9.026300e-01    4.824410e-01    1.202758e+00
RA64H      -1.940000e-04    6.641000e-01    3.223310e-01    1.439945e+00
RA64G      -1.606667e-04    9.238733e-01    4.814800e-01    2.386846e+00
RA64I      -2.666667e-05    8.670867e-01    4.066700e-01   -1.359750e-01
RA64E      -1.438000e-03    8.695567e-01    1.478300e-01    1.041943e+00
RA64L       2.900000e-05    8.163367e-01    3.980300e-01   -1.058883e+00
RA64W      -8.833333e-04    5.568100e-01    1.742920e-01    8.550630e-01
RA64V      -2.913333e-04    8.965100e-01    4.597390e-01    1.168060e-01
RA64N       1.253333e-04    8.669633e-01    3.509720e-01    1.295283e+00
RA64Y      -7.000000e-06    5.864933e-01    8.406000e-02    4.008570e-01
RA64M      -2.123333e-04    7.081933e-01    4.208840e-01   -1.157706e+00
SA65C       3.333333e-06   -1.613600e-01    1.868700e-02   -8.346500e-01
SA65D       3.633333e-05    4.549600e-01    5.355400e-02   -3.200010e-01
SA65Q       3.333333e-07    2.420467e-01   -5.168800e-02   -8.010610e-01
SA65K       2.633333e-05    5.068767e-01   -1.827880e-01   -1.600118e+00
SA65P       4.533333e-05   -1.413667e-02   -1.807200e-02   -1.602330e+00
SA65T      -1.133333e-05    1.576433e-01   -2.238300e-02   -3.182880e-01
SA65F       3.500000e-05    1.830357e+00    1.439460e-01   -1.091763e+00
SA65A       0.000000e+00    1.010967e-01   -2.505000e-03   -7.635990e-01
SA65H       1.266667e-05    1.539607e+00    7.104100e-02   -1.373340e-01
SA65G       1.666667e-06    4.450933e-01    3.918200e-02    1.118100e-02
SA65I       9.333333e-06   -4.956233e-01   -1.254000e-03   -1.800376e+00
SA65E       1.933333e-05    6.254233e-01   -1.010970e-01   -8.337890e-01
SA65L      -9.666667e-06   -1.625167e-01    7.443600e-02   -2.064464e+00
SA65R       3.733333e-05    6.734333e-01   -4.357820e-01   -1.535640e+00
SA65W       3.966667e-05    2.792813e+00    2.462980e-01   -3.242850e-01
SA65V       3.000000e-06   -1.526033e-01   -9.664000e-03   -1.510101e+00
SA65N       0.000000e+00    1.031200e-01    2.886700e-02   -1.023537e+00
SA65Y       9.333333e-06    2.351357e+00    1.636640e-01   -8.427030e-01
SA65M       3.333333e-06   -9.666967e-01   -1.030800e-02   -2.047845e+00
VA66C      -8.666667e-05    3.677300e-01    1.266100e-02    1.710959e+00
VA66D      -2.329667e-03    6.593733e-01   -4.696100e-02    3.429802e+00
VA66S      -9.026667e-04    8.246767e-01    3.925000e-03    3.050133e+00
VA66Q      -5.853333e-04    3.822667e-01    1.088700e-02    1.872414e+00
VA66K       1.638000e-03    4.850567e-01    3.384200e-02    1.246731e+00
VA66P      -5.263333e-04    8.897833e-01    1.854300e-02    6.196559e+00
VA66T      -4.900000e-05    3.839700e-01    3.812400e-02    1.794062e+00
VA66F      -1.210000e-04   -6.642933e-01   -2.691300e-02   -4.665400e-02
VA66A      -1.100000e-05    7.121000e-01    2.525000e-03    2.236141e+00
VA66H       9.860000e-04    1.108333e-01   -4.600000e-03    2.280720e+00
VA66G      -2.055333e-03    9.529600e-01   -5.932000e-03    3.498723e+00
VA66I      -1.906667e-04   -3.262300e-01    4.831000e-03   -1.696840e-01
VA66E      -2.301333e-03    7.836333e-01   -3.939900e-02    2.477254e+00
VA66L       1.610000e-04   -6.757000e-01    3.713000e-03   -2.495330e-01
VA66R      -2.873333e-03    4.840600e-01    2.385400e-02    1.660187e+00
VA66W      -1.726000e-03   -1.586620e+00   -1.128800e-02    1.026730e+00
VA66N       4.000000e-05    5.969400e-01   -9.630000e-03    2.559640e+00
VA66Y      -1.683333e-04   -1.593667e-01   -2.950700e-02    6.196650e-01
VA66M      -4.390000e-04   -1.333267e+00    1.801200e-02   -1.857040e-01
GA67C       4.333333e-06    2.903400e-01    9.133000e-03    6.340853e+00
GA67D       9.400000e-05    2.473200e-01   -6.911600e-02    1.180637e+01
GA67S       3.666667e-06    1.755667e-01   -9.456000e-03    6.201477e+00
GA67Q      -1.733333e-05    5.468233e-01   -6.651000e-02    1.534567e+01
GA67K      -1.086667e-04    9.665000e-01    2.554600e-02    1.715087e+01
GA67P       4.000000e-06    7.456400e-01   -7.158100e-02    1.172458e+01
GA67T      -2.666667e-06    2.784400e-01   -1.210500e-02    8.985497e+00
GA67F       1.333333e-06    1.543987e+00   -6.186000e-03    2.729571e+01
GA67A       4.000000e-06    8.707000e-02    1.792000e-03    2.752057e+00
GA67H      -1.966667e-05    7.905100e-01   -8.872700e-02    2.752722e+01
GA67I      -5.666667e-06    6.900600e-01    2.570000e-02    1.480124e+01
GA67E       2.720000e-04    2.836567e-01   -8.011800e-02    1.400589e+01
GA67L      -8.100000e-05    6.201533e-01   -3.127100e-02    1.461447e+01
GA67R      -1.000000e-05    1.887873e+00    9.622900e-02    2.102537e+01
GA67W       9.866667e-05    1.770747e+00    7.765400e-02    3.708404e+01
GA67V       3.333333e-06    4.202667e-01    2.711400e-02    9.514351e+00
GA67N      -7.200000e-05    3.824233e-01    1.998200e-02    1.149204e+01
GA67Y       5.933333e-05    1.147300e+00    2.323600e-02    2.972388e+01
GA67M      -3.166667e-05    6.126867e-01   -8.522200e-02    1.181439e+01
LA68C      -2.073333e-04    2.152643e+00    1.500000e-05    1.673005e+00
LA68D      -2.312100e-02    2.621077e+00   -2.928000e-03    2.989526e+00
LA68S      -5.485333e-03    2.996047e+00    3.000000e-06    2.970614e+00
LA68Q       3.754000e-03    2.223920e+00    1.000000e-06    1.828095e+00
LA68K       3.080467e-02    2.619403e+00    5.568000e-03    1.160955e+00
LA68P      -4.998000e-03    2.755520e+00    1.000000e-06    5.886908e+00
LA68T      -2.953333e-04    2.045810e+00    5.773000e-03    2.074853e+00
LA68F       6.457667e-03   -3.023633e-01    2.330000e-04    4.823210e-01
LA68A      -4.801667e-03    2.605853e+00    1.000000e-06    2.164760e+00
LA68H       2.165667e-03    1.581590e+00   -1.000000e-05    2.091978e+00
LA68G      -4.748000e-03    3.200760e+00   -1.910000e-04    3.361028e+00
LA68I       1.870733e-02    1.487010e+00    2.230000e-04    3.519760e-01
LA68E      -6.302200e-02    2.472700e+00    3.911000e-03    2.731913e+00
LA68R       6.619900e-02    3.671813e+00    6.929000e-03    1.401362e+00
LA68W       4.314067e-02    1.288667e-01    2.820000e-04    7.084970e-01
LA68V      -1.966667e-03    1.458680e+00   -1.140000e-04    7.577890e-01
LA68N       5.560000e-04    2.563043e+00    0.000000e+00    2.173046e+00
LA68Y       2.603333e-03    5.139800e-01   -7.300000e-05    1.132011e+00
LA68M       4.105000e-03   -6.469400e-01    2.000000e-06   -3.701820e-01
NA69C       4.376667e-04    2.967333e-02   -3.000000e-06   -2.819010e-01
NA69D       9.611000e-03   -3.234100e-01   -8.835000e-03    1.318527e+00
NA69S       6.216667e-04    6.925667e-02   -4.000000e-06    6.232680e-01
NA69Q       1.986667e-04   -5.826667e-02   -5.260000e-04    6.490140e-01
NA69K       4.352333e-03   -1.874667e-01    4.526000e-03    5.749160e-01
NA69P       1.417500e-02    9.791867e-01   -2.000000e-06   -1.199078e+00
NA69T       4.067000e-03   -1.758433e-01    1.000000e-06   -9.443000e-03
NA69F       1.409333e-03    4.496000e-02   -4.980000e-04    5.293630e-01
NA69A       5.803333e-04    8.443000e-02    0.000000e+00   -2.703300e-02
NA69H       3.830333e-03   -2.175333e-01   -5.330000e-04    1.228260e+00
NA69G       9.140000e-04    2.698367e-01    0.000000e+00    7.661310e-01
NA69I       1.621333e-03   -1.673033e-01   -1.000000e-06   -1.465215e+00
NA69E       6.213333e-03   -3.460667e-01   -3.048700e-02    9.784630e-01
NA69L       1.810667e-03   -9.922333e-02    7.000000e-06   -1.804460e+00
NA69R       1.305267e-02   -2.185200e-01   -2.850000e-04    7.202220e-01
NA69W       7.967333e-03    2.948700e-01   -9.230000e-04    3.211250e+00
NA69V       2.558333e-03   -3.471333e-01    0.000000e+00   -1.035418e+00
NA69Y       4.994333e-03    8.092333e-02   -1.215000e-03    7.392440e-01
NA69M       2.416000e-03   -6.523667e-02   -6.000000e-06   -1.405487e+00
LA70C       1.010333e-03    1.401133e-01   -9.340000e-04    1.691454e+00
LA70D      -2.454733e-02   -2.893333e-03    1.249000e-03    1.968617e+00
LA70S      -4.700000e-04    2.591300e-01   -1.322000e-03    2.082526e+00
LA70Q       4.733333e-04   -1.002400e-01    5.100000e-03    1.251198e+00
LA70K       1.951733e-02   -3.095300e-01    7.801000e-03    7.499970e-01
LA70P       4.884000e-03    1.644267e-01   -4.610000e-04    9.296860e-01
LA70T      -7.066667e-05    1.586700e-01   -1.562000e-03    2.373286e+00
LA70F       4.980333e-03    1.030567e-01    2.952500e-02   -1.050100e-01
LA70A       9.990000e-04    2.561833e-01   -3.696000e-03    1.570152e+00
LA70H       1.538000e-03   -4.600000e-02    1.133400e-02    1.412047e+00
LA70G       4.115000e-03    3.590867e-01   -5.280000e-03    1.606659e+00
LA70I       1.157667e-03    1.339433e-01    1.180000e-04    1.041530e+00
LA70E      -3.540833e-02    6.910000e-03    1.969700e-02    1.582016e+00
LA70R       3.608467e-02   -6.466233e-01   -2.025000e-03    8.257910e-01
LA70W       3.099000e-03    4.615333e-02    7.396000e-03    5.090870e-01
LA70V       2.294000e-03    1.363867e-01   -5.038000e-03    1.760206e+00
LA70N       1.485000e-03    3.255333e-02    6.939000e-03    1.490837e+00
LA70Y       2.216667e-04   -1.165133e-01    3.965500e-02    3.581980e-01
LA70M      -1.944000e-03    6.419000e-02    3.840000e-04   -3.055890e-01
EA71C       1.429333e-03    2.878533e-01   -5.470000e-04    2.419800e-01
EA71D      -1.945633e-02    4.093000e-02   -4.000000e-06    4.765210e-01
EA71S      -4.143000e-03    3.098700e-01   -5.580000e-04    3.597730e-01
EA71Q       1.830000e-04    1.966133e-01   -3.100000e-05    1.936600e-02
EA71K      -1.144000e-03   -4.771033e-01   -5.930000e-04   -1.992500e-02
EA71P       5.522000e-03    2.995867e-01   -5.200000e-05    6.190710e-01
EA71T      -1.123967e-02    2.646200e-01   -3.300000e-05    4.235910e-01
EA71F      -3.128333e-03   -3.981333e-02   -5.770000e-04   -2.278880e-01
EA71A       2.404333e-03    2.872767e-01   -3.500000e-05   -6.370800e-02
EA71H      -9.529000e-03    9.701000e-02   -5.570000e-04    8.068210e-01
EA71G      -2.610333e-03    3.079167e-01   -5.530000e-04    2.464430e-01
EA71I      -2.461000e-03    2.332967e-01   -3.000000e-05   -2.767640e-01
EA71L       3.705000e-03    1.762067e-01   -5.620000e-04   -3.730130e-01
EA71R       1.192067e-02   -5.743800e-01   -9.270000e-04   -1.026860e-01
EA71W      -1.049700e-02   -7.547333e-02   -2.600000e-05    4.305850e-01
EA71V      -1.063333e-03    2.418200e-01   -5.510000e-04    1.888480e-01
EA71N      -7.169000e-03    3.076433e-01   -5.750000e-04    3.955390e-01
EA71Y       3.261667e-03   -7.307433e-01   -3.200000e-05   -2.678960e-01
EA71M      -2.483333e-03    2.119133e-01   -5.740000e-04   -8.037800e-01
GA72C       6.048000e-02    1.559847e+00    1.200000e-05    2.038660e-01
GA72D      -4.526233e-02    1.886447e+00    1.120000e-04    5.633950e-01
GA72S       5.124833e-02    1.834853e+00    1.120000e-04    2.666680e-01
GA72Q       5.841600e-02    2.124990e+00   -6.400000e-05    1.714200e-01
GA72K       5.420233e-02    8.417500e-01   -1.370000e-04    6.379400e-02
GA72P       5.692067e-02    1.451227e+00    2.600000e-05   -1.254930e-01
GA72T       7.082733e-02    2.548833e+00   -1.210000e-04    7.494120e-01
GA72F       5.380700e-02    2.646490e+00   -5.320000e-04   -4.988300e-02
GA72A       4.364567e-02    1.526907e+00    1.040000e-04    1.339460e-01
GA72H       6.916133e-02    5.151240e+00   -1.504000e-03    6.960310e-01
GA72I       6.253000e-03    3.184900e+00   -1.420000e-04    4.874630e-01
GA72E      -5.098267e-02    1.671123e+00    3.200000e-05    3.735720e-01
GA72L       4.478567e-02    2.037930e+00   -2.700000e-05    9.594800e-02
GA72R       9.309833e-02    8.763900e-01   -4.450000e-04    1.294500e-02
GA72W       2.216967e-02    3.146060e+00   -1.025000e-03    2.386740e-01
GA72V       9.055000e-02    2.192593e+00    8.000000e-06    6.051280e-01
GA72N       7.168233e-02    1.567837e+00   -5.500000e-05    3.392490e-01
GA72Y       2.240167e-02    2.315393e+00   -1.173000e-03    1.926170e-01
GA72M       3.928567e-02    1.201900e+00   -3.400000e-05   -1.997260e-01
NA73C       2.812967e-02    6.214367e-01    1.942000e-03    5.357100e-02
NA73D      -1.245880e-01    3.380667e-01    6.477000e-03    1.202230e-01
NA73S       8.009767e-02    8.972700e-01    7.820000e-04   -7.695100e-02
NA73Q      -5.106933e-02    3.455967e-01    1.408100e-02   -2.506020e-01
NA73K       1.317633e-02    2.846233e-01    7.054000e-03   -6.570050e-01
NA73P       1.114257e-01    6.195233e-01   -1.831000e-03    6.971620e-01
NA73T       4.298433e-02    5.050533e-01    9.370000e-04   -7.642000e-03
NA73F      -2.907067e-02    1.163700e-01    1.217500e-02   -5.789260e-01
NA73A       6.985833e-02    8.304067e-01    2.456000e-03   -3.357900e-02
NA73H      -7.479667e-03    4.083000e-02    6.281000e-03    4.357000e-02
NA73G       8.654733e-02    7.311033e-01    1.889000e-03    4.154920e-01
NA73I      -1.942433e-02    7.758667e-02    6.362000e-03   -3.039270e-01
NA73E      -1.569070e-01    6.920367e-01    1.717300e-02   -1.063760e-01
NA73L      -7.398233e-02   -2.723800e-01    1.000000e-02   -8.695790e-01
NA73R       7.104367e-02    5.277167e-01    2.768000e-03   -5.603850e-01
NA73W      -1.220800e-02    8.551900e-01    2.099000e-02   -7.166290e-01
NA73V      -8.194333e-03    3.888033e-01    1.966000e-03    2.594580e-01
NA73Y      -2.653800e-02    3.055633e-01    1.687200e-02   -4.860410e-01
NA73M      -4.600167e-02   -3.433667e-01    1.627200e-02   -1.036775e+00
GA74C       8.534667e-03    4.844833e-01    2.145000e-03    2.802971e+00
GA74D       5.093467e-02    6.140667e-01    2.257000e-03    2.476849e+00
GA74S      -1.055500e-02    6.874800e-01    2.278000e-03    2.447643e+00
GA74Q       2.278033e-02    8.216333e-01    2.144000e-03    2.071732e+00
GA74K      -1.641067e-02    7.783400e-01    2.172000e-03    1.989691e+00
GA74P      -1.078267e-02    1.707077e+00   -1.360000e-04    6.536084e+00
GA74T      -4.198567e-02    1.203620e+00    2.266000e-03    3.803748e+00
GA74F       1.486267e-02    6.338233e-01    2.121000e-03    2.298128e+00
GA74A      -4.739533e-02    4.531700e-01    2.141000e-03    2.582695e+00
GA74H       3.478900e-02    1.416853e+00   -7.900000e-05    2.459536e+00
GA74I       1.263000e-02    6.743333e-01   -1.970000e-04    4.453217e+00
GA74E       2.920933e-02    5.373567e-01    2.064000e-03    2.523467e+00
GA74L      -2.826667e-03    4.849967e-01    2.296000e-03    2.465490e+00
GA74R      -8.419900e-02    8.567167e-01    2.399000e-03    1.795761e+00
GA74W      -4.130967e-02    7.797400e-01    2.141000e-03    3.016851e+00
GA74V      -1.165200e-02    9.459400e-01    2.292000e-03    4.200729e+00
GA74N       3.449200e-02    7.540867e-01    2.135000e-03    2.083791e+00
GA74Y       1.813233e-02    7.009000e-01    2.293000e-03    2.416875e+00
GA74M      -3.466033e-02    2.405467e-01   -1.240000e-04    2.543404e+00
VA75C      -2.216000e-03    3.776333e-02   -4.800000e-04    9.116300e-02
VA75D      -1.426967e-02   -2.413000e-02   -2.525000e-02    9.773000e-02
VA75S       4.830000e-03    1.086667e-01   -2.000000e-06    3.055630e-01
VA75Q       5.192667e-03    2.186000e-02    3.830000e-03   -1.795860e-01
VA75K       3.722067e-02    4.580667e-02    1.564300e-02   -4.215310e-01
VA75P       8.551000e-03    1.261933e-01   -5.000000e-06    1.069098e+00
VA75T       2.240667e-03    1.190000e-02   -6.000000e-05    3.329050e-01
VA75F       1.451000e-03   -6.189667e-02    7.973000e-03   -9.111740e-01
VA75A       5.571000e-03    7.673333e-02    2.460000e-04    9.892600e-02
VA75H       9.623333e-03    3.611333e-02    8.210000e-03    2.777630e-01
VA75G       5.592333e-03    5.238667e-02   -6.500000e-05    4.207580e-01
VA75I       2.675333e-03    7.333333e-05   -4.970000e-04   -6.848480e-01
VA75E      -2.217867e-02   -4.466667e-04   -1.077600e-02    3.190900e-02
VA75L       7.178000e-03   -9.493333e-03    1.053000e-03   -8.218780e-01
VA75R       4.948667e-02    9.620667e-02    2.331700e-02   -5.194590e-01
VA75W       1.912667e-03   -8.310000e-03    4.063300e-02   -4.221830e-01
VA75N       7.888333e-03    5.423333e-02    1.046000e-03    9.336300e-02
VA75Y       7.403333e-03   -1.126333e-02    2.771000e-03   -4.572800e-01
VA75M       5.116000e-03   -1.084667e-02    7.549000e-03   -1.247177e+00
AA76C       6.200000e-04    3.643333e-03   -3.000000e-06    5.065000e-03
AA76D       5.714000e-03   -4.461333e-02   -2.127000e-03    1.604097e+00
AA76S       2.910000e-04    1.216667e-03   -3.000000e-06    4.891140e-01
AA76Q       4.460000e-04   -9.230000e-03    4.900000e-05    2.339690e-01
AA76K       3.719667e-03    2.820667e-02    5.360000e-04    3.736600e-02
AA76P      -1.800000e-04    3.483333e-03    1.690000e-04    5.514670e-01
AA76T       1.528000e-03    4.940000e-03   -1.800000e-05    1.190270e+00
AA76F       3.164333e-03    9.336667e-03    1.200000e-05    3.995570e-01
AA76H       2.998000e-03    1.941667e-02    4.100000e-05    7.445360e-01
AA76G       1.410000e-04    1.723333e-03   -1.000000e-06    5.796580e-01
AA76I      -3.580000e-04    8.300000e-04   -8.160000e-04    1.416900e-02
AA76E      -7.061333e-03   -5.152667e-02   -3.081000e-03    1.422940e+00
AA76L       2.429667e-03    3.570000e-03    2.000000e-06   -6.356790e-01
AA76R       1.595000e-03    6.382333e-02    1.379000e-03    9.460130e-01
AA76W       1.891667e-03    2.250000e-02    5.880000e-04    3.116272e+00
AA76V       3.390000e-04    5.693333e-03   -1.100000e-05    3.071710e-01
AA76N       2.700000e-05    6.353333e-03    1.300000e-05    1.400100e-01
AA76Y       7.516333e-03    1.056333e-02   -2.100000e-05    1.196384e+00
AA76M       2.820667e-03    3.920000e-03   -2.430000e-04   -8.832190e-01
TA77C       1.620000e-03   -1.203333e-03    0.000000e+00   -1.386470e-01
TA77D       1.119267e-02   -9.507333e-02   -4.130000e-04   -6.904100e-02
TA77S       2.213333e-04    5.013333e-03    0.000000e+00   -2.135100e-01
TA77Q      -2.592333e-03    4.680000e-03   -2.000000e-06   -4.763940e-01
TA77K      -1.457467e-02    8.256000e-02    3.100000e-05   -6.436400e-01
TA77P       1.660000e-04    6.946667e-03   -2.000000e-06    1.659150e-01
TA77F       5.163333e-04    6.820000e-03    0.000000e+00   -8.608660e-01
TA77A       2.496667e-04    9.893333e-03    0.000000e+00   -2.949630e-01
TA77H       5.956667e-04    3.762000e-02    4.300000e-05   -3.281820e-01
TA77G       1.537333e-03    1.531667e-02    0.000000e+00   -2.136660e-01
TA77I      -6.666667e-05    1.700000e-03    0.000000e+00   -2.595920e-01
TA77E       1.680633e-02   -1.299833e-01   -4.230000e-04   -1.129660e-01
TA77L      -2.446667e-04   -6.923333e-03   -1.000000e-06   -5.507660e-01
TA77R      -7.726000e-03    1.532367e-01   -9.000000e-06   -8.771200e-01
TA77W      -1.017000e-03    3.813333e-03    0.000000e+00   -2.056290e-01
TA77V       2.916667e-04    4.176667e-03    0.000000e+00    4.949700e-02
TA77N      -7.516667e-04    3.400000e-04    0.000000e+00   -3.231380e-01
TA77Y      -2.020333e-03    5.106667e-03    0.000000e+00   -5.386240e-01
TA77M       2.947333e-03   -1.339667e-02    3.170000e-04   -6.659940e-01
DA78C      -3.386000e-03    2.210000e-02   -4.000000e-06    9.520850e-01
DA78S      -2.234333e-03    2.291000e-02    3.850000e-04    1.362824e+00
DA78Q      -2.673000e-03    2.003333e-02    1.040000e-04    9.058090e-01
DA78K      -9.886667e-03    4.046667e-02    3.600000e-05    4.868260e-01
DA78P      -3.175000e-03    2.432000e-02    3.130000e-04    1.365068e+00
DA78T      -2.200667e-03    2.124333e-02    3.570000e-04    1.042698e+00
DA78F      -3.521667e-03    2.226667e-02    1.400000e-05    6.563920e-01
DA78A      -2.026000e-03    2.270000e-02    2.640000e-04    1.186326e+00
DA78H      -4.284000e-03    1.856667e-02   -1.258000e-03    1.264217e+00
DA78G      -1.729667e-03    2.136667e-02    4.080000e-04    1.625773e+00
DA78I      -1.891667e-03    2.164667e-02    4.580000e-04    6.832420e-01
DA78E       2.099333e-03   -8.156667e-03   -9.900000e-04    5.037280e-01
DA78L      -1.276333e-03    2.204333e-02    3.820000e-04    3.972930e-01
DA78R      -2.297200e-02    6.618000e-02    4.170000e-04    6.777890e-01
DA78W      -2.040333e-03    1.918000e-02    3.010000e-04    1.051444e+00
DA78V      -1.017333e-03    2.192333e-02    5.910000e-04    9.983360e-01
DA78N      -2.740667e-03    2.279333e-02    2.460000e-04    7.384440e-01
DA78Y      -1.455000e-03    2.097000e-02    5.510000e-04    8.083150e-01
DA78M      -2.135667e-03    2.112333e-02    2.240000e-04    3.030790e-01
VA79C       2.000000e-06   -6.666667e-06    0.000000e+00    1.226595e+00
VA79D       4.500000e-04   -1.653333e-03   -9.730000e-04    1.896265e+00
VA79S      -9.800000e-05   -2.466667e-04   -1.670000e-04    2.808538e+00
VA79Q      -2.416667e-04    3.366667e-04    3.540000e-04    1.153277e+00
VA79K      -2.170000e-04    1.396667e-03    9.600000e-05    2.542942e+00
VA79P      -1.200000e-05   -7.400000e-04   -1.720000e-04    3.749800e-01
VA79T       1.333333e-05    1.600000e-04   -1.000000e-06    1.591733e+00
VA79F       7.833333e-05   -3.323333e-03   -3.622000e-03    2.002371e+00
VA79A      -9.300000e-05   -3.100000e-04   -6.960000e-04    1.575052e+00
VA79H       1.133333e-04   -2.500000e-04   -6.200000e-05    3.372541e+00
VA79G      -5.900000e-05   -2.866667e-04   -5.710000e-04    2.848991e+00
VA79I       2.026667e-04   -2.733333e-04    0.000000e+00   -4.976040e-01
VA79E       2.583333e-04   -1.070000e-03   -9.220000e-04    1.198706e+00
VA79L       7.133333e-05    2.266667e-04    4.180000e-04   -1.906680e-01
VA79R      -2.490000e-04    5.523333e-03    1.280000e-04    2.417601e+00
VA79W       3.073333e-04   -1.030000e-03   -3.630000e-04    3.610337e+00
VA79N      -8.600000e-05   -3.000000e-05   -1.330000e-04    1.469650e+00
VA79Y      -1.143333e-04   -3.896667e-03   -5.670000e-03    4.377290e+00
VA79M      -1.913333e-04   -2.333333e-04   -2.780000e-04   -8.798180e-01
PA80C      -4.776667e-04    1.503333e-03    3.000000e-05    2.129977e+00
PA80D       1.150000e-04   -2.856667e-03   -6.848000e-03    2.493146e+00
PA80S      -6.113333e-04    1.120000e-03    2.200000e-05    1.762497e+00
PA80Q      -8.320000e-04   -3.400000e-04   -1.300000e-04    1.812380e+00
PA80K      -7.560000e-04    6.333333e-05   -8.910000e-04    1.414796e+00
PA80T      -2.480000e-04   -5.100000e-04   -2.530000e-04    2.047433e+00
PA80F      -5.986667e-04   -1.410000e-02   -5.805000e-03    1.663149e+00
PA80A      -1.156667e-04    2.550000e-03   -5.000000e-06    1.750242e+00
PA80H      -1.376667e-04   -5.983333e-03   -1.531300e-02    2.501159e+00
PA80G      -8.643333e-04    3.966667e-03    2.100000e-05    2.173996e+00
PA80I      -5.476667e-04    1.656667e-03   -1.480000e-04    1.756400e+00
PA80E      -8.856667e-04    9.666667e-05   -1.050000e-03    2.031282e+00
PA80L       2.366667e-04    1.733333e-04   -1.477000e-03    1.029406e+00
PA80R      -3.296667e-04   -4.300000e-04   -3.082000e-03    1.443669e+00
PA80W       1.283333e-04   -2.516667e-03   -7.706000e-03    2.155408e+00
PA80V      -4.720000e-04    1.806667e-03   -2.744000e-03    2.160133e+00
PA80N      -9.533333e-05   -1.683333e-03   -5.453000e-03    2.288707e+00
PA80Y      -4.140000e-04   -2.450000e-03   -8.112000e-03    1.796264e+00
PA80M      -3.986667e-04    6.466667e-04    5.000000e-05    9.802650e-01
SA81C      -1.166667e-05    1.550000e-03   -8.270000e-04    6.811100e-01
SA81D      -8.110000e-04   -1.436667e-02   -4.598000e-03    8.360510e-01
SA81Q      -4.283333e-04   -7.066667e-04   -6.921000e-03    2.947640e-01
SA81K      -6.356667e-04    1.129333e-02   -6.916000e-03   -1.268410e-01
SA81P       2.397000e-03    8.633333e-04    6.000000e-05    8.189610e-01
SA81T       6.336667e-04    3.600000e-04   -5.100000e-05    1.104575e+00
SA81F       1.812333e-03   -2.173333e-03   -9.001000e-03    1.086000e-01
SA81A       3.666667e-06    2.900000e-03   -1.600000e-04    4.057580e-01
SA81H      -7.293333e-04   -4.886667e-03   -1.243100e-02    6.934920e-01
SA81G      -5.880000e-04    1.173333e-03   -1.480000e-04    7.782880e-01
SA81I      -5.103333e-04   -4.986667e-03   -1.457900e-02    1.199976e+00
SA81E      -1.697333e-03   -1.236667e-02   -6.083000e-03    6.167490e-01
SA81L      -2.933333e-04   -1.356667e-03   -6.690000e-03   -1.664650e-01
SA81R      -2.173333e-03    2.852333e-02   -9.450000e-04    5.544900e-02
SA81W       2.800000e-05   -3.720000e-03   -1.052200e-02    7.116650e-01
SA81V       5.446667e-04    6.100000e-04   -1.434000e-03    1.473212e+00
SA81N      -8.260000e-04   -2.766667e-04   -2.002000e-03    8.140000e-04
SA81Y       1.007667e-03    3.466667e-03    1.280000e-03    2.198730e-01
SA81M       2.640000e-04   -5.756667e-03   -1.568300e-02    3.060200e-02
AA82C      -3.333333e-07   -1.800000e-04   -1.940000e-04    5.107780e-01
AA82D       5.560000e-04   -2.791667e-02   -9.940000e-04    2.033690e+00
AA82S       3.000000e-06   -1.323333e-03    6.000000e-06    6.352150e-01
AA82Q       4.036667e-04   -2.100000e-03    5.254000e-03    2.880721e+00
AA82K       1.813000e-03    2.612000e-02   -1.688000e-03    4.218844e+00
AA82P      -2.726667e-04    3.466667e-03   -3.320000e-04    4.963278e+00
AA82T      -2.066667e-05    1.573333e-03   -7.400000e-04    1.410405e+00
AA82F       7.436667e-04   -8.753333e-03   -2.495300e-02    6.730925e+00
AA82H      -2.223333e-04   -5.316667e-03   -1.315100e-02    7.865201e+00
AA82G       2.333333e-06   -3.900000e-04   -4.850000e-04    1.728982e+00
AA82I      -1.316667e-04    6.116667e-03    3.182000e-03    1.434333e+00
AA82E       1.648000e-03   -2.134667e-02   -7.062000e-03    2.601328e+00
AA82L       4.030000e-04    6.290000e-03    5.081000e-03    1.180535e+00
AA82R       7.310000e-04    7.758333e-02    1.159000e-03    5.372839e+00
AA82W       3.625333e-03    1.983333e-03   -2.068500e-02    1.101465e+01
AA82V      -1.643333e-04   -3.933333e-04    4.750000e-04    1.181519e+00
AA82N       1.310000e-04    1.983333e-03   -1.326000e-03    2.192518e+00
AA82Y       7.360000e-04   -2.600000e-04   -2.005900e-02    8.559989e+00
AA82M       5.033333e-04    8.043333e-03    9.230000e-04   -3.128610e-01
TA83C       3.333333e-07   -6.066667e-04    8.950000e-04   -2.174950e-01
TA83D       5.666667e-05   -2.963333e-03   -2.926000e-03   -3.506180e-01
TA83S      -6.666667e-07    6.066667e-04    1.667000e-03    8.340000e-04
TA83Q       6.666667e-07   -4.196667e-03   -1.218500e-02   -5.973960e-01
TA83K       1.396667e-04   -7.510000e-03   -2.293800e-02   -6.244940e-01
TA83P       0.000000e+00   -6.550000e-03   -8.682000e-03   -7.026630e-01
TA83F       6.266667e-05   -3.876667e-03    1.191900e-02   -1.055480e+00
TA83A       6.666667e-07    9.766667e-04    2.770000e-03   -1.741840e-01
TA83H      -6.133333e-05   -9.046667e-03   -1.237400e-02   -2.965400e-02
TA83G       1.666667e-06    9.066667e-04    3.028000e-03    1.973180e-01
TA83I       1.333333e-06   -1.956667e-03   -7.180000e-04   -6.956030e-01
TA83E       1.283333e-04   -4.490000e-03   -1.161300e-02   -5.472880e-01
TA83L      -4.566667e-05   -1.246667e-03   -1.214000e-03   -1.365087e+00
TA83R       2.090000e-04   -1.235333e-02   -2.643800e-02   -4.423530e-01
TA83W       1.186667e-04   -1.319667e-02   -1.696200e-02   -4.333510e-01
TA83V       3.333333e-07   -4.700000e-04   -1.390000e-03   -3.251730e-01
TA83N       6.666667e-07    1.683333e-03    9.330000e-04   -2.650960e-01
TA83Y      -8.566667e-05   -1.206667e-03    7.187000e-03   -2.992130e-01
TA83M       4.666667e-06   -3.510000e-03   -7.804000e-03   -1.778554e+00
KA84C       9.833333e-05   -1.884667e-02   -3.503700e-02    4.627090e-01
KA84D       1.276667e-04   -8.967000e-02   -1.358540e-01    3.905220e-01
KA84S       1.003333e-04   -2.424667e-02   -4.329700e-02   -7.924300e-02
KA84Q       5.766667e-05   -2.223667e-02   -4.496400e-02    3.402840e-01
KA84P       9.000000e-05   -2.547667e-02   -4.466500e-02    1.405239e+00
KA84T      -1.000000e-05   -3.495000e-02   -7.844300e-02    4.939540e-01
KA84F      -5.866667e-05   -2.876000e-02   -5.263100e-02    4.185640e-01
KA84A       8.366667e-05   -1.691667e-02   -2.669100e-02    3.676540e-01
KA84H      -5.856667e-04   -5.157333e-02   -8.218700e-02    7.827970e-01
KA84G       7.300000e-05   -5.119000e-02   -4.272200e-02    4.180280e-01
KA84I       5.966667e-05   -5.995667e-02   -1.144510e-01    8.887370e-01
KA84E       1.356667e-04   -2.716333e-02   -5.740800e-02    3.634250e-01
KA84L       8.166667e-05   -2.354667e-02   -4.917800e-02    2.764560e-01
KA84R       6.900000e-05   -2.924333e-02   -4.894600e-02   -2.003500e-02
KA84W       1.056667e-04   -4.491000e-02   -7.172600e-02    6.552740e-01
KA84V       8.733333e-05   -6.697667e-02   -1.182400e-01    1.045421e+00
KA84N       3.366667e-05   -5.479000e-02   -8.356000e-02    4.785230e-01
KA84Y      -1.000000e-05   -3.270667e-02   -5.381300e-02    4.613280e-01
KA84M       9.666667e-05   -2.427000e-02   -3.758900e-02    4.191590e-01
RA85C       6.336667e-04   -6.386333e-02   -4.088000e-02    2.777970e+00
RA85D      -2.589333e-03   -1.692067e-01   -2.677280e-01    4.234091e+00
RA85S       1.576000e-03   -7.971667e-02   -7.814300e-02    2.728029e+00
RA85Q      -1.761667e-03   -8.715333e-02   -6.901700e-02    2.586872e+00
RA85K       1.596333e-03   -4.438333e-02   -1.350400e-02    1.846670e+00
RA85P       9.400000e-05   -8.900000e-02   -7.494700e-02    3.795393e+00
RA85T       4.810000e-04   -7.210333e-02   -3.788200e-02    2.720122e+00
RA85F       7.980000e-04   -5.853000e-02   -2.984000e-02    1.397337e+00
RA85A       1.256333e-03   -6.301667e-02   -5.008100e-02    2.453689e+00
RA85H       7.070000e-04   -3.243333e-02   -4.121000e-03    2.268263e+00
RA85G       1.488333e-03   -1.337400e-01   -1.728610e-01    3.036196e+00
RA85I      -1.905000e-03   -9.017667e-02   -9.049800e-02    3.190340e+00
RA85E      -7.365667e-03   -1.756467e-01   -2.584900e-01    3.795874e+00
RA85L      -2.609000e-03   -9.046333e-02   -3.978600e-02    1.347772e+00
RA85W      -2.260333e-03   -6.574333e-02   -2.392500e-02    2.213759e+00
RA85V      -3.766667e-04   -6.767333e-02   -4.048000e-02    3.167893e+00
RA85N       6.200000e-05   -8.220667e-02   -7.851400e-02    2.641419e+00
RA85Y      -8.700000e-05   -5.055333e-02   -1.815100e-02    1.808544e+00
RA85M      -9.213333e-04   -7.014000e-02   -1.252500e-02    1.599836e+00
WA86C      -7.000000e-06    7.566667e-04   -1.903000e-02    4.548120e+00
WA86D      -8.300000e-05   -3.105333e-02   -5.245200e-02    6.525340e+00
WA86S       6.766667e-05    1.748333e-02    4.275000e-03    5.533056e+00
WA86Q       1.100000e-05   -1.195667e-02   -3.411000e-02    4.760098e+00
WA86K       2.553333e-04   -4.740000e-03   -1.913200e-02    4.786184e+00
WA86P       6.833333e-05    1.025333e-02   -6.583000e-03    6.939707e+00
WA86T      -2.733333e-05   -2.116667e-02   -5.196100e-02    4.499039e+00
WA86F       1.060000e-04    7.253333e-03   -2.749000e-03    1.721596e+00
WA86A       6.966667e-05    1.160667e-02    4.484000e-03    4.953955e+00
WA86H       4.666667e-06   -3.333333e-03   -4.718000e-03    4.024923e+00
WA86G       7.866667e-05    4.709667e-02    4.068900e-02    6.002105e+00
WA86I       9.366667e-05   -3.847333e-02   -6.113600e-02    2.714062e+00
WA86E      -1.800000e-05   -8.593333e-03   -2.273800e-02    5.407693e+00
WA86L       7.266667e-05   -2.090000e-02   -2.909500e-02    2.351535e+00
WA86R       1.963333e-04    3.763333e-03   -7.914000e-03    4.966036e+00
WA86V      -1.266667e-05   -2.669333e-02   -5.855000e-02    3.546557e+00
WA86N      -1.133333e-05   -2.057667e-02   -4.576600e-02    5.441030e+00
WA86Y       1.276667e-04   -6.606667e-03    2.608000e-03    3.353883e+00
WA86M       7.600000e-05   -8.626667e-03   -2.123500e-02    2.048612e+00
GA87C      -2.060000e-04    2.947100e-01    8.352600e-02   -2.328280e-01
GA87D      -2.230000e-04   -8.351333e-02   -9.600870e-01    9.327100e-02
GA87S      -1.710000e-04    2.988933e-01    8.967800e-02   -1.819100e-01
GA87Q      -5.636667e-04    1.857000e-01    7.917800e-02   -1.430990e-01
GA87K      -5.403333e-04    2.210433e-01    1.404330e-01   -2.686160e-01
GA87P      -4.370000e-04    1.702033e-01    8.660000e-03    4.571392e+00
GA87T      -4.280000e-04    5.511667e-01    4.982940e-01    2.377600e-02
GA87F      -6.853333e-04    2.988133e-01    2.419110e-01   -4.342150e-01
GA87A       5.333333e-06    4.611167e-01    4.265900e-01   -1.079170e-01
GA87H      -5.943333e-04    6.505967e-01    9.365770e-01    1.480680e-01
GA87I      -1.405667e-03    4.758833e-01    1.899780e-01   -3.365880e-01
GA87E      -5.620000e-04    6.668000e-02   -2.429250e-01    8.296000e-03
GA87L      -6.140000e-04    1.768433e-01   -5.035800e-02   -5.474570e-01
GA87R      -4.536667e-04    3.317967e-01    3.968880e-01   -2.466900e-01
GA87W      -5.140000e-04    5.528733e-01    7.931830e-01   -7.178000e-02
GA87V      -4.290000e-04    5.413467e-01    3.581060e-01   -1.524080e-01
GA87N      -3.156667e-04    2.753467e-01   -9.232700e-02    3.723300e-02
GA87Y      -7.020000e-04    3.620367e-01    3.168070e-01   -3.616520e-01
GA87M      -4.973333e-04    1.927467e-01    7.116300e-02   -7.800270e-01
FA88C       0.000000e+00    4.688000e-02    1.073870e-01    2.644651e+00
FA88D       0.000000e+00   -1.204333e-02    2.275400e-02    3.525808e+00
FA88S       0.000000e+00   -5.753333e-03   -7.911000e-03    3.351632e+00
FA88Q       0.000000e+00   -1.404767e-01   -3.251260e-01    2.870566e+00
FA88K       0.000000e+00   -4.544000e-02   -6.043000e-02    2.732435e+00
FA88P       0.000000e+00   -2.293233e-01   -4.329160e-01    2.224945e+00
FA88T       0.000000e+00   -5.816667e-03   -1.074300e-02    2.906451e+00
FA88A       0.000000e+00   -1.633333e-04    5.088000e-03    2.733475e+00
FA88H       0.000000e+00    6.663667e-02    1.466940e-01    2.732840e+00
FA88G       0.000000e+00    7.181000e-02    1.650580e-01    3.196710e+00
FA88I       0.000000e+00   -5.238000e-02   -9.065900e-02    2.493245e+00
FA88E       0.000000e+00   -2.661167e-01   -5.032960e-01    3.003610e+00
FA88L       0.000000e+00   -8.497333e-02   -1.546960e-01    1.645353e+00
FA88R       0.000000e+00    4.537000e-02    1.150300e-01    3.044621e+00
FA88W       0.000000e+00    8.185000e-02    1.993830e-01    7.789730e-01
FA88V       0.000000e+00   -5.032667e-02   -9.483700e-02    2.853106e+00
FA88N       0.000000e+00    3.914000e-02    1.169050e-01    2.999886e+00
FA88Y       0.000000e+00    1.033333e-03    9.727000e-03    1.345308e+00
FA88M       0.000000e+00    3.939000e-02    1.108420e-01    7.771280e-01
RA89C       0.000000e+00    4.632500e-01    6.786450e-01    7.202690e-01
RA89D       0.000000e+00    1.303573e+00    2.863361e+00    1.038684e+00
RA89S       0.000000e+00    9.138967e-01    1.785488e+00    1.171472e+00
RA89Q       0.000000e+00    3.315900e-01    4.570050e-01    4.840030e-01
RA89K       0.000000e+00    3.220833e-01    4.465680e-01   -2.075600e-02
RA89P       0.000000e+00    9.174000e-01    1.754376e+00    5.264919e+00
RA89T       0.000000e+00    7.076300e-01    1.184917e+00    1.296029e+00
RA89F       3.333333e-07    9.137567e-01    2.291873e+00    1.098600e-02
RA89A       0.000000e+00    6.926000e-01    1.270665e+00    9.479730e-01
RA89H       0.000000e+00    1.221183e+00    2.909916e+00    9.239880e-01
RA89G       0.000000e+00    9.987000e-01    1.974419e+00    1.741880e+00
RA89I       0.000000e+00    3.830967e-01    7.812390e-01    1.583930e-01
RA89E      -1.333333e-06    8.157167e-01    1.683878e+00    6.038550e-01
RA89L       0.000000e+00   -3.061000e-02   -3.071390e-01   -2.878000e-02
RA89W       1.000000e-06    9.020500e-01    2.209612e+00    2.746360e-01
RA89V       0.000000e+00    4.288800e-01    8.331970e-01    7.541060e-01
RA89N       0.000000e+00    4.601200e-01    5.564120e-01    9.930130e-01
RA89Y       3.333333e-07    1.448290e+00    3.809870e+00    2.402320e-01
RA89M       0.000000e+00   -2.030700e-01   -7.751740e-01   -4.500980e-01
SA90C       0.000000e+00    9.413333e-03    1.693100e-02    1.271110e-01
SA90D       0.000000e+00    1.996667e-03    5.135500e-02   -5.360100e-02
SA90Q       0.000000e+00   -2.124333e-02   -1.873000e-03   -1.297800e-01
SA90K       0.000000e+00   -3.567000e-02   -2.423800e-02   -1.092510e-01
SA90P       0.000000e+00   -3.683000e-02    1.895000e-03    8.712130e-01
SA90T       0.000000e+00    2.163000e-02    4.820400e-02   -1.347500e-02
SA90F       0.000000e+00   -1.562000e-02    2.159800e-02   -2.844820e-01
SA90A       0.000000e+00    2.613333e-03    5.002300e-02    2.341550e-01
SA90H       0.000000e+00   -7.893333e-03    6.127200e-02    1.158540e-01
SA90G       0.000000e+00    4.833333e-03    4.368900e-02    3.360310e-01
SA90I       0.000000e+00   -1.777333e-02   -1.350000e-03    1.436000e-01
SA90E       0.000000e+00   -5.803000e-02   -7.251400e-02   -5.918700e-02
SA90L       0.000000e+00   -2.989667e-02    1.044000e-03    6.224000e-03
SA90R       0.000000e+00   -7.497667e-02   -7.636900e-02   -7.502300e-02
SA90W       0.000000e+00   -1.065400e-01   -1.774710e-01   -6.825300e-02
SA90V       0.000000e+00   -5.806667e-03    2.552800e-02    2.310350e-01
SA90N       0.000000e+00    8.606667e-03    1.130710e-01    9.482000e-03
SA90Y       0.000000e+00   -1.900000e-02    3.056100e-02   -3.180510e-01
SA90M       0.000000e+00   -4.766000e-02   -3.821500e-02   -2.898700e-02
GA91C       0.000000e+00    1.733100e-01    7.732720e-01    3.222139e+00
GA91D       0.000000e+00    3.551900e-01    1.060626e+00    2.540814e+00
GA91S       0.000000e+00    3.593700e-01    1.074609e+00    2.988091e+00
GA91Q       0.000000e+00    1.193967e-01    6.122100e-01    2.499757e+00
GA91K       0.000000e+00   -2.602767e-01   -1.023580e-01    2.639219e+00
GA91P       0.000000e+00   -8.888000e-02   -1.325120e-01    6.717956e+00
GA91T       0.000000e+00    8.902133e-01    2.602568e+00    3.578601e+00
GA91F       0.000000e+00   -2.273267e-01   -1.933600e-01    2.792989e+00
GA91A       0.000000e+00    2.772400e-01    7.573880e-01    2.705147e+00
GA91H       0.000000e+00    1.955833e-01    8.567060e-01    2.537570e+00
GA91I       0.000000e+00    5.768433e-01    1.997817e+00    4.796976e+00
GA91E       0.000000e+00    2.396567e-01    8.087750e-01    2.635397e+00
GA91L       0.000000e+00   -2.294333e-01   -1.985960e-01    2.676577e+00
GA91R       0.000000e+00   -3.258633e-01   -4.875400e-02    2.735227e+00
GA91W       0.000000e+00   -2.435833e-01   -2.662100e-01    3.602799e+00
GA91V       0.000000e+00    3.145467e-01    1.139310e+00    4.700136e+00
GA91N       0.000000e+00    1.970867e-01    8.989990e-01    2.458353e+00
GA91Y       0.000000e+00   -1.751233e-01   -1.793080e-01    2.806151e+00
GA91M       0.000000e+00   -3.301300e-01   -3.904590e-01    2.838695e+00
VA92C       0.000000e+00    5.191633e-01    9.122460e-01    5.162980e-01
VA92D       0.000000e+00    6.790467e-01    1.146358e+00    9.659810e-01
VA92S       0.000000e+00    1.009517e+00    1.793932e+00    1.379399e+00
VA92Q       0.000000e+00    6.771900e-01    8.880600e-01    1.050920e-01
VA92K       0.000000e+00    5.574333e-01    3.516670e-01    1.332940e-01
VA92P       0.000000e+00    6.103433e-01    1.176528e+00    3.317118e+00
VA92T       0.000000e+00    7.692700e-01    1.282869e+00    8.296580e-01
VA92F       0.000000e+00   -1.436900e-01   -1.134900e-02   -3.857050e-01
VA92A       0.000000e+00    8.572333e-01    1.597998e+00    9.177750e-01
VA92H       0.000000e+00    3.856567e-01    8.646010e-01    7.448600e-02
VA92G       0.000000e+00    8.997033e-01    1.607852e+00    1.893243e+00
VA92I       0.000000e+00   -7.213333e-02   -1.205730e-01   -3.310390e-01
VA92E       0.000000e+00    7.500733e-01    7.580670e-01    5.556370e-01
VA92L       0.000000e+00   -1.084833e-01   -2.238050e-01   -4.734810e-01
VA92R       0.000000e+00    7.995167e-01    2.974920e-01    3.081780e-01
VA92W       0.000000e+00   -1.911967e-01   -7.088240e-01    2.470580e-01
VA92N       0.000000e+00    7.962033e-01    1.294791e+00    1.969220e-01
VA92Y       0.000000e+00    8.954333e-02    1.261380e-01   -2.391470e-01
VA92M       0.000000e+00   -5.292000e-01   -7.507170e-01   -5.861930e-01
PA93C       0.000000e+00   -8.583000e-02    4.610160e-01    1.234910e+00
PA93D       0.000000e+00   -3.300633e-01    2.190030e-01    1.057910e+00
PA93S       0.000000e+00    2.515000e-02    7.066240e-01    1.095005e+00
PA93Q       0.000000e+00   -2.378500e-01    4.241900e-01    8.512410e-01
PA93K       0.000000e+00   -5.782667e-02    5.111250e-01    7.220150e-01
PA93T       0.000000e+00   -2.575333e-02    5.739990e-01    1.052534e+00
PA93F       0.000000e+00   -5.127300e-01   -6.623170e-01    6.829630e-01
PA93A       0.000000e+00    2.429633e-01    5.563970e-01    1.108414e+00
PA93H       0.000000e+00   -3.758300e-01    2.345100e-01    9.417350e-01
PA93G       0.000000e+00    2.773000e-01    6.771710e-01    1.380046e+00
PA93I       0.000000e+00   -2.538467e-01   -1.676210e-01    1.045664e+00
PA93E       0.000000e+00   -4.837767e-01   -3.136500e-02    6.898780e-01
PA93L       0.000000e+00   -3.121100e-01   -2.236150e-01    8.509880e-01
PA93R       0.000000e+00   -1.444633e-01    1.737780e-01    5.450220e-01
PA93W       0.000000e+00   -7.233867e-01   -1.134391e+00    6.797470e-01
PA93V       0.000000e+00   -4.770000e-02    2.719110e-01    1.227478e+00
PA93N       0.000000e+00   -1.144500e-01    6.091160e-01    1.081668e+00
PA93Y       0.000000e+00   -4.226267e-01   -4.404530e-01    7.845310e-01
PA93M       0.000000e+00   -5.917733e-01   -3.786810e-01    6.526810e-01
PA94C       0.000000e+00    1.603100e-01    1.024930e-01    2.139674e+00
PA94D       0.000000e+00    1.292667e-01    1.818030e-01    2.234621e+00
PA94S       0.000000e+00    3.500233e-01    1.283500e-01    2.680415e+00
PA94Q       0.000000e+00   -1.166933e-01    5.077200e-02    1.864729e+00
PA94K       0.000000e+00    6.017333e-02   -1.466150e-01    1.693840e+00
PA94T       0.000000e+00    1.474667e-01    1.159130e-01    2.396389e+00
PA94F       0.000000e+00   -2.159267e-01   -2.696340e-01    2.012073e+00
PA94A       0.000000e+00    2.319233e-01    1.590320e-01    2.063864e+00
PA94H       0.000000e+00    3.447767e-01    8.791900e-02    2.638748e+00
PA94G       0.000000e+00    3.609867e-01    1.108870e-01    3.064730e+00
PA94I       0.000000e+00   -1.113333e-01    1.314010e-01    1.946594e+00
PA94E       0.000000e+00   -4.577933e-01    4.160480e-01    1.548176e+00
PA94L       0.000000e+00   -2.411967e-01    1.107880e-01    1.574753e+00
PA94R       0.000000e+00    1.030133e-01   -2.227660e-01    1.919169e+00
PA94W       0.000000e+00   -2.321933e-01   -5.326960e-01    2.122005e+00
PA94V       0.000000e+00   -1.761600e-01    1.262920e-01    1.900641e+00
PA94N       0.000000e+00    2.603733e-01    1.178860e-01    2.579402e+00
PA94Y       0.000000e+00   -2.098233e-01   -7.275090e-01    2.082785e+00
PA94M       0.000000e+00   -3.009433e-01    1.016910e-01    1.210217e+00
KA95C       0.000000e+00    9.112567e-01   -5.126010e-01    6.969680e-01
KA95D       0.000000e+00    1.826853e+00   -1.224082e+00    4.980400e-01
KA95S       0.000000e+00    1.452423e+00   -5.261780e-01    1.098241e+00
KA95Q       0.000000e+00    9.367667e-01   -7.277090e-01    2.521750e-01
KA95P       0.000000e+00    8.782533e-01   -6.347320e-01    2.999334e+00
KA95T       0.000000e+00    7.286367e-01   -6.315480e-01    5.331910e-01
KA95F       0.000000e+00    1.170100e-01   -1.015087e+00   -3.845840e-01
KA95A       0.000000e+00    1.151200e+00   -5.813530e-01    1.025111e+00
KA95H       0.000000e+00    1.084090e+00   -9.211970e-01    5.222960e-01
KA95G       0.000000e+00    1.918777e+00   -4.792820e-01    1.784588e+00
KA95I       0.000000e+00   -2.297267e-01   -7.049990e-01   -2.971670e-01
KA95E       0.000000e+00    1.455523e+00   -1.206213e+00    3.717190e-01
KA95L       0.000000e+00   -4.081733e-01   -6.848390e-01   -1.183150e-01
KA95R       0.000000e+00    5.314867e-01   -1.787820e-01    2.211870e-01
KA95W       0.000000e+00   -7.116000e-02   -1.754280e+00   -3.590630e-01
KA95V       0.000000e+00   -8.790000e-02   -5.213310e-01    4.282700e-01
KA95N       0.000000e+00    1.214433e+00   -5.718310e-01    5.206650e-01
KA95Y       0.000000e+00    3.343800e-01   -1.130318e+00   -2.407780e-01
KA95M       0.000000e+00   -1.122767e-01   -9.740730e-01   -3.167970e-01
VA96C       0.000000e+00    1.346800e+00   -1.235280e-01    2.330730e-01
VA96D       0.000000e+00    1.245483e+00   -7.097700e-02    5.193630e-01
VA96S       0.000000e+00    1.691343e+00   -1.374390e-01    8.042210e-01
VA96Q       0.000000e+00    1.164127e+00   -1.324720e-01   -2.013310e-01
VA96K       0.000000e+00    1.649883e+00   -3.515300e-02   -5.112680e-01
VA96P       0.000000e+00    1.863887e+00    3.600300e-02    7.733270e-01
VA96T       0.000000e+00    1.055503e+00   -1.085260e-01    4.053540e-01
VA96F       0.000000e+00    7.217767e-01   -2.032800e-02    2.572870e-01
VA96A       0.000000e+00    1.460217e+00   -6.666100e-02    6.457200e-01
VA96H       0.000000e+00    1.518880e+00   -7.337200e-02    6.918560e-01
VA96G       0.000000e+00    2.045173e+00   -1.215210e-01    1.094261e+00
VA96I       0.000000e+00   -1.746600e-01   -4.924900e-02   -5.684570e-01
VA96E       0.000000e+00    6.791533e-01   -1.342150e-01   -8.586000e-02
VA96L       0.000000e+00    2.847867e-01   -8.080000e-02   -9.913150e-01
VA96R       0.000000e+00    2.169947e+00    1.625500e-01   -3.511600e-01
VA96W       0.000000e+00    1.160987e+00    2.019510e-01    2.344540e-01
VA96N       0.000000e+00    1.352393e+00   -1.151640e-01    3.911510e-01
VA96Y       0.000000e+00    1.238463e+00    1.042760e-01    2.710360e-01
VA96M       0.000000e+00    3.771567e-01   -1.269970e-01   -1.171281e+00
VA97C       0.000000e+00    1.528163e+00    6.218000e-03    1.033621e+00
VA97D       3.400000e-05    2.590643e+00    8.207000e-02    1.762197e+00
VA97S       0.000000e+00    2.245140e+00    7.432800e-02    1.838740e+00
VA97Q       0.000000e+00    1.835743e+00    6.657600e-02    7.216320e-01
VA97K       1.766667e-05    1.800050e+00   -1.461750e-01    6.423220e-01
VA97P       0.000000e+00    1.261427e+00    6.550100e-02    4.349903e+00
VA97T       0.000000e+00    1.518053e+00    3.911400e-02    8.761830e-01
VA97F      -9.333333e-06    1.003487e+00    4.914900e-02    4.232200e-01
VA97A       0.000000e+00    2.048400e+00    7.445000e-02    1.587114e+00
VA97H      -3.333333e-07    1.629080e+00   -4.131000e-03    1.229081e+00
VA97G       0.000000e+00    3.116077e+00    8.758700e-02    2.695546e+00
VA97I       0.000000e+00    1.371000e-02    1.222700e-02   -4.267610e-01
VA97E       4.033333e-05    2.280143e+00    1.215910e-01    1.117902e+00
VA97L       0.000000e+00    5.023533e-01    5.670400e-02   -1.382790e-01
VA97R       4.966667e-05    3.280890e+00   -4.811770e-01    8.938000e-01
VA97W      -1.866667e-05    2.971027e+00    1.541320e-01    6.899490e-01
VA97N       0.000000e+00    1.578470e+00    3.118800e-02    1.656997e+00
VA97Y      -1.033333e-05    2.255410e+00    2.109300e-02    5.566600e-01
VA97M       3.333333e-07    7.042267e-01    7.296100e-02   -5.328280e-01
NA98C       0.000000e+00   -1.276500e-01    3.128500e-01    2.639930e-01
NA98D       0.000000e+00    3.616667e-01   -4.705260e-01    3.977620e-01
NA98S       0.000000e+00    3.231767e-01    7.641690e-01    2.122860e-01
NA98Q       0.000000e+00   -2.848067e-01   -7.423900e-02    5.490300e-02
NA98K       0.000000e+00   -6.094967e-01   -1.286620e-01   -2.537430e-01
NA98P       0.000000e+00    5.687867e-01    4.317470e-01   -7.782950e-01
NA98T       0.000000e+00   -3.678000e-02    3.454740e-01    4.125780e-01
NA98F       0.000000e+00   -1.006837e+00    1.726530e-01   -5.542900e-01
NA98A       0.000000e+00    9.580667e-02    6.490310e-01    2.611100e-01
NA98H       0.000000e+00    4.335333e-02    2.150250e-01    1.863450e-01
NA98G       0.000000e+00    6.316433e-01    1.186193e+00    4.498620e-01
NA98I       0.000000e+00   -9.231733e-01    1.798180e-01    2.175540e-01
NA98E       0.000000e+00   -1.541600e-01   -6.255820e-01   -1.839490e-01
NA98L       0.000000e+00   -9.119967e-01    4.069000e-01   -3.150800e-01
NA98R       0.000000e+00   -8.223100e-01   -1.059211e+00   -2.371620e-01
NA98W       0.000000e+00   -2.859633e-01    2.185350e-01   -5.924110e-01
NA98V       0.000000e+00   -7.443600e-01   -7.033200e-02    5.047000e-01
NA98Y       0.000000e+00   -6.950100e-01    2.722740e-01   -4.616170e-01
NA98M       0.000000e+00   -1.243117e+00   -1.427550e-01   -5.445300e-01
YA99C       0.000000e+00    3.090433e-01   -1.259290e-01    3.709083e+00
YA99D       2.966667e-05    3.675333e-01   -2.219720e-01    6.435898e+00
YA99S       0.000000e+00    3.232500e-01   -1.487630e-01    4.380259e+00
YA99Q       0.000000e+00    4.071067e-01   -1.123710e-01    4.872496e+00
YA99K       3.333333e-07    5.158633e-01   -4.129200e-02    3.843378e+00
YA99P       0.000000e+00    4.882300e-01    1.495800e-02    5.394598e+00
YA99T       0.000000e+00    3.225667e-01   -1.118970e-01    3.684592e+00
YA99F       0.000000e+00    2.451333e-02   -3.052000e-02    5.400180e-01
YA99A       0.000000e+00    5.137267e-01   -1.294160e-01    4.005859e+00
YA99H       0.000000e+00    2.741067e-01   -1.790840e-01    3.598931e+00
YA99G       0.000000e+00    5.680000e-01   -1.053220e-01    5.238194e+00
YA99I       0.000000e+00    2.024100e-01   -1.757640e-01    2.165658e+00
YA99E       1.633333e-05    3.163833e-01   -2.072140e-01    5.874886e+00
YA99L       0.000000e+00    2.308200e-01   -1.371850e-01    1.629148e+00
YA99R      -1.326667e-04    6.017733e-01    1.478100e-02    4.718916e+00
YA99W       0.000000e+00    1.461223e+00   -2.200000e-03    2.942574e+00
YA99V       0.000000e+00    3.447067e-01   -1.368350e-01    2.622584e+00
YA99N       0.000000e+00    4.032933e-01   -1.616750e-01    5.024338e+00
YA99M       0.000000e+00    1.387867e-01   -1.138680e-01    1.596839e+00
EA100C      4.933333e-05    2.207933e-01    1.902940e-01    9.552850e-01
EA100D     -1.916667e-04    4.287000e-01    3.396350e-01    4.009430e-01
EA100S     -6.000000e-05    3.975967e-01    2.548580e-01    8.816760e-01
EA100Q      4.800000e-05   -1.067267e-01   -3.688300e-02    1.323210e-01
EA100K      3.433333e-05   -2.667767e-01    1.424500e-02    3.369460e-01
EA100P      1.733333e-05    9.686633e-01    2.000850e-01    2.035405e+00
EA100T     -1.800000e-05    3.300300e-01    2.295710e-01    7.705420e-01
EA100F     -1.766667e-05   -5.854733e-01   -6.902500e-02    5.572260e-01
EA100A      4.533333e-05    3.727533e-01    2.967890e-01    9.692810e-01
EA100H      1.733333e-04   -2.408000e-02    1.098400e-01    7.896960e-01
EA100G      2.600000e-05    4.717567e-01    4.011690e-01    1.124923e+00
EA100I      2.633333e-05   -8.410000e-02   -4.099200e-02    3.273130e-01
EA100L      1.400000e-05   -1.461767e-01   -1.372840e-01    1.556500e-01
EA100R      2.300000e-05   -5.543500e-01   -4.304600e-01    5.526490e-01
EA100W     -1.733333e-05   -5.563067e-01   -4.237300e-01    7.745000e-01
EA100V      1.966667e-05    1.103800e-01    4.674300e-02    5.816660e-01
EA100N     -7.200000e-05    2.588433e-01    2.306180e-01    7.279830e-01
EA100Y      9.900000e-05   -4.771667e-01    2.706100e-02    6.089300e-01
EA100M      2.000000e-05   -3.135133e-01   -7.332000e-03    4.942870e-01
AA101C      1.370000e-04   -2.239333e-01   -2.421400e-02   -3.537300e-02
AA101D     -3.676667e-04    6.332667e-01   -1.939550e-01    3.150870e-01
AA101S     -8.333333e-06    2.417067e-01   -7.674000e-03    1.152910e-01
AA101Q      7.886667e-04   -3.204333e-01   -3.892400e-02   -1.922300e-01
AA101K     -1.457667e-03   -2.579633e-01    2.457200e-02   -5.519850e-01
AA101P     -5.633333e-05    4.443000e-02   -9.009000e-03    2.106825e+00
AA101T     -5.226667e-04   -3.490000e-03   -1.350700e-02   -8.061000e-03
AA101F      1.778333e-03    1.759220e+00   -3.618000e-03   -6.306450e-01
AA101H      9.916667e-04    1.938120e+00   -5.526900e-02    2.703550e-01
AA101G      1.245333e-03    5.753433e-01    9.444000e-03    7.788520e-01
AA101I      1.397667e-03   -6.366033e-01   -5.848100e-02   -4.562050e-01
AA101E     -1.304667e-03   -6.933000e-02   -1.133250e-01    3.903000e-02
AA101L      1.909333e-03   -8.890733e-01   -4.367900e-02   -6.983340e-01
AA101R     -1.239000e-03   -2.221267e-01    3.125400e-02   -4.353770e-01
AA101W      5.590000e-04    1.504747e+00   -5.132000e-03   -3.983680e-01
AA101V      1.900000e-04   -6.292933e-01   -1.288400e-02   -2.817130e-01
AA101N      1.463333e-04    5.645867e-01   -4.676200e-02    1.978170e-01
AA101Y      2.036667e-03    2.276957e+00    2.663900e-02   -4.855660e-01
AA101M     -2.586667e-04   -1.614633e+00   -5.459700e-02   -1.013093e+00
GA102C     -2.466667e-05    5.424783e+00   -3.337500e-02    2.257990e-01
GA102D      9.070000e-04    5.173277e+00   -8.893400e-02    1.500362e+00
GA102S     -2.333333e-05    4.996063e+00    9.181000e-03    2.382340e-01
GA102Q     -1.000000e-05    6.158600e+00   -5.880800e-02    1.233757e+00
GA102K      1.050000e-04    6.648223e+00   -4.649300e-02    2.125509e+00
GA102P      0.000000e+00    1.058689e+01   -1.543710e-01    8.118680e-01
GA102T      1.366667e-04    9.155500e+00   -4.081400e-02    1.217149e+00
GA102F      1.103333e-04    8.182723e+00   -1.966850e-01    2.468006e+00
GA102A      0.000000e+00    4.278053e+00    2.655000e-03    4.772410e-01
GA102H      1.833333e-04    8.236213e+00   -1.506150e-01    4.044497e+00
GA102I      9.933333e-05    1.056720e+01   -1.047860e-01    2.282198e+00
GA102E      1.599667e-03    5.920487e+00   -1.221100e-01    2.100929e+00
GA102L      7.133333e-05    6.481940e+00   -7.201200e-02    7.334550e-01
GA102R     -3.486667e-04    7.271320e+00    7.794400e-02    3.307729e+00
GA102W      3.020000e-04    9.686807e+00    1.128820e-01    3.589551e+00
GA102V      1.560000e-04    9.626297e+00   -9.756300e-02    1.613768e+00
GA102N     -1.160000e-04    6.090760e+00   -1.053200e-02    8.906400e-01
GA102Y      3.430000e-04    8.459873e+00   -9.190000e-04    3.913225e+00
GA102M     -1.036667e-04    6.261863e+00   -4.652000e-02   -1.734170e-01
EA103C      7.065100e-02    2.902613e+00    1.021000e-03    1.532290e-01
EA103D      7.524767e-02    3.532320e+00   -1.553000e-03   -7.589060e-01
EA103S      6.816400e-02    3.597343e+00    6.950000e-04   -3.503860e-01
EA103Q      6.134000e-02    2.297680e+00    4.860000e-04    2.408600e-02
EA103K      9.447800e-02    2.478683e+00    3.300000e-04   -2.744900e-02
EA103P      7.900733e-02    3.102650e+00    7.240000e-04    1.104350e+00
EA103T      7.092233e-02    2.703990e+00    7.720000e-04    7.566160e-01
EA103F      6.333733e-02    2.392030e+00    2.820000e-03   -1.885230e-01
EA103A      5.719600e-02    3.387997e+00    5.540000e-04    3.591460e-01
EA103H      7.436967e-02    2.841317e+00    8.590000e-04   -4.443600e-02
EA103G      5.361233e-02    3.997717e+00    8.980000e-04   -4.916220e-01
EA103I      6.870167e-02    2.051783e+00    6.360000e-04    7.003030e-01
EA103L      6.793367e-02    2.151260e+00    7.200000e-04   -2.971050e-01
EA103R      9.529033e-02    3.435073e+00    3.179000e-03   -1.019540e-01
EA103W      5.371133e-02    3.930357e+00    6.420000e-04   -4.119570e-01
EA103V      5.990233e-02    2.054220e+00    7.260000e-04    1.046209e+00
EA103N      7.151767e-02    3.433487e+00    2.360000e-04   -3.277140e-01
EA103Y      4.595400e-02    2.740573e+00    6.030000e-04    1.266800e-02
EA103M      6.352600e-02    2.271850e+00    4.770000e-04   -4.838080e-01
WA104C     -2.124667e-03    1.141537e+00    1.985500e-02    1.719042e+00
WA104D      3.648000e-03    1.634433e+00   -7.999000e-03    2.287585e+00
WA104S     -4.471667e-03    1.772427e+00    4.426000e-03    2.024491e+00
WA104Q     -1.225333e-03    1.044337e+00    1.610000e-03    1.551565e+00
WA104K      6.396667e-04    6.220367e-01    1.545800e-02    1.379275e+00
WA104P     -7.007000e-03    4.879613e+00   -8.750000e-04    1.620740e+00
WA104T     -1.171333e-03    1.284513e+00    2.818000e-03    1.619867e+00
WA104F     -1.778000e-03    2.216800e-01    1.327600e-02    4.278990e-01
WA104A     -3.514000e-03    1.430807e+00    6.349000e-03    1.785733e+00
WA104H      1.213667e-03    9.200367e-01    1.326000e-03    1.824981e+00
WA104G     -5.646667e-03    2.009390e+00    7.760000e-04    2.346962e+00
WA104I     -8.076667e-04    1.043067e-01    4.843000e-03    1.010885e+00
WA104E      1.986000e-03    1.394587e+00    8.800000e-05    1.655929e+00
WA104L      1.543667e-03   -4.623000e-02    7.372000e-03    6.626430e-01
WA104R      2.234000e-03    6.611300e-01    5.982000e-03    1.593983e+00
WA104V     -2.465667e-03    6.221500e-01    1.387100e-02    1.480606e+00
WA104N     -4.617667e-03    1.430957e+00    6.645000e-03    1.848721e+00
WA104Y      9.643333e-04    7.700267e-01    1.721300e-02    7.546080e-01
WA104M      7.950000e-04   -1.200167e-01   -5.200000e-05    5.189630e-01
AA105C      2.547667e-03    1.827000e-02    2.000000e-06    9.338860e-01
AA105D      4.888000e-03   -1.088900e-01   -4.314000e-03    4.549938e+00
AA105S     -9.800000e-05    1.943000e-02   -1.290000e-04    1.021154e+00
AA105Q      3.722667e-03   -5.398667e-02   -4.260000e-04    3.855754e+00
AA105K      2.217333e-03    1.306400e-01    5.180000e-04    3.066910e+00
AA105P      1.765000e-03    2.045733e-01    1.951000e-03    4.166678e+00
AA105T      8.263333e-04    3.543667e-02   -7.780000e-04    1.272469e+00
AA105F      8.149000e-03    1.414433e-01    6.000000e-06    8.430123e+00
AA105H      5.441667e-03    1.499000e-02   -5.190000e-04    9.228980e+00
AA105G      4.466667e-05   -2.667333e-02    6.000000e-06    1.390083e+00
AA105I      4.144000e-03    2.663333e-03    7.500000e-05    2.597819e+00
AA105E      1.556667e-04   -1.898867e-01   -4.584000e-03    4.352646e+00
AA105L      8.940333e-03    2.949333e-02    1.030000e-04    3.122877e+00
AA105R      6.176333e-03    2.402733e-01    1.451000e-03    4.173730e+00
AA105W      1.030833e-02    1.704400e-01   -4.230000e-04    1.415750e+01
AA105V      5.053000e-03   -1.354667e-02   -6.070000e-04    1.372172e+00
AA105N      4.055333e-03    1.154667e-02   -8.200000e-05    3.519305e+00
AA105Y      6.651000e-03    7.186000e-02    2.170000e-04    9.563474e+00
AA105M      3.583000e-03   -6.188000e-02    1.800000e-04    1.519960e+00
EA106C      1.060333e-03    8.437333e-02    0.000000e+00    3.101970e-01
EA106D      1.684000e-03    8.626667e-03    8.500000e-05    3.708180e-01
EA106S     -1.451333e-03    8.605667e-02   -6.000000e-06    1.986370e-01
EA106Q     -2.438667e-03    2.636667e-03    2.000000e-06   -3.770950e-01
EA106K     -4.113667e-03    3.042667e-02   -3.000000e-06   -4.046320e-01
EA106P     -7.619333e-03    3.258000e-02   -1.100000e-05    2.513550e-01
EA106T     -2.006667e-04    7.946667e-02    0.000000e+00    3.122590e-01
EA106F     -3.831000e-03   -4.178333e-02    6.400000e-05   -4.080810e-01
EA106A     -1.265000e-03    1.029200e-01    0.000000e+00   -6.101600e-02
EA106H      4.902667e-03   -2.674333e-02   -6.310000e-04    2.456560e-01
EA106G     -1.396000e-03    1.199300e-01   -2.030000e-04    3.262650e-01
EA106I      3.956667e-04    4.440000e-03    3.800000e-04   -5.358500e-02
EA106L     -8.936667e-04    7.909667e-02   -3.980000e-04   -4.249310e-01
EA106R      8.889667e-03   -3.423967e-01   -4.410000e-04   -4.263010e-01
EA106W      1.710667e-03   -2.808833e-01   -4.130000e-04   -2.411400e-01
EA106V      1.733333e-04    5.309000e-02   -1.300000e-05    3.438160e-01
EA106N      4.433333e-05    5.501667e-02    2.000000e-06    1.143780e-01
EA106Y      2.317000e-03   -6.462000e-02   -2.320000e-04   -2.247440e-01
EA106M      1.104000e-03    3.604333e-02   -2.000000e-06   -6.041220e-01
NA107C      3.681667e-03    2.340000e-03   -4.000000e-06    5.757900e-02
NA107D      2.429667e-03   -9.286667e-02   -6.680000e-04    1.305360e+00
NA107S      3.636000e-03    6.303333e-03    0.000000e+00    1.022079e+00
NA107Q      2.591667e-03   -5.903333e-03   -2.000000e-06    5.962260e-01
NA107K     -8.996000e-03    5.737667e-02    2.400000e-05   -7.219100e-02
NA107P     -1.331900e-02   -3.851667e-02   -1.000000e-06    2.286346e+00
NA107T      2.337333e-03   -7.156667e-03   -4.000000e-06    4.815940e-01
NA107F      1.626000e-03   -8.666667e-03   -4.000000e-06   -9.594760e-01
NA107A      7.900000e-04    6.563333e-03   -4.000000e-06    5.977280e-01
NA107H      3.033333e-04   -1.213667e-02    1.800000e-05    3.273060e-01
NA107G      4.473667e-03    1.364333e-02   -7.000000e-06    1.645581e+00
NA107I      5.303667e-03   -1.030333e-02   -4.000000e-06   -8.291800e-02
NA107E      2.627667e-03   -7.802000e-02   -1.300000e-04    1.673538e+00
NA107L      3.209000e-03   -2.006333e-02   -4.000000e-06   -5.898880e-01
NA107R     -1.046167e-02    1.060000e-01   -1.070000e-04    7.078100e-02
NA107W     -1.193333e-04   -2.068333e-02   -7.400000e-05    2.472600e-02
NA107V      2.388000e-03   -1.095000e-02   -2.000000e-06   -4.596130e-01
NA107Y      2.429333e-03   -8.223333e-03    1.000000e-05   -5.416780e-01
NA107M      3.986667e-03   -7.636667e-03   -7.000000e-06   -1.026947e+00
CA108D      2.500333e-03    2.105333e-02   -1.347200e-02    7.924779e+00
CA108S      0.000000e+00   -1.003200e-01   -2.000000e-06    4.990753e+00
CA108Q     -5.800000e-05    9.323333e-02   -5.740000e-04    9.880251e+00
CA108K     -6.433333e-05    7.503333e-03    1.491300e-02    1.197165e+01
CA108P      9.066667e-05   -9.621000e-02   -1.000000e-06    6.190220e+00
CA108T      0.000000e+00   -7.056333e-02    2.300000e-04    5.722150e+00
CA108F      1.811000e-03    3.332567e-01    1.890000e-04    2.059471e+01
CA108A      0.000000e+00   -9.478000e-02   -3.000000e-06    3.709285e+00
CA108H      3.479333e-03    1.754000e-01   -7.860000e-04    2.119086e+01
CA108G     -3.333333e-07   -1.326733e-01    1.000000e-05    5.107107e+00
CA108I      9.833333e-05    2.264333e-02   -8.500000e-04    6.720791e+00
CA108E      2.582000e-03    1.051200e-01   -2.149200e-02    1.095665e+01
CA108L      9.033333e-05    9.569333e-02   -3.380000e-04    5.458271e+00
CA108R      2.159667e-03   -3.238000e-02    2.193700e-02    1.815234e+01
CA108W      1.708667e-03    4.080067e-01    2.275000e-03    3.920595e+01
CA108V      0.000000e+00   -8.652667e-02   -3.500000e-04    5.517694e+00
CA108N      3.333333e-07    2.796667e-02   -1.030000e-04    6.742169e+00
CA108Y      1.784667e-03    4.104300e-01    2.105000e-03    2.751746e+01
CA108M     -4.933333e-05    1.147233e-01   -1.260000e-04    7.271546e+00
YA109C      5.433333e-05    6.280000e-03   -5.660000e-04    3.483247e+00
YA109D      6.370000e-04   -5.233333e-04   -1.229000e-03    5.586316e+00
YA109S     -2.833333e-05    6.013333e-03   -5.010000e-04    4.667432e+00
YA109Q      3.233333e-05    4.670000e-03   -4.500000e-05    3.474731e+00
YA109K      1.524000e-03    4.217667e-02   -9.100000e-05    2.599150e+00
YA109P      5.233333e-05    5.413333e-03   -5.950000e-04    6.376587e+00
YA109T      1.233333e-05    7.666667e-03   -3.000000e-06    4.043891e+00
YA109F      1.933333e-05    1.106667e-03   -1.530000e-04    3.670200e-02
YA109A      1.236667e-04    6.390000e-03   -3.200000e-05    4.030529e+00
YA109H      1.766667e-05    1.956667e-03   -1.540000e-04    2.604311e+00
YA109G      4.166667e-05    6.246667e-03   -5.360000e-04    5.039935e+00
YA109I     -2.333333e-06    4.816667e-03   -3.690000e-04    2.329252e+00
YA109E      2.221333e-03    2.833333e-04   -1.518000e-03    4.666006e+00
YA109L      1.900000e-05    4.900000e-03   -2.142000e-03    1.590073e+00
YA109R      3.905333e-03    9.196000e-02    1.307000e-03    3.971187e+00
YA109W      2.633333e-05   -3.243333e-03   -1.105000e-03    1.211618e+00
YA109V      2.000000e-06    7.393333e-03    9.200000e-05    2.904115e+00
YA109N      2.033333e-05    5.173333e-03    7.200000e-05    3.920502e+00
YA109M      4.500000e-05    5.816667e-03   -1.010000e-04    9.110220e-01
NA110C      0.000000e+00   -2.373333e-03   -1.400000e-04    4.211150e-01
NA110D     -3.333333e-07    3.347333e-02   -6.010000e-04    7.856020e-01
NA110S      0.000000e+00   -1.670000e-03    6.400000e-05    8.775840e-01
NA110Q      0.000000e+00   -7.900000e-04   -9.800000e-05    3.778310e-01
NA110K      0.000000e+00   -3.358000e-02   -1.750000e-04   -8.049600e-01
NA110P      0.000000e+00   -1.473333e-03    4.500000e-05    5.853357e+00
NA110T      0.000000e+00   -1.460000e-03   -4.600000e-05   -6.016500e-02
NA110F     -3.333333e-07   -2.126667e-03   -1.010000e-04    7.203543e+00
NA110A      0.000000e+00   -3.100000e-03    6.400000e-05    8.226220e-01
NA110H      0.000000e+00   -2.243333e-03   -1.750000e-04    5.818255e+00
NA110G      0.000000e+00   -3.853333e-03    6.000000e-06    2.521004e+00
NA110I      0.000000e+00   -1.633333e-04   -6.900000e-05    1.025075e+00
NA110E     -3.333333e-07    3.970333e-02   -1.630000e-04    6.978650e-01
NA110L      0.000000e+00   -2.570000e-03   -2.160000e-04   -8.052210e-01
NA110R      0.000000e+00   -7.786333e-02   -4.760000e-03   -3.706540e-01
NA110W      0.000000e+00   -1.163333e-03   -1.700000e-04    7.684263e+00
NA110V      0.000000e+00   -2.570000e-03   -1.020000e-04    2.975600e-01
NA110Y      0.000000e+00   -8.133333e-04   -6.000000e-05    7.483040e+00
NA110M      0.000000e+00   -1.673333e-03    4.300000e-05   -7.488280e-01
LA111C      0.000000e+00    4.733333e-04    1.472000e-03    3.017925e+00
LA111D     -3.333333e-07   -5.500000e-04   -8.250000e-04    3.011459e+00
LA111S      0.000000e+00    2.166667e-04    6.060000e-04    4.741491e+00
LA111Q      0.000000e+00    5.266667e-04    1.446000e-03    2.785791e+00
LA111K      3.666667e-05    2.766667e-03    3.341000e-03    2.773953e+00
LA111P      2.000000e-06   -7.266667e-04    8.930000e-04    5.611204e+00
LA111T      0.000000e+00    6.700000e-04    1.532000e-03    2.950704e+00
LA111F     -3.333333e-06   -2.566667e-04    2.509000e-03    2.311984e+00
LA111A      0.000000e+00    2.066667e-04    6.960000e-04    3.817823e+00
LA111H      1.666667e-06   -8.466667e-04   -1.660000e-03    2.659961e+00
LA111G      0.000000e+00    1.700000e-04    1.130000e-04    5.536706e+00
LA111I      3.333333e-07    9.333333e-04    2.504000e-03    8.088360e-01
LA111E      7.000000e-06   -1.436667e-03   -1.542000e-03    3.101115e+00
LA111R      7.233333e-05   -7.503333e-03   -1.438800e-02    3.101635e+00
LA111W      4.866667e-05   -6.043333e-03   -9.189000e-03    2.171470e+00
LA111V      0.000000e+00    6.766667e-04    1.896000e-03    7.106820e-01
LA111N      0.000000e+00    2.633333e-04    7.940000e-04    2.505032e+00
LA111Y      1.000000e-06    2.506667e-03    7.156000e-03    2.715564e+00
LA111M      0.000000e+00    6.033333e-04    1.801000e-03    2.976500e-02
EA112C      0.000000e+00   -2.046667e-03    2.460000e-04    4.373670e-01
EA112D      0.000000e+00   -4.433333e-04   -1.440000e-04    9.213000e-02
EA112S      0.000000e+00   -2.016667e-03    7.830000e-04    6.225030e-01
EA112Q      0.000000e+00   -2.110000e-03    2.150000e-04    5.255820e-01
EA112K      0.000000e+00   -2.136667e-03    1.650000e-04    8.028170e-01
EA112P      0.000000e+00   -2.106667e-03    1.021000e-03    2.056765e+00
EA112T      0.000000e+00   -2.046667e-03    7.340000e-04    7.503570e-01
EA112F      0.000000e+00   -2.036667e-03   -1.383000e-03    1.271320e+00
EA112A      0.000000e+00   -1.940000e-03    3.940000e-04    9.952100e-02
EA112H      0.000000e+00   -1.896667e-03   -9.160000e-04    1.096447e+00
EA112G      0.000000e+00   -1.820000e-03    5.090000e-04    2.162610e-01
EA112I      0.000000e+00   -2.073333e-03    1.800000e-05    1.395189e+00
EA112L      0.000000e+00   -2.076667e-03   -5.690000e-04    2.053800e-01
EA112R      0.000000e+00   -2.470000e-03    4.600000e-05    1.046930e+00
EA112W      0.000000e+00   -2.003333e-03   -1.720000e-03    1.478634e+00
EA112V      0.000000e+00   -1.693333e-03    5.820000e-04    1.130936e+00
EA112N      0.000000e+00   -1.740000e-03    2.630000e-04    7.970600e-02
EA112Y      0.000000e+00   -1.990000e-03   -2.237000e-03    1.951296e+00
EA112M      0.000000e+00   -1.826667e-03   -1.717000e-03    1.064170e-01
IA113C      0.000000e+00   -9.700000e-04   -3.076000e-03    2.020162e+00
IA113D     -3.333333e-07   -1.526667e-03   -3.687000e-03    3.737234e+00
IA113S      0.000000e+00   -1.230000e-03   -4.021000e-03    2.684918e+00
IA113Q      0.000000e+00   -1.286667e-03   -4.681000e-03    1.911134e+00
IA113K      0.000000e+00    2.020000e-03   -4.130000e-04    1.490251e+00
IA113P      0.000000e+00   -7.333333e-04   -2.118000e-03    4.916740e-01
IA113T      0.000000e+00   -5.500000e-04   -1.826000e-03    2.065744e+00
IA113F      0.000000e+00    1.566667e-03    5.136000e-03    3.719795e+00
IA113A      0.000000e+00   -1.980000e-03   -3.134000e-03    1.901438e+00
IA113H      0.000000e+00   -1.293333e-03   -3.703000e-03    3.380619e+00
IA113G      0.000000e+00   -2.643333e-03   -4.089000e-03    3.267982e+00
IA113E     -3.333333e-07   -3.650000e-03   -3.721000e-03    2.064463e+00
IA113L      0.000000e+00    1.583333e-03    9.630000e-04   -1.185040e-01
IA113R      0.000000e+00   -6.433333e-03   -2.568200e-02    1.708036e+00
IA113W      0.000000e+00    5.793333e-03    1.353400e-02    4.989913e+00
IA113V      0.000000e+00   -7.866667e-04   -2.570000e-03    4.811540e-01
IA113N      0.000000e+00   -1.183333e-03   -3.546000e-03    2.762274e+00
IA113Y      0.000000e+00    2.406667e-03    4.508000e-03    6.894761e+00
IA113M      0.000000e+00   -3.900000e-04   -4.371000e-03   -3.186590e-01
KA114C      0.000000e+00    6.666667e-05   -5.320000e-04    9.827520e-01
KA114D      0.000000e+00   -2.333333e-05   -1.108000e-03    2.586627e+00
KA114S      0.000000e+00    5.333333e-05   -7.160000e-04    1.611105e+00
KA114Q      0.000000e+00    1.666667e-05   -3.910000e-04    3.850520e-01
KA114P      0.000000e+00    3.000000e-05   -6.760000e-04    3.332595e+00
KA114T      0.000000e+00   -1.666667e-05   -3.590000e-04    1.587463e+00
KA114F      0.000000e+00   -2.500000e-04   -6.330000e-04   -4.828970e-01
KA114A      0.000000e+00    4.000000e-05   -4.270000e-04    1.047076e+00
KA114H      0.000000e+00   -8.666667e-05   -2.000000e-06    9.965970e-01
KA114G      0.000000e+00    4.333333e-05   -5.590000e-04    1.626759e+00
KA114I     -3.333333e-07    4.666667e-05   -3.250000e-04    3.379673e+00
KA114E      0.000000e+00    6.333333e-05   -8.790000e-04    1.276962e+00
KA114L      0.000000e+00   -1.333333e-05    9.500000e-05   -3.196690e-01
KA114R      0.000000e+00   -3.666667e-05    3.480000e-04   -4.020380e-01
KA114W      0.000000e+00    0.000000e+00   -8.800000e-05    9.539640e-01
KA114V      0.000000e+00   -7.666667e-05   -4.940000e-04    2.305822e+00
KA114N      0.000000e+00    3.000000e-05   -4.790000e-04    1.310835e+00
KA114Y      0.000000e+00   -8.000000e-05   -3.470000e-04   -1.077682e+00
KA114M      0.000000e+00    1.333333e-05   -2.180000e-04    1.533950e-01
KA115C      0.000000e+00   -4.066667e-04    6.610000e-04    9.066880e-01
KA115D      0.000000e+00   -5.600000e-04    3.225000e-03    2.015498e+00
KA115S      0.000000e+00   -4.066667e-04    6.290000e-04    1.179425e+00
KA115Q      0.000000e+00   -4.066667e-04    6.360000e-04    6.179820e-01
KA115P      0.000000e+00   -4.333333e-04    7.390000e-04    1.311544e+00
KA115T      0.000000e+00   -3.700000e-04    4.830000e-04    1.676696e+00
KA115F      0.000000e+00    4.000000e-05    1.704000e-03    1.484289e+00
KA115A      0.000000e+00   -4.066667e-04    6.460000e-04    6.452440e-01
KA115H      0.000000e+00   -3.666667e-04    6.100000e-04    1.896744e+00
KA115G      0.000000e+00   -4.033333e-04    5.430000e-04    1.190612e+00
KA115I      0.000000e+00   -4.066667e-04    6.420000e-04    1.187114e+00
KA115E      0.000000e+00    6.033333e-04    3.961000e-03    1.230044e+00
KA115L      0.000000e+00   -3.066667e-04    1.006000e-03   -2.652200e-02
KA115R      0.000000e+00    4.933333e-04   -3.137000e-03   -6.119670e-01
KA115W      0.000000e+00   -5.200000e-04   -1.750000e-04    2.489539e+00
KA115V      0.000000e+00   -3.566667e-04    4.930000e-04    1.218647e+00
KA115N      0.000000e+00   -4.066667e-04    6.560000e-04    1.077148e+00
KA115Y      0.000000e+00   -8.966667e-04   -9.270000e-04    1.498003e+00
KA115M      0.000000e+00   -3.866667e-04    7.480000e-04    1.680410e-01
PA116C      0.000000e+00   -3.333333e-06    1.000000e-06    2.101882e+00
PA116D      0.000000e+00    0.000000e+00   -2.050000e-04    2.145196e+00
PA116S      0.000000e+00   -2.000000e-05   -1.770000e-04    2.122495e+00
PA116Q      0.000000e+00    3.333333e-06   -1.140000e-04    1.653662e+00
PA116K      0.000000e+00   -1.333333e-05   -5.400000e-05    1.335938e+00
PA116T      0.000000e+00    3.333333e-06   -3.070000e-04    2.214743e+00
PA116F      0.000000e+00    2.000000e-05   -1.930000e-04    1.670168e+00
PA116A      0.000000e+00   -1.000000e-05   -2.330000e-04    1.740267e+00
PA116H      0.000000e+00    4.000000e-05   -1.450000e-04    2.253872e+00
PA116G      0.000000e+00   -6.666667e-06   -2.310000e-04    2.186192e+00
PA116I      0.000000e+00    1.333333e-05   -1.100000e-05    1.764309e+00
PA116E      0.000000e+00   -3.333333e-06   -3.470000e-04    1.619589e+00
PA116L      0.000000e+00   -6.666667e-06   -3.520000e-04    1.271596e+00
PA116R      0.000000e+00   -6.666667e-06   -2.200000e-05    1.400619e+00
PA116W      0.000000e+00   -1.333333e-05   -3.850000e-04    1.565712e+00
PA116V      0.000000e+00   -3.000000e-05   -6.000000e-05    2.141889e+00
PA116N      0.000000e+00   -2.000000e-05    2.600000e-05    2.152766e+00
PA116Y      0.000000e+00   -3.333333e-05   -1.990000e-04    1.716861e+00
PA116M      0.000000e+00   -3.333333e-06   -3.200000e-05    1.241475e+00
DA117C      0.000000e+00    5.000000e-05    6.500000e-05    8.743370e-01
DA117S      0.000000e+00    4.333333e-05    3.110000e-04    9.427190e-01
DA117Q      0.000000e+00    2.666667e-05    9.800000e-05    7.343930e-01
DA117K      0.000000e+00    1.166667e-04    3.270000e-04    5.341970e-01
DA117P      0.000000e+00    5.000000e-05    2.380000e-04    5.077190e-01
DA117T      0.000000e+00    1.000000e-04    3.680000e-04    1.217479e+00
DA117F      0.000000e+00    7.666667e-05    2.410000e-04    4.091210e-01
DA117A      0.000000e+00    3.333333e-06    6.500000e-05    9.980920e-01
DA117H      0.000000e+00    4.000000e-05    4.560000e-04    9.477720e-01
DA117G      0.000000e+00    3.000000e-05    3.340000e-04    1.143505e+00
DA117I      0.000000e+00    4.333333e-05    6.000000e-06    7.912200e-01
DA117E      0.000000e+00    4.333333e-05    3.260000e-04    5.860870e-01
DA117L      0.000000e+00    6.666667e-05   -1.900000e-05    4.098970e-01
DA117R      0.000000e+00    1.633333e-04   -1.511000e-03    6.923480e-01
DA117W      0.000000e+00    6.666667e-05   -2.690000e-04    2.454340e-01
DA117V      0.000000e+00    7.000000e-05   -8.200000e-05    1.008490e+00
DA117N      0.000000e+00    9.333333e-05    4.600000e-05    3.338630e-01
DA117Y      0.000000e+00    1.033333e-04    4.620000e-04    4.475630e-01
DA117M      0.000000e+00    1.066667e-04   -3.400000e-05    2.334330e-01
GA118C      0.000000e+00    0.000000e+00   -1.800000e-05    2.996541e+00
GA118D      0.000000e+00    2.000000e-05   -2.070000e-04    3.079996e+00
GA118S      0.000000e+00    0.000000e+00    1.800000e-05    2.983802e+00
GA118Q      0.000000e+00    0.000000e+00    2.300000e-05    2.652004e+00
GA118K      0.000000e+00    0.000000e+00   -1.940000e-04    2.260835e+00
GA118P      0.000000e+00    0.000000e+00    3.000000e-06    7.112899e+00
GA118T      0.000000e+00    0.000000e+00    1.700000e-05    4.007094e+00
GA118F      0.000000e+00    0.000000e+00    1.920000e-04    2.486923e+00
GA118A      0.000000e+00    0.000000e+00    4.000000e-06    3.174497e+00
GA118H      0.000000e+00    0.000000e+00    5.600000e-05    2.807747e+00
GA118I      0.000000e+00    0.000000e+00    1.700000e-05    3.792423e+00
GA118E      0.000000e+00    1.000000e-05    3.430000e-04    2.875852e+00
GA118L      0.000000e+00    0.000000e+00   -1.700000e-05    2.553746e+00
GA118R      0.000000e+00    0.000000e+00   -3.620000e-04    2.351626e+00
GA118W      0.000000e+00    0.000000e+00    2.290000e-04    2.717198e+00
GA118V      0.000000e+00    0.000000e+00    3.900000e-05    4.120514e+00
GA118N      0.000000e+00    3.333333e-06    2.000000e-05    2.509541e+00
GA118Y      0.000000e+00    0.000000e+00    3.070000e-04    2.624059e+00
GA118M      0.000000e+00    0.000000e+00    2.200000e-05    2.387065e+00
SA119C      0.000000e+00   -1.000000e-05   -4.870000e-04    2.857030e-01
SA119D      0.000000e+00   -1.833333e-04    8.040000e-04    5.714890e-01
SA119Q      0.000000e+00    3.333333e-05   -1.890000e-04   -3.302490e-01
SA119K      0.000000e+00    9.666667e-05   -4.133000e-03   -3.978180e-01
SA119P      0.000000e+00    4.000000e-05   -2.320000e-04    1.278502e+00
SA119T      0.000000e+00    3.333333e-06   -1.570000e-04    1.570310e-01
SA119F      0.000000e+00   -5.500000e-04   -5.970000e-03   -2.684160e-01
SA119A      0.000000e+00    1.666667e-05   -1.650000e-04   -8.455600e-02
SA119H      0.000000e+00    1.666667e-05   -9.830000e-04    2.547940e-01
SA119G      0.000000e+00   -1.000000e-04   -8.500000e-05    4.725330e-01
SA119I      0.000000e+00    1.333333e-05    1.100000e-04    1.037590e-01
SA119E      0.000000e+00   -2.133333e-04    3.914000e-03    2.765830e-01
SA119L      0.000000e+00    4.000000e-05   -7.000000e-05   -2.456240e-01
SA119R      0.000000e+00   -6.666667e-05   -1.127200e-02   -4.885610e-01
SA119W      0.000000e+00   -4.366667e-04   -7.335000e-03    3.201150e-01
SA119V      0.000000e+00   -5.333333e-05   -2.000000e-04    3.951210e-01
SA119N      0.000000e+00    1.666667e-05   -3.880000e-04   -9.611000e-03
SA119Y      0.000000e+00   -6.166667e-04   -2.212000e-03   -1.490750e-01
SA119M      0.000000e+00   -6.900000e-04   -4.676000e-03   -2.312730e-01
EA120C      0.000000e+00    2.466667e-04   -1.515000e-03    8.003430e-01
EA120D      0.000000e+00   -8.000000e-05    3.633000e-03    4.795560e-01
EA120S      0.000000e+00    1.433333e-04    1.107000e-03    1.325375e+00
EA120Q      0.000000e+00    3.066667e-04   -3.821000e-03    4.121700e-01
EA120K      0.000000e+00    1.733333e-04   -4.784000e-03    3.256170e-01
EA120P      0.000000e+00    2.633333e-04   -2.230000e-04   -2.468330e-01
EA120T      0.000000e+00    3.033333e-04   -2.494000e-03    1.056978e+00
EA120F      0.000000e+00    1.500000e-04   -3.678000e-03   -1.233340e-01
EA120A      0.000000e+00    1.900000e-04    1.284000e-03    5.939720e-01
EA120H      0.000000e+00    1.966667e-04   -3.935000e-03    2.772810e-01
EA120G      0.000000e+00    9.000000e-05    6.329000e-03    1.065018e+00
EA120I      0.000000e+00    1.233333e-04    4.708000e-03    1.047691e+00
EA120L      0.000000e+00    2.800000e-04   -5.148000e-03   -6.384510e-01
EA120R      0.000000e+00    3.066667e-04   -5.008000e-03    6.885260e-01
EA120W      0.000000e+00    1.200000e-04   -2.651000e-03    4.099880e-01
EA120V      0.000000e+00    7.066667e-04   -9.400000e-04    9.381650e-01
EA120N      0.000000e+00    2.533333e-04   -2.495000e-03    5.625020e-01
EA120Y      0.000000e+00    4.300000e-04   -4.767000e-03   -6.605360e-01
EA120M      0.000000e+00    5.533333e-04   -5.698000e-03   -7.917050e-01
CA121D      0.000000e+00   -2.656667e-03    2.627000e-03    6.600636e+00
CA121S      0.000000e+00   -6.333333e-05    4.390000e-04    3.755879e+00
CA121Q      0.000000e+00    4.676667e-03    8.150000e-03    6.980153e+00
CA121K      0.000000e+00    1.430667e-02    3.417500e-02    7.839605e+00
CA121P      0.000000e+00    5.633333e-04   -6.140000e-04    6.877461e+00
CA121T      0.000000e+00    9.533333e-04   -7.770000e-04    4.297217e+00
CA121F      0.000000e+00    1.151000e-02    3.002300e-02    1.245008e+01
CA121A      0.000000e+00    1.366667e-04    8.170000e-04    3.218970e+00
CA121H      0.000000e+00    1.243333e-03   -1.465000e-03    1.552997e+01
CA121G      0.000000e+00   -4.633333e-04   -1.974000e-03    4.407806e+00
CA121I      0.000000e+00   -2.250000e-03   -2.962000e-03    4.959631e+00
CA121E      0.000000e+00    4.640000e-03    2.863000e-02    7.927737e+00
CA121L      0.000000e+00    1.170000e-03   -1.683000e-03    5.250742e+00
CA121R      0.000000e+00    1.796667e-02    2.979100e-02    8.938738e+00
CA121W      0.000000e+00    4.568000e-02    1.134490e-01    1.928413e+01
CA121V      0.000000e+00   -3.166667e-04    6.630000e-04    3.502628e+00
CA121N      0.000000e+00   -1.866667e-04   -4.265000e-03    5.064776e+00
CA121Y      0.000000e+00    3.891000e-02    1.126580e-01    1.711638e+01
CA121M      0.000000e+00    1.120000e-03    7.031000e-03    5.714065e+00
LA122C      0.000000e+00    2.266667e-04   -7.950000e-04    3.086051e+00
LA122D      0.000000e+00   -1.916667e-03    1.680200e-02    5.230872e+00
LA122S      0.000000e+00   -1.100000e-04   -1.549000e-03    4.037227e+00
LA122Q      0.000000e+00   -1.900000e-04   -1.194000e-03    2.796831e+00
LA122K      0.000000e+00    3.143333e-03   -1.824200e-02    4.443351e+00
LA122P      0.000000e+00   -1.666667e-05   -4.958000e-03    1.764559e+00
LA122T      0.000000e+00   -1.333333e-05   -2.110000e-03    3.899617e+00
LA122F      0.000000e+00   -6.666667e-06    1.455000e-03    3.024911e+00
LA122A      0.000000e+00    7.000000e-05   -2.294000e-03    3.462066e+00
LA122H      0.000000e+00    1.600000e-03    7.330000e-04    3.623623e+00
LA122G      0.000000e+00    3.333333e-06   -6.280000e-04    4.695184e+00
LA122I      0.000000e+00   -2.566667e-04   -2.212000e-03    2.110083e+00
LA122E      0.000000e+00   -4.626667e-03    1.435500e-02    3.424923e+00
LA122R      0.000000e+00    8.303333e-03   -4.539200e-02    8.489562e+00
LA122W      0.000000e+00   -9.900000e-03   -2.491700e-02    7.538651e+00
LA122V      0.000000e+00    2.066667e-04   -3.406000e-03    2.597137e+00
LA122N      0.000000e+00    5.000000e-04    4.440000e-04    3.143055e+00
LA122Y      0.000000e+00    2.936667e-03   -5.222000e-03    4.253902e+00
LA122M      0.000000e+00   -3.333333e-06   -9.410000e-04    3.663870e-01
PA123C      0.000000e+00   -6.133333e-04    2.892000e-03    2.420040e+00
PA123D      0.000000e+00   -1.630700e-01    2.592970e-01    2.645041e+00
PA123S      0.000000e+00   -4.473333e-03    5.785000e-03    3.014347e+00
PA123Q      0.000000e+00   -7.626667e-03    2.979400e-02    2.637556e+00
PA123K      0.000000e+00    4.223000e-02   -1.955700e-01    2.216434e+00
PA123T      0.000000e+00   -2.863333e-03    3.387000e-03    2.300551e+00
PA123F      0.000000e+00   -2.972333e-02   -2.584200e-02    1.713197e+00
PA123A      0.000000e+00   -3.623333e-03    2.787000e-03    2.502326e+00
PA123H      0.000000e+00   -1.043000e-02    6.033900e-02    2.782753e+00
PA123G      0.000000e+00   -3.380000e-03    5.495000e-03    3.577839e+00
PA123I      0.000000e+00   -6.173333e-03    1.729800e-02    1.595129e+00
PA123E      0.000000e+00   -1.350267e-01    2.200170e-01    2.131849e+00
PA123L      0.000000e+00   -7.526667e-03    1.378200e-02    1.809206e+00
PA123R      0.000000e+00    5.498000e-02   -3.453130e-01    2.378238e+00
PA123W      0.000000e+00   -1.145267e-01    4.133700e-02    2.106211e+00
PA123V      0.000000e+00   -3.786667e-03    1.868000e-03    2.042600e+00
PA123N      0.000000e+00   -7.746667e-03    3.229900e-02    3.062646e+00
PA123Y      0.000000e+00   -6.166333e-02   -4.057930e-01    1.893035e+00
PA123M      0.000000e+00   -3.913333e-02    1.636600e-02    1.587478e+00
AA124C      0.000000e+00    1.983333e-03   -1.315000e-03    2.892050e-01
AA124D      0.000000e+00   -1.103367e-01    1.345360e-01   -3.763550e-01
AA124S      0.000000e+00    2.366667e-04    1.461000e-03    1.865650e-01
AA124Q      0.000000e+00   -1.444667e-02   -5.029000e-03   -6.887900e-02
AA124K      0.000000e+00   -6.043333e-03   -3.863500e-02   -6.062300e-02
AA124P      0.000000e+00    1.273333e-03   -5.952000e-03   -1.449060e+00
AA124T      0.000000e+00   -1.550000e-03    1.190000e-04    3.299690e-01
AA124F      0.000000e+00   -9.433333e-03    4.570000e-04   -1.450150e-01
AA124H      0.000000e+00   -1.844333e-02   -2.918000e-03    1.421140e-01
AA124G      0.000000e+00    1.616667e-03    4.838000e-03    3.387540e-01
AA124I      0.000000e+00   -2.753333e-03   -4.178000e-03    1.515100e-02
AA124E      0.000000e+00   -5.500667e-02    1.111590e-01   -7.882050e-01
AA124L      0.000000e+00   -1.366667e-04   -1.066100e-02   -2.756290e-01
AA124R      0.000000e+00    3.620667e-02    3.694700e-02   -3.130030e-01
AA124W      0.000000e+00   -1.248333e-02   -2.400000e-04   -1.287810e-01
AA124V      0.000000e+00   -2.120000e-03   -1.328000e-03    3.765370e-01
AA124N      0.000000e+00   -1.737667e-02    1.590000e-03    2.818100e-01
AA124Y      0.000000e+00   -8.730000e-03   -2.819700e-02   -1.056690e-01
AA124M      0.000000e+00    2.800000e-04   -1.048100e-02   -4.339010e-01
AA125C      0.000000e+00   -7.003333e-03    3.454000e-03    1.411490e-01
AA125D      0.000000e+00   -1.450267e-01    8.342700e-02    1.153303e+00
AA125S      0.000000e+00    3.630000e-03   -5.456000e-03    7.631750e-01
AA125Q      0.000000e+00   -7.208333e-02    1.503800e-02    3.632740e-01
AA125K      0.000000e+00   -4.322333e-02   -2.633900e-02    7.850500e-02
AA125P      0.000000e+00    8.116667e-03    3.930000e-03   -1.692876e+00
AA125T      0.000000e+00   -1.282000e-02   -1.135200e-02    9.318340e-01
AA125F      0.000000e+00   -3.897333e-02    9.134000e-03    4.529400e-02
AA125H      0.000000e+00   -4.823333e-02   -1.500000e-05    3.459900e-01
AA125G      0.000000e+00    2.835333e-02    7.646000e-03    1.288979e+00
AA125I      0.000000e+00   -4.642000e-02    8.708000e-03    1.925670e-01
AA125E      0.000000e+00   -1.354167e-01    8.586500e-02    1.680500e-01
AA125L      0.000000e+00   -3.733000e-02    2.102300e-02   -8.297200e-02
AA125R      0.000000e+00   -8.415333e-02   -9.960000e-02    7.158600e-02
AA125W      0.000000e+00   -5.981333e-02    3.464000e-03    4.888270e-01
AA125V      0.000000e+00   -2.798333e-02    1.341000e-03    3.894070e-01
AA125N      0.000000e+00   -3.530667e-02    1.307500e-02    2.169800e-01
AA125Y      0.000000e+00   -3.935333e-02    1.511000e-02    8.488300e-02
AA125M      0.000000e+00   -3.761000e-02   -4.820000e-03   -1.312180e-01
PA126C      0.000000e+00    1.340967e-01   -2.531000e-03    2.446091e+00
PA126D      0.000000e+00   -7.784600e-01    3.195640e-01    2.240674e+00
PA126S      0.000000e+00    3.511967e-01    1.089200e-02    2.389131e+00
PA126Q      0.000000e+00   -8.932667e-02   -7.766300e-02    1.879151e+00
PA126K      0.000000e+00    1.230667e-02   -3.692840e-01    1.681812e+00
PA126T      0.000000e+00    7.665333e-02   -1.020300e-02    2.797953e+00
PA126F      0.000000e+00   -2.804633e-01   -1.125530e-01    1.495303e+00
PA126A      0.000000e+00    2.681033e-01    2.467000e-03    2.062829e+00
PA126H      0.000000e+00    1.773333e-03   -9.277400e-02    2.143100e+00
PA126G      0.000000e+00    3.124500e-01    1.274400e-02    2.665922e+00
PA126I      0.000000e+00   -3.506533e-01   -1.291000e-03    1.774239e+00
PA126E      0.000000e+00   -5.006500e-01    2.566860e-01    1.542180e+00
PA126L      0.000000e+00   -3.089233e-01    3.290900e-02    1.314151e+00
PA126R      0.000000e+00    5.090333e-02   -4.946030e-01    1.867157e+00
PA126W      0.000000e+00   -6.177233e-01   -2.811910e-01    1.343589e+00
PA126V      0.000000e+00   -4.249333e-02    3.182900e-02    2.491971e+00
PA126N      0.000000e+00    9.088667e-02    2.563100e-02    2.413757e+00
PA126Y      0.000000e+00   -3.725733e-01   -9.492470e-01    1.573233e+00
PA126M      0.000000e+00   -5.014133e-01   -2.394400e-02    9.546430e-01
DA127C      0.000000e+00    4.537200e-01    1.331270e-01    2.904320e-01
DA127S      0.000000e+00    4.946133e-01    5.248650e-01    3.167200e-01
DA127Q      0.000000e+00    3.190233e-01    8.844600e-02    9.957700e-02
DA127K      0.000000e+00    3.035867e-01   -2.605170e-01    1.631210e-01
DA127P      0.000000e+00    3.585033e-01    4.958170e-01   -6.495230e-01
DA127T      0.000000e+00    4.750600e-01    3.424640e-01    1.845920e-01
DA127F      0.000000e+00   -2.920800e-01   -1.820210e+00    1.700130e-01
DA127A      0.000000e+00    5.807367e-01    4.532460e-01    2.260630e-01
DA127H      0.000000e+00    3.092967e-01   -1.144600e-01    2.577320e-01
DA127G      0.000000e+00    7.354867e-01    6.339400e-01    4.372650e-01
DA127I      0.000000e+00    2.171100e-01   -3.151770e-01    2.663640e-01
DA127E      0.000000e+00   -1.789300e-01   -1.580610e-01   -1.703200e-01
DA127L      0.000000e+00   -6.628333e-02   -9.245650e-01    2.013880e-01
DA127R      0.000000e+00    3.744467e-01   -3.566600e-02    7.232500e-02
DA127W      0.000000e+00   -4.660700e-01   -2.505573e+00    2.010960e-01
DA127V      0.000000e+00    4.550433e-01    1.935140e-01    2.168030e-01
DA127N      0.000000e+00    3.727633e-01    2.171280e-01    2.436130e-01
DA127Y      0.000000e+00   -1.044100e-01   -9.319010e-01    1.773690e-01
DA127M      0.000000e+00   -3.815733e-01   -1.943171e+00    2.685230e-01
GA128C      0.000000e+00    4.135867e-01   -4.559360e-01    3.045255e+00
GA128D      0.000000e+00    8.409333e-01    4.153550e-01    3.163390e+00
GA128S      0.000000e+00    8.177333e-01    6.352240e-01    3.097582e+00
GA128Q      0.000000e+00    9.425533e-01    2.040000e-01    2.703256e+00
GA128K      0.000000e+00    1.024773e+00    8.521460e-01    2.798100e+00
GA128P      0.000000e+00    1.072997e+00   -2.171160e-01    6.686221e+00
GA128T      0.000000e+00    1.411777e+00    7.646210e-01    3.839077e+00
GA128F      0.000000e+00    1.993603e+00    2.762480e+00    3.165225e+00
GA128A      0.000000e+00    3.575600e-01   -1.414400e-01    2.862192e+00
GA128H      0.000000e+00    3.160657e+00    3.350827e+00    2.897241e+00
GA128I      0.000000e+00    1.178970e+00   -1.060501e+00    4.680678e+00
GA128E      0.000000e+00    7.941233e-01    2.690130e-01    3.089954e+00
GA128L      0.000000e+00   -5.726333e-02   -1.809391e+00    2.954591e+00
GA128R      0.000000e+00    1.093870e+00    5.526490e-01    2.598280e+00
GA128W      0.000000e+00    2.483667e+00    2.747376e+00    3.758054e+00
GA128V      0.000000e+00    7.171533e-01   -4.346390e-01    4.778420e+00
GA128N      0.000000e+00    8.727133e-01    1.063160e-01    2.574786e+00
GA128Y      0.000000e+00    2.691153e+00    3.928328e+00    3.207014e+00
GA128M      0.000000e+00   -3.822733e-01   -2.384684e+00    2.882129e+00
IA129C      0.000000e+00    1.391433e-01    4.028800e-02    1.682807e+00
IA129D      0.000000e+00   -2.553533e-01   -8.239300e-02    2.893354e+00
IA129S      0.000000e+00    1.702133e-01    5.772900e-02    2.644553e+00
IA129Q      0.000000e+00    7.328333e-02   -6.479000e-03    1.780483e+00
IA129K      0.000000e+00    6.239233e-01    4.467800e-02    1.900281e+00
IA129P      0.000000e+00    2.389767e-01    2.044490e-01    4.406119e+00
IA129T      0.000000e+00    1.524167e-01    4.839500e-02    1.821912e+00
IA129F      0.000000e+00    2.344333e-01    1.318970e-01    1.399430e+00
IA129A      0.000000e+00    1.897300e-01    8.768800e-02    2.270081e+00
IA129H      0.000000e+00    1.431400e-01    4.244900e-02    2.860301e+00
IA129G      0.000000e+00    2.474100e-01    1.052880e-01    3.412220e+00
IA129E      0.000000e+00   -4.570933e-01   -6.686700e-02    2.637688e+00
IA129L      0.000000e+00   -5.897000e-02   -2.952600e-02   -6.338740e-01
IA129R      0.000000e+00    9.708067e-01    2.425530e-01    2.012201e+00
IA129W      0.000000e+00    9.256800e-01    2.389430e-01    2.338148e+00
IA129V      0.000000e+00    4.731333e-02    2.067000e-02    7.707750e-01
IA129N      0.000000e+00    1.137033e-01    4.456000e-02    2.298516e+00
IA129Y      0.000000e+00    8.567600e-01    2.006070e-01    1.550553e+00
IA129M      0.000000e+00   -7.763000e-02   -2.831600e-02   -7.211830e-01
RA130C      0.000000e+00    3.032967e-01    6.622200e-02    8.653230e-01
RA130D      0.000000e+00    3.052800e-01   -2.313240e-01    1.026268e+00
RA130S      0.000000e+00    3.289400e-01    1.044580e-01    7.083260e-01
RA130Q      0.000000e+00    3.497300e-01    3.261100e-02    3.709980e-01
RA130K      0.000000e+00    5.174333e-02    8.024800e-02    2.539110e-01
RA130P      0.000000e+00    4.302833e-01    1.078890e-01    9.172710e-01
RA130T      0.000000e+00    3.026167e-01    6.569900e-02    8.761970e-01
RA130F      0.000000e+00    6.966000e-02   -1.245310e-01    1.345620e-01
RA130A      0.000000e+00    3.125967e-01    7.680800e-02    8.949760e-01
RA130H      0.000000e+00    2.366033e-01    4.444700e-02    8.052080e-01
RA130G      0.000000e+00    3.783567e-01    1.859110e-01    1.034633e+00
RA130I      0.000000e+00    1.861633e-01   -2.090800e-02    9.293180e-01
RA130E      0.000000e+00    2.542700e-01   -1.937250e-01    6.494510e-01
RA130L      0.000000e+00    1.598433e-01   -1.314000e-03    3.732870e-01
RA130W      0.000000e+00   -2.590233e-01   -1.020614e+00    6.406080e-01
RA130V      0.000000e+00    2.639767e-01    9.368900e-02    1.045208e+00
RA130N      0.000000e+00    3.286600e-01    2.025200e-02    5.982250e-01
RA130Y      0.000000e+00   -2.375100e-01   -1.290520e-01    3.057220e-01
RA130M      0.000000e+00   -1.000133e-01   -2.667120e-01    3.267700e-01
GA131C      0.000000e+00   -2.855333e-02   -1.438300e-02    1.786962e+00
GA131D      0.000000e+00    5.293000e-02   -6.445600e-02    1.876072e+00
GA131S      0.000000e+00   -1.258667e-02   -9.660000e-04    1.609873e+00
GA131Q      0.000000e+00   -5.999667e-02   -2.460800e-02    1.766751e+00
GA131K      0.000000e+00   -2.286633e-01   -2.094400e-02    1.788447e+00
GA131P      0.000000e+00   -8.565333e-02   -2.887200e-02   -9.729880e-01
GA131T      0.000000e+00   -4.074000e-02   -2.680800e-02    4.439303e+00
GA131F      0.000000e+00   -1.498633e-01   -3.066000e-02    1.463171e+00
GA131A      0.000000e+00   -1.368000e-02    4.312000e-03    1.328150e+00
GA131H      0.000000e+00   -1.662333e-01   -3.413600e-02    1.711342e+00
GA131I      0.000000e+00   -3.426000e-02   -5.498100e-02    4.849845e+00
GA131E      0.000000e+00   -4.223000e-02   -5.235200e-02    1.317740e+00
GA131L      0.000000e+00   -5.495667e-02   -5.969600e-02    2.064125e+00
GA131R      2.773333e-04   -4.048767e-01    1.709100e-02    1.656540e+00
GA131W      0.000000e+00   -2.574867e-01   -5.064300e-02    2.181495e+00
GA131V      0.000000e+00   -5.910000e-02   -5.488800e-02    4.277700e+00
GA131N      0.000000e+00   -5.979667e-02   -6.826400e-02    1.698809e+00
GA131Y      0.000000e+00   -4.900533e-01   -8.848100e-02    1.523203e+00
GA131M      0.000000e+00   -3.788667e-02   -1.327800e-02    1.528167e+00
FA132C      5.666667e-06    4.969367e-01    3.554000e-03    3.177204e+00
FA132D      8.156667e-04    7.288533e-01   -7.057100e-02    4.350545e+00
FA132S      1.083333e-04    5.968433e-01    3.880000e-03    4.171754e+00
FA132Q      1.233333e-05    3.963700e-01    1.598000e-03    3.185369e+00
FA132K      1.760000e-04    3.915067e-01    3.850000e-02    2.278719e+00
FA132P     -4.500000e-05    6.350467e-01    9.417000e-03    7.727044e+00
FA132T      5.533333e-05    3.882200e-01    1.021200e-02    3.256739e+00
FA132A     -8.666667e-06    5.670900e-01    1.554000e-03    3.189521e+00
FA132H      7.000000e-06    2.347700e-01    1.770000e-04    2.625976e+00
FA132G      5.833333e-05    6.327600e-01    8.592000e-03    4.743247e+00
FA132I      4.166667e-05    2.641933e-01   -1.770000e-03    2.438716e+00
FA132E      3.123333e-03    2.908033e-01   -8.086800e-02    3.151304e+00
FA132L      1.333333e-06    9.516667e-02   -1.412000e-03    7.963520e-01
FA132R      2.003333e-03    6.585933e-01    8.481800e-02    3.135912e+00
FA132W      2.303333e-04    6.208433e-01    4.450000e-04    2.840324e+00
FA132V     -2.300000e-05    4.082667e-01   -4.146000e-03    2.558632e+00
FA132N      1.466667e-05    5.245433e-01    2.333000e-03    3.189974e+00
FA132Y     -4.600000e-05    2.280667e-02    4.220000e-04    9.557160e-01
FA132M     -3.666667e-06   -9.604667e-02    5.290000e-04    7.966400e-01
PA133C      0.000000e+00    7.042533e-01    2.214600e-02    1.494627e+00
PA133D      8.266667e-05    1.856223e+00   -4.537350e-01    1.548972e+00
PA133S      6.000000e-06    1.732897e+00    1.692100e-02    1.629162e+00
PA133Q      8.000000e-06    2.313187e+00   -1.412590e-01    1.192670e+00
PA133K      3.866667e-05    2.294510e+00    1.005700e-02    1.271172e+00
PA133T      6.266667e-05    1.184833e+00    1.970000e-03    1.866253e+00
PA133F      1.593333e-04    5.243540e+00   -1.230100e-01    1.059759e+00
PA133A     -2.666667e-06    1.102790e+00    3.612400e-02    1.295159e+00
PA133H      5.033333e-05    7.016043e+00   -1.422260e-01    2.060421e+00
PA133G     -2.666667e-06    2.103420e+00    4.270000e-04    1.672479e+00
PA133I      2.006667e-04    2.881367e-01   -5.833800e-02    1.075422e+00
PA133E      1.000000e-04    2.465697e+00   -5.464920e-01    1.464895e+00
PA133L      3.733333e-05    1.969947e+00   -2.001850e-01    6.501080e-01
PA133R     -3.000000e-06    2.089500e+00    2.108980e-01    1.169355e+00
PA133W      6.266667e-05    5.851930e+00    1.789100e-02    1.735530e+00
PA133V      6.166667e-05    5.393667e-02   -2.770600e-02    1.356624e+00
PA133N      7.433333e-05    1.652710e+00   -3.206600e-02    1.650954e+00
PA133Y     -5.500000e-05    6.226203e+00   -1.524480e-01    1.641468e+00
PA133M      7.966667e-05    1.393360e+00   -1.270780e-01    8.377690e-01
RA134C      5.683333e-04    1.760967e+00   -1.820790e-01    1.083727e+00
RA134D     -1.277333e-03    2.971733e+00   -4.698080e-01    1.617546e+00
RA134S      9.083333e-04    2.380013e+00   -1.931730e-01    1.746251e+00
RA134Q      6.983333e-04    1.798817e+00   -1.671290e-01    6.589540e-01
RA134K      4.553333e-04    1.287880e+00   -8.892600e-02    2.028700e-02
RA134P      7.510000e-04    2.374117e+00   -1.714130e-01    1.011492e+00
RA134T      5.580000e-04    2.193857e+00   -1.816180e-01    2.501372e+00
RA134F     -6.453333e-04    5.353233e-01   -1.630150e-01   -1.231700e-02
RA134A      6.543333e-04    2.206220e+00   -1.785290e-01    8.939780e-01
RA134H      5.410000e-04    1.099773e+00   -1.655420e-01    9.025410e-01
RA134G      7.036667e-04    2.625167e+00   -1.852360e-01    2.144202e+00
RA134I     -2.264333e-03    1.459557e+00   -1.678140e-01    3.894142e+00
RA134E      8.030000e-04    2.572637e+00   -4.547130e-01    1.128890e+00
RA134L      8.056667e-04    1.012130e+00   -1.781360e-01   -6.410040e-01
RA134W     -8.066667e-05    1.839860e+00   -1.834080e-01   -2.601940e-01
RA134V     -1.993333e-04    1.827153e+00   -1.928910e-01    2.579616e+00
RA134N     -2.073333e-04    2.139900e+00   -1.534590e-01    8.263070e-01
RA134Y      1.064000e-03    1.069867e+00   -1.918080e-01    1.473640e-01
RA134M      6.940000e-04    7.045667e-01   -1.840190e-01   -5.996360e-01
CA135D      7.583333e-04    1.331433e-01   -2.081100e-02    8.501263e+00
CA135S      0.000000e+00   -6.321333e-02    1.200000e-05    5.329979e+00
CA135Q     -6.666667e-07   -3.184667e-02   -1.156200e-02    7.539825e+00
CA135K      4.666667e-06   -1.731833e-01    6.216000e-03    5.209695e+00
CA135P     -1.000000e-05    4.740000e-03    5.350000e-04    6.894251e+00
CA135T     -6.666667e-07   -6.697000e-02   -7.060000e-04    5.814721e+00
CA135F     -2.000000e-06   -7.676000e-02   -9.629000e-03    1.066761e+01
CA135A     -6.666667e-07   -6.370667e-02   -2.000000e-06    4.394013e+00
CA135H      1.863667e-03   -1.241033e-01    4.283000e-03    1.098242e+01
CA135G     -3.333333e-07   -1.108067e-01   -6.000000e-06    5.107313e+00
CA135I      2.766667e-05   -1.777667e-02    3.180000e-04    6.060731e+00
CA135E      5.780000e-04    1.487267e-01   -2.667400e-02    7.870043e+00
CA135L      0.000000e+00   -3.736667e-03   -1.640000e-04    6.183472e+00
CA135R      1.846667e-04   -3.401400e-01    1.048900e-02    6.127103e+00
CA135W      1.859333e-03   -3.043333e-03   -3.027200e-02    1.528403e+01
CA135V      6.666667e-07   -4.480667e-02   -6.440000e-04    5.278245e+00
CA135N     -6.666667e-07   -2.111333e-02   -1.290000e-04    7.195970e+00
CA135Y     -3.333333e-07   -7.736667e-02   -3.311800e-02    1.056134e+01
CA135M      1.306000e-03   -3.952667e-02    6.260000e-04    5.122411e+00
RA136C      5.716667e-04    1.077867e-01    6.040000e-04    1.107203e+00
RA136D      6.624667e-03    1.314100e-01    3.141000e-03    1.212584e+00
RA136S      5.116667e-04    1.267700e-01    9.220000e-04    1.114453e+00
RA136Q      1.830000e-04    1.001500e-01    8.400000e-04    3.055800e-01
RA136K     -1.756667e-04    7.840000e-02   -7.000000e-05   -1.050120e-01
RA136P      5.076667e-04    2.145000e-02    2.360000e-04    7.387720e-01
RA136T      3.323333e-04    1.029200e-01    3.300000e-04    4.809260e-01
RA136F     -8.416667e-04   -2.584333e-02    1.828000e-03   -1.535560e-01
RA136A     -5.106667e-04    1.345833e-01    9.020000e-04    1.300722e+00
RA136H     -2.516667e-04    5.869667e-02   -5.570000e-04    7.391600e-01
RA136G      3.140000e-04    1.395400e-01    5.990000e-04    1.700038e+00
RA136I      1.500000e-05    4.807667e-02    8.950000e-04   -1.794430e-01
RA136E      6.251667e-03    1.198867e-01    1.404000e-03    6.738220e-01
RA136L     -3.113333e-04    8.430333e-02    8.660000e-04   -4.187610e-01
RA136W      1.830000e-04   -9.563000e-02    1.860000e-04    1.396950e-01
RA136V      2.223333e-04    8.782667e-02    5.510000e-04    1.070790e-01
RA136N     -8.156667e-04    1.142267e-01    3.630000e-04    7.863250e-01
RA136Y     -2.900000e-04    6.176667e-03    1.597000e-03    5.212200e-02
RA136M      2.746667e-04   -1.127667e-02    2.410000e-04   -8.312900e-02
YA137C      4.130000e-04   -3.578667e-02   -6.200000e-05    1.967869e+00
YA137D      3.303333e-04   -1.472000e-02    1.550000e-04    2.998029e+00
YA137S      6.986667e-04   -3.283000e-02    2.070000e-04    2.886889e+00
YA137Q      8.130000e-04   -3.183000e-02   -1.250000e-04    2.228999e+00
YA137K     -5.400000e-05   -2.178333e-02    1.000000e-06    1.842944e+00
YA137P      1.072000e-03   -5.400667e-02   -4.300000e-05    3.672027e+00
YA137T      2.723333e-04   -1.412333e-02   -6.400000e-05    1.464748e+00
YA137F      2.200000e-05   -1.192333e-02   -1.100000e-05   -3.331830e-01
YA137A      1.390000e-03   -3.060000e-02    1.390000e-04    2.569417e+00
YA137H      5.423333e-04   -6.783333e-03   -9.500000e-05    1.491317e+00
YA137G      9.326667e-04   -4.515333e-02    2.040000e-04    3.954114e+00
YA137I      4.270000e-04   -1.970667e-02    4.000000e-06    2.574090e-01
YA137E      4.333333e-04   -3.018000e-02   -2.300000e-05    2.767563e+00
YA137L      5.233333e-04   -1.126000e-02    3.900000e-05    3.290600e-01
YA137R     -8.816667e-04   -2.976667e-02   -1.030000e-04    2.091752e+00
YA137W      6.843333e-04   -2.719000e-02   -5.400000e-05    2.403370e-01
YA137V      6.106667e-04   -2.352000e-02   -1.500000e-05    8.425680e-01
YA137N      3.180000e-04   -2.545667e-02    4.200000e-05    2.009208e+00
YA137M      7.800000e-04   -2.583333e-03   -3.900000e-05    5.555600e-02
VA138C      0.000000e+00   -4.000000e-05    0.000000e+00    1.685876e+00
VA138D      7.300000e-04    5.900667e-02    6.500000e-04    2.450594e+00
VA138S      0.000000e+00   -1.666667e-04    0.000000e+00    3.269121e+00
VA138Q      0.000000e+00   -7.266667e-04    0.000000e+00    1.582005e+00
VA138K      4.433333e-05   -6.658667e-02    1.573000e-03    1.418513e+00
VA138P      2.233333e-05   -8.033333e-04   -3.300000e-05    3.561101e+00
VA138T      0.000000e+00    3.666667e-05    0.000000e+00    1.834130e+00
VA138F     -2.000000e-06    3.873333e-03   -7.000000e-06    8.679954e+00
VA138A      0.000000e+00   -3.400000e-04   -3.300000e-05    2.359851e+00
VA138H      0.000000e+00   -1.850000e-03   -3.800000e-05    5.961969e+00
VA138G      0.000000e+00   -1.233333e-04   -3.300000e-05    3.438956e+00
VA138I      0.000000e+00   -9.600000e-04    0.000000e+00   -3.401750e-01
VA138E      5.883333e-04    7.238000e-02   -2.370000e-04    8.163010e-01
VA138L     -3.333333e-07   -1.000000e-05   -4.100000e-05    7.354880e-01
VA138R      3.266667e-05   -1.816033e-01    9.530000e-04    1.894356e+00
VA138W     -1.000000e-06   -7.060000e-03   -1.421000e-03    7.508807e+00
VA138N      0.000000e+00    3.666667e-05   -3.000000e-05    2.340696e+00
VA138Y     -1.000000e-06    4.356667e-03   -7.768000e-03    1.040843e+01
VA138M      0.000000e+00   -8.800000e-04   -4.000000e-06    6.630390e-01
HA139C      2.408333e-03   -4.196667e-03   -2.000000e-06    2.137357e+00
HA139D      5.313333e-03   -5.580000e-03   -1.500000e-04    1.024583e+00
HA139S      7.846667e-04   -1.946667e-03    0.000000e+00    3.526260e+00
HA139Q      4.050333e-03   -3.640000e-03   -1.000000e-06    2.652149e+00
HA139K      2.143333e-04    5.206667e-03    0.000000e+00    1.312481e+00
HA139P      2.365000e-03   -3.616667e-03   -1.000000e-06    4.266608e+00
HA139T      2.483667e-03   -6.303333e-03   -5.440000e-04    3.291766e+00
HA139F      2.498000e-03   -5.360000e-03   -5.240000e-04   -5.404370e-01
HA139A      2.404333e-03   -3.270000e-03    1.000000e-06    2.473551e+00
HA139G      2.517333e-03   -2.090000e-03    0.000000e+00    3.764737e+00
HA139I      4.079333e-03   -2.810000e-03   -2.000000e-06    4.140370e-01
HA139E      5.439667e-03   -2.473333e-03   -1.250000e-04    1.752281e+00
HA139L      4.202000e-03   -3.773333e-03   -1.100000e-05    3.738960e-01
HA139R     -1.664667e-03    1.726000e-02   -6.520000e-04    2.416146e+00
HA139W      3.767333e-03   -4.270000e-03   -2.100000e-05    3.556425e+00
HA139V      4.271667e-03   -2.976667e-03   -2.000000e-06    1.157106e+00
HA139N      2.161333e-03   -2.913333e-03   -5.250000e-04    3.831090e-01
HA139Y      7.356667e-04   -3.633333e-03    2.720000e-04    5.677220e-01
HA139M      4.107333e-03   -4.503333e-03    0.000000e+00   -4.320580e-01
KA140C      0.000000e+00    2.960000e-03    5.600000e-05    5.938530e-01
KA140D      2.300000e-05    5.023333e-03    9.900000e-05    1.338942e+00
KA140S     -3.333333e-07    3.053333e-03    4.700000e-05    1.750068e+00
KA140Q     -3.333333e-07    3.000000e-03    4.200000e-05    6.139930e-01
KA140P     -3.333333e-07    2.920000e-03    4.200000e-05    5.240661e+00
KA140T     -3.333333e-07    3.046667e-03    1.190000e-04    1.193335e+00
KA140F     -3.333333e-07    3.023333e-03   -3.200000e-05   -3.264800e-02
KA140A      0.000000e+00    2.986667e-03    4.600000e-05    9.539360e-01
KA140H      0.000000e+00    2.903333e-03   -3.000000e-06    7.000520e-01
KA140G      0.000000e+00    3.000000e-03    5.700000e-05    2.058844e+00
KA140I     -3.333333e-07    2.966667e-03    5.200000e-05    9.140600e-02
KA140E      3.466667e-05    8.616667e-03    3.840000e-04    1.074241e+00
KA140L     -3.333333e-07    2.980000e-03   -9.300000e-05   -7.743180e-01
KA140R      0.000000e+00   -5.223333e-03   -2.930000e-04    4.156780e-01
KA140W     -3.333333e-07    2.973333e-03   -2.430000e-04    1.117693e+00
KA140V     -3.333333e-07    2.936667e-03    5.400000e-05   -7.501400e-02
KA140N     -3.333333e-07    2.973333e-03    4.000000e-05    4.946490e-01
KA140Y     -3.333333e-07    2.993333e-03    7.900000e-05    9.004650e-01
KA140M     -3.333333e-07    2.980000e-03    4.200000e-05   -5.614190e-01
VA141C      2.333333e-05    3.333333e-06    0.000000e+00    1.714604e+00
VA141D      2.583333e-04   -6.300000e-04   -8.240000e-04    2.487779e+00
VA141S     -1.666667e-06    2.666667e-05   -1.000000e-06    3.161859e+00
VA141Q      2.333333e-05    1.833333e-04    9.060000e-04    1.968909e+00
VA141K     -1.833333e-05    1.966667e-04   -1.020000e-04    2.114404e+00
VA141P      2.000000e-06   -4.866667e-04   -1.290000e-04    5.203354e+00
VA141T     -1.000000e-06   -4.333333e-05   -1.490000e-04    1.846989e+00
VA141F      1.476667e-04   -3.180000e-03   -4.005000e-03    1.028268e+00
VA141A      2.300000e-05    7.000000e-05   -2.200000e-05    2.717929e+00
VA141H      2.233333e-05   -1.683333e-03   -2.080000e-04    2.250916e+00
VA141G      1.500000e-05    6.666667e-05    1.200000e-04    4.026869e+00
VA141I      0.000000e+00   -9.000000e-05   -1.610000e-04   -1.331399e+00
VA141E      1.623333e-04   -4.766667e-04   -5.410000e-04    2.300600e+00
VA141L      1.006667e-04   -3.666667e-05    8.600000e-05   -8.481980e-01
VA141R      2.973333e-04   -3.833333e-04    1.260000e-03    2.661726e+00
VA141W      3.073333e-04   -1.076667e-03   -1.010000e-03    4.357350e+00
VA141N      2.300000e-05   -1.000000e-04   -6.300000e-05    2.157797e+00
VA141Y      2.826667e-04   -3.210000e-03    4.890000e-04    3.646826e+00
VA141M     -3.333333e-07    4.233333e-04    1.353000e-03   -8.603340e-01
SA142C      0.000000e+00    9.000000e-05   -5.100000e-05    4.192200e-02
SA142D     -3.333333e-07    2.500000e-04   -2.560000e-04    1.042192e+00
SA142Q      0.000000e+00    3.666667e-05   -4.900000e-05    2.923940e-01
SA142K      0.000000e+00   -1.466667e-04   -5.600000e-05   -1.760170e-01
SA142P      0.000000e+00   -7.333333e-05   -6.800000e-05    2.873902e+00
SA142T      0.000000e+00   -1.800000e-04    2.400000e-05   -1.277350e-01
SA142F      0.000000e+00    1.200000e-04    1.000000e-06    1.505610e+00
SA142A      0.000000e+00    6.666667e-06   -9.600000e-05    4.722000e-01
SA142H      0.000000e+00   -6.033333e-04   -1.110000e-04    2.057857e+00
SA142G      0.000000e+00   -3.333333e-05   -5.100000e-05    8.022670e-01
SA142I      0.000000e+00    2.000000e-05   -5.400000e-05   -8.526080e-01
SA142E     -3.333333e-07   -3.333333e-05   -1.770000e-04    9.623020e-01
SA142L      0.000000e+00    1.100000e-04   -8.000000e-06   -5.661070e-01
SA142R      0.000000e+00   -5.033333e-04    3.900000e-05    4.402300e-02
SA142W     -3.333333e-07    6.666667e-06   -6.500000e-05    3.428886e+00
SA142V      0.000000e+00    1.033333e-04   -4.300000e-05   -6.186430e-01
SA142N      0.000000e+00    2.666667e-05   -1.500000e-05    6.530090e-01
SA142Y      0.000000e+00    9.000000e-05   -1.470000e-04    2.455553e+00
SA142M      0.000000e+00    2.000000e-04   -1.700000e-05   -9.466150e-01
GA143C      0.000000e+00   -1.933333e-04   -6.130000e-04    5.688016e+00
GA143D     -3.333333e-07    3.800000e-04    1.166000e-03    9.931852e+00
GA143S      0.000000e+00    3.066667e-04    6.940000e-04    5.970627e+00
GA143Q      0.000000e+00   -7.356667e-03   -2.216800e-02    9.448314e+00
GA143K      0.000000e+00    2.710000e-03    2.835000e-03    9.444105e+00
GA143P      0.000000e+00   -4.966667e-04   -1.319000e-03    1.020110e+01
GA143T      0.000000e+00    8.666667e-04    2.294000e-03    8.098716e+00
GA143F      0.000000e+00    2.866667e-04   -3.248000e-03    1.171394e+01
GA143A      0.000000e+00   -3.200000e-04   -9.940000e-04    3.835380e+00
GA143H      0.000000e+00    2.353333e-03    3.761000e-03    1.571970e+01
GA143I      0.000000e+00   -1.276667e-03   -8.053000e-03    1.011261e+01
GA143E     -3.333333e-07    1.100000e-04    1.405000e-03    1.013810e+01
GA143L      0.000000e+00   -8.766667e-04   -5.277000e-03    9.389050e+00
GA143R      2.100000e-05    2.313333e-03    5.355000e-03    9.591053e+00
GA143W      0.000000e+00    2.396667e-03    4.214000e-03    1.410354e+01
GA143V      0.000000e+00    3.723333e-03    1.107400e-02    8.480260e+00
GA143N      0.000000e+00    3.916667e-03    1.148100e-02    8.785345e+00
GA143Y      0.000000e+00    1.200000e-04   -3.758000e-03    1.209671e+01
GA143M      0.000000e+00   -9.200000e-04   -6.219000e-03    6.918075e+00
TA144C      0.000000e+00    0.000000e+00    7.000000e-06   -3.790600e-02
TA144D      0.000000e+00    2.333333e-05   -1.100000e-05    4.886430e-01
TA144S      0.000000e+00    0.000000e+00    0.000000e+00    6.453020e-01
TA144Q      0.000000e+00   -3.333333e-06    1.200000e-05   -1.591210e-01
TA144K      0.000000e+00   -6.666667e-06    1.200000e-05   -7.958890e-01
TA144P      0.000000e+00    0.000000e+00   -1.000000e-06    1.352236e+00
TA144F      0.000000e+00   -6.666667e-06    1.500000e-05   -3.016620e-01
TA144A      0.000000e+00    0.000000e+00   -1.000000e-06    4.706870e-01
TA144H      0.000000e+00    0.000000e+00    7.100000e-05    3.092700e-01
TA144G      0.000000e+00    0.000000e+00    1.300000e-05    1.398612e+00
TA144I      0.000000e+00    1.666667e-05    1.500000e-05   -1.030846e+00
TA144E      0.000000e+00    1.000000e-05   -1.300000e-04   -6.510000e-04
TA144L      0.000000e+00    0.000000e+00    1.300000e-05   -6.775320e-01
TA144R      0.000000e+00   -1.000000e-05    2.600000e-05   -8.161570e-01
TA144W      0.000000e+00    0.000000e+00   -9.000000e-06    7.615900e-02
TA144V      0.000000e+00    0.000000e+00    4.600000e-05   -6.162860e-01
TA144N      0.000000e+00   -3.333333e-06    1.400000e-05    4.288730e-01
TA144Y      0.000000e+00    0.000000e+00    8.000000e-06   -1.585940e-01
TA144M      0.000000e+00    3.333333e-06    1.600000e-05   -5.846570e-01
GA145C      0.000000e+00   -8.966667e-04   -2.700000e-03    3.815075e+00
GA145D      0.000000e+00   -1.033333e-03   -2.804000e-03    4.954701e+00
GA145S      0.000000e+00   -3.066667e-04   -9.360000e-04    4.285955e+00
GA145Q      0.000000e+00   -3.466667e-04   -1.050000e-03    4.625111e+00
GA145K      0.000000e+00    1.066667e-04   -1.020000e-04    4.521247e+00
GA145P      0.000000e+00   -1.443333e-03   -4.178000e-03    7.608700e+00
GA145T      0.000000e+00   -1.823333e-03   -5.422000e-03    5.926870e+00
GA145F      0.000000e+00   -4.600000e-04   -1.380000e-03    4.661130e+00
GA145A      0.000000e+00   -2.366667e-04   -7.290000e-04    3.535331e+00
GA145H      0.000000e+00    1.433333e-04    4.220000e-04    5.630904e+00
GA145I      0.000000e+00   -1.866667e-04   -5.580000e-04    5.969920e+00
GA145E      0.000000e+00   -1.600000e-04   -3.850000e-04    5.068499e+00
GA145L      0.000000e+00   -9.666667e-05   -2.960000e-04    3.688404e+00
GA145R     -3.666667e-06    1.466667e-04   -4.810000e-04    4.750055e+00
GA145W      0.000000e+00   -2.666667e-05   -4.520000e-04    5.402112e+00
GA145V      0.000000e+00   -1.303333e-03   -3.932000e-03    5.751689e+00
GA145N      0.000000e+00   -7.866667e-04   -2.377000e-03    4.360567e+00
GA145Y     -4.000000e-06    3.800000e-04    1.002000e-03    4.765984e+00
GA145M      0.000000e+00    3.866667e-04    1.158000e-03    3.466834e+00
PA146C      0.000000e+00    0.000000e+00    1.000000e-06    1.786363e+00
PA146D      0.000000e+00   -7.000000e-04   -5.840000e-04    1.565148e+00
PA146S      0.000000e+00   -2.333333e-05   -8.200000e-05    1.830481e+00
PA146Q      0.000000e+00   -9.000000e-05   -3.580000e-04    1.528904e+00
PA146K      0.000000e+00    8.700000e-04    9.470000e-04    1.186365e+00
PA146T      0.000000e+00    3.333333e-06   -4.200000e-05    1.974489e+00
PA146F      0.000000e+00   -6.666667e-06   -2.600000e-05    1.186060e+00
PA146A      0.000000e+00   -2.333333e-05   -1.000000e-06    1.640916e+00
PA146H      0.000000e+00    2.666667e-05    7.000000e-06    1.531993e+00
PA146G      0.000000e+00    2.000000e-05    0.000000e+00    2.115601e+00
PA146I      0.000000e+00   -2.000000e-05   -2.510000e-04    1.517642e+00
PA146E      0.000000e+00   -3.800000e-04   -7.170000e-04    1.495461e+00
PA146L      0.000000e+00    1.333333e-05   -1.010000e-04    1.412019e+00
PA146R      0.000000e+00   -1.920000e-03   -8.031000e-03    1.275154e+00
PA146W      0.000000e+00   -7.666667e-05   -1.910000e-04    1.324735e+00
PA146V      0.000000e+00    5.000000e-05   -4.100000e-05    1.836508e+00
PA146N      0.000000e+00    2.000000e-05    0.000000e+00    1.675775e+00
PA146Y      0.000000e+00   -5.666667e-05   -2.600000e-05    1.237659e+00
PA146M      0.000000e+00   -5.133333e-04   -1.579000e-03    1.441219e+00
CA147D      0.000000e+00   -2.223333e-03   -4.270000e-03    6.445383e+00
CA147S      0.000000e+00    2.203333e-03   -8.420000e-04    4.549983e+00
CA147Q      0.000000e+00    2.876667e-03   -3.177000e-03    4.724837e+00
CA147K      0.000000e+00    2.643667e-02    5.186000e-02    5.113120e+00
CA147P      0.000000e+00   -9.700000e-04   -3.399000e-03    5.797192e+00
CA147T      0.000000e+00   -2.633333e-03   -1.664000e-03    4.800941e+00
CA147F      0.000000e+00    3.903000e-02    6.009800e-02    1.000066e+01
CA147A      0.000000e+00   -1.190000e-03   -4.328000e-03    3.978893e+00
CA147H      0.000000e+00    6.443333e-03    7.724000e-03    1.086727e+01
CA147G      0.000000e+00   -1.273333e-03   -1.950000e-04    4.893554e+00
CA147I      0.000000e+00    5.923333e-03   -2.983000e-03    4.070420e+00
CA147E      0.000000e+00   -1.826667e-03    4.255000e-03    5.999514e+00
CA147L      0.000000e+00   -9.400000e-04   -1.045100e-02    4.147439e+00
CA147R      0.000000e+00    2.721333e-02    4.277500e-02    5.853353e+00
CA147W      0.000000e+00    5.746000e-02    1.160350e-01    1.238448e+01
CA147V      0.000000e+00    2.336667e-03    2.808000e-03    4.203382e+00
CA147N      0.000000e+00    2.396667e-03    2.233000e-03    5.101315e+00
CA147Y      0.000000e+00    4.479333e-02    7.006100e-02    1.103808e+01
CA147M      0.000000e+00    1.198667e-02    1.860800e-02    2.310850e+00
AA148C      0.000000e+00   -2.050000e-03   -1.352300e-02    1.728240e-01
AA148D      0.000000e+00   -2.843000e-02   -3.201600e-02   -1.103630e-01
AA148S      0.000000e+00    1.800000e-04   -5.310000e-04    5.192600e-02
AA148Q      0.000000e+00   -1.212000e-02    1.417000e-03   -1.062450e-01
AA148K      0.000000e+00   -1.371000e-02   -6.110000e-04   -1.124220e-01
AA148P      0.000000e+00    1.746667e-03   -1.830200e-02   -7.683730e-01
AA148T      0.000000e+00    3.766667e-04   -6.050000e-03    5.377290e-01
AA148F      0.000000e+00   -2.483333e-03   -1.055800e-02   -1.435900e-01
AA148H      0.000000e+00   -2.023333e-03   -2.246000e-03    1.974740e-01
AA148G      0.000000e+00   -4.573333e-03   -8.905000e-03    2.034000e-01
AA148I      0.000000e+00   -1.104000e-02   -2.192500e-02    3.816180e-01
AA148E      0.000000e+00   -5.511333e-02   -6.654500e-02   -3.180710e-01
AA148L      0.000000e+00   -5.400000e-03   -1.763500e-02   -1.652700e-01
AA148R      1.000000e-06   -7.686667e-03    9.644000e-03   -1.701350e-01
AA148W      0.000000e+00   -5.286667e-03   -2.080000e-02   -2.343900e-01
AA148V      0.000000e+00    3.356667e-03   -5.121000e-03    6.783220e-01
AA148N      0.000000e+00   -5.366667e-03   -5.935000e-03    1.156500e-02
AA148Y      0.000000e+00   -4.793333e-03   -5.738000e-03   -1.201340e-01
AA148M      0.000000e+00   -1.143667e-02   -2.420900e-02   -2.706350e-01
GA149C      0.000000e+00    8.702667e-02    1.471030e-01    4.489675e+00
GA149D      0.000000e+00    1.204367e-01    1.021990e-01    5.333600e+00
GA149S      0.000000e+00    7.651333e-02    1.068840e-01    4.386460e+00
GA149Q      0.000000e+00    9.388000e-02    1.513500e-01    5.732861e+00
GA149K      0.000000e+00    1.085467e-01    1.656270e-01    5.383398e+00
GA149P      0.000000e+00    1.159567e-01    1.470580e-01    8.367537e+00
GA149T      0.000000e+00    1.438000e-01    2.151630e-01    7.569331e+00
GA149F      0.000000e+00    1.720067e-01    5.531300e-02    7.037350e+00
GA149A      0.000000e+00    5.435000e-02    9.196400e-02    3.592798e+00
GA149H      0.000000e+00    1.275733e-01    1.351530e-01    7.630574e+00
GA149I      0.000000e+00    8.869000e-02    6.130200e-02    9.301032e+00
GA149E      0.000000e+00    8.094667e-02    1.221850e-01    5.887302e+00
GA149L      0.000000e+00    9.382333e-02    5.682800e-02    5.940442e+00
GA149R      0.000000e+00    1.034233e-01    1.365010e-01    5.632980e+00
GA149W      0.000000e+00    2.245467e-01    1.903120e-01    8.245319e+00
GA149V      0.000000e+00    1.094900e-01    1.656300e-01    8.283998e+00
GA149N      0.000000e+00    1.357100e-01    1.716770e-01    5.328458e+00
GA149Y      0.000000e+00    1.448467e-01    8.657900e-02    7.249192e+00
GA149M      0.000000e+00    6.522333e-02    2.035700e-02    4.892238e+00
DA150C      0.000000e+00   -2.766667e-04   -1.275000e-03    4.058360e-01
DA150S      0.000000e+00    6.400000e-04    4.500000e-04    3.038680e-01
DA150Q      0.000000e+00   -2.550000e-03    1.212000e-03   -1.301870e-01
DA150K      0.000000e+00   -4.133333e-04   -5.525500e-02   -4.264420e-01
DA150P      0.000000e+00    1.429667e-02    3.981000e-03    4.599140e-01
DA150T      0.000000e+00   -3.370000e-03   -4.640000e-04   -4.609500e-02
DA150F      0.000000e+00    1.633333e-03    5.065000e-03   -8.025820e-01
DA150A      0.000000e+00   -1.496667e-03    6.795000e-03    5.959180e-01
DA150H      0.000000e+00   -4.293333e-03    4.299000e-03   -6.619500e-02
DA150G      0.000000e+00    1.666667e-03    1.328700e-02    3.835150e-01
DA150I      0.000000e+00   -3.280000e-03   -7.528000e-03   -9.444600e-02
DA150E      0.000000e+00   -1.778667e-02    3.880100e-02   -5.786730e-01
DA150L      0.000000e+00   -3.443333e-03    2.310000e-04   -7.211870e-01
DA150R      0.000000e+00   -2.193667e-02   -9.334100e-02   -1.837300e-01
DA150W      0.000000e+00   -5.793333e-03    1.412900e-02   -2.079000e-02
DA150V      0.000000e+00   -7.830000e-03   -2.024000e-03   -4.912800e-02
DA150N      0.000000e+00    7.676667e-03    1.635000e-03   -1.969510e-01
DA150Y      0.000000e+00    5.096667e-03    9.544000e-03   -6.459760e-01
DA150M      0.000000e+00   -3.700000e-03   -1.059600e-02   -4.055540e-01
FA151C      0.000000e+00    6.110333e-02    1.085550e-01    2.001043e+00
FA151D      0.000000e+00   -5.816333e-02    1.031540e-01    2.751408e+00
FA151S      0.000000e+00    3.356000e-02   -1.948700e-02    2.857989e+00
FA151Q      0.000000e+00    1.892667e-02    1.030060e-01    1.681645e+00
FA151K      0.000000e+00    4.810333e-02   -2.630000e-03    9.873870e-01
FA151P      0.000000e+00    1.368800e-01    1.320740e-01    3.620104e+00
FA151T      0.000000e+00    1.181667e-02    2.193700e-02    2.296696e+00
FA151A      0.000000e+00    1.059367e-01    1.355030e-01    2.464566e+00
FA151H      0.000000e+00    4.245333e-02    1.030860e-01    1.663477e+00
FA151G      0.000000e+00    1.317800e-01    1.460880e-01    3.541665e+00
FA151I      0.000000e+00    3.035667e-02    9.919500e-02    1.684299e+00
FA151E      0.000000e+00   -8.204000e-02    1.017710e-01    2.227535e+00
FA151L      0.000000e+00    2.692667e-02    9.626600e-02    2.880020e-01
FA151R      0.000000e+00    7.724000e-02    4.734300e-02    1.292303e+00
FA151W      0.000000e+00   -2.485333e-02   -9.307000e-03    5.804540e-01
FA151V      0.000000e+00    5.362667e-02    1.032180e-01    1.878441e+00
FA151N      0.000000e+00    7.897000e-02    1.026390e-01    2.236035e+00
FA151Y      0.000000e+00   -5.300000e-03   -1.167000e-02    2.813560e-01
FA151M      0.000000e+00    1.951000e-02    9.042100e-02    3.618760e-01
AA152C      0.000000e+00   -2.713000e-02   -3.900900e-02   -4.482430e-01
AA152D     -2.366667e-05   -4.996667e-02   -6.252700e-02    1.458904e+00
AA152S      0.000000e+00   -2.320333e-02   -6.601800e-02    1.138980e+00
AA152Q     -6.666667e-07   -5.970667e-02   -1.053020e-01    1.713650e+00
AA152K      0.000000e+00   -1.489967e-01   -2.661510e-01    1.516085e+00
AA152P      0.000000e+00    9.100000e-04    4.550000e-04   -1.401726e+00
AA152T      0.000000e+00   -1.517000e-02   -2.626300e-02    7.830460e-01
AA152F      0.000000e+00    9.406667e-02    1.736900e-01    5.319848e+00
AA152H      0.000000e+00    1.600333e-02    5.599300e-02    4.101292e+00
AA152G      0.000000e+00    3.028000e-02    4.127600e-02    1.776167e+00
AA152I      0.000000e+00   -1.896667e-02   -5.144500e-02    2.668530e-01
AA152E     -1.333333e-06   -6.412667e-02   -1.102380e-01    1.791245e+00
AA152L      0.000000e+00   -4.634333e-02   -1.015930e-01   -9.860700e-01
AA152R      3.333333e-07   -6.756333e-02   -1.010300e-01    2.267459e+00
AA152W      0.000000e+00    9.933333e-02    1.718380e-01    6.199688e+00
AA152V      0.000000e+00   -2.516667e-03    7.491000e-03    3.664020e-01
AA152N      0.000000e+00   -2.869333e-02   -3.441600e-02    7.094310e-01
AA152Y      0.000000e+00    1.353667e-01    2.971390e-01    7.716920e+00
AA152M      0.000000e+00   -7.098667e-02   -1.330470e-01   -1.641725e+00
FA153C      3.333333e-07    7.628833e-01    1.260736e+00    3.658591e+00
FA153D     -3.666667e-06    1.028910e+00    1.824838e+00    4.232508e+00
FA153S      0.000000e+00    1.312713e+00    2.183213e+00    3.970847e+00
FA153Q      0.000000e+00    8.418367e-01    1.461457e+00    3.579521e+00
FA153K      0.000000e+00    5.499567e-01    8.134990e-01    3.051030e+00
FA153P      0.000000e+00    1.146457e+00    2.044062e+00    6.417890e+00
FA153T      0.000000e+00    8.270000e-01    1.310947e+00    3.572119e+00
FA153A      0.000000e+00    9.854533e-01    1.723460e+00    4.090065e+00
FA153H      0.000000e+00    3.621967e-01    6.553140e-01    3.149167e+00
FA153G      0.000000e+00    1.543210e+00    2.666800e+00    4.303321e+00
FA153I      0.000000e+00    1.366333e-01    3.592960e-01    2.401580e+00
FA153E      9.666667e-06    1.037217e+00    1.776094e+00    4.045821e+00
FA153L      0.000000e+00    1.356333e-02    3.061800e-02    1.807099e+00
FA153R      0.000000e+00    7.129633e-01    1.068380e+00    3.567897e+00
FA153W      0.000000e+00    8.917667e-02    1.944820e-01    2.942840e+00
FA153V      0.000000e+00    1.318800e-01    1.142960e-01    3.014996e+00
FA153N      0.000000e+00    8.847500e-01    1.521050e+00    3.510031e+00
FA153Y      0.000000e+00    1.136433e-01    2.209840e-01    1.198541e+00
FA153M      0.000000e+00    2.577700e-01    4.946720e-01    1.156302e+00
HA154C      2.000000e-04    5.976433e-01    1.211229e+00    5.936340e-01
HA154D     -2.016000e-03    5.477667e-02    1.967490e-01    1.842137e+00
HA154S      1.733333e-05    3.413733e-01    7.252510e-01    1.580247e+00
HA154Q     -5.923333e-04    4.853533e-01    1.027428e+00    1.876094e+00
HA154K      1.120000e-04    7.847867e-01    1.452973e+00    1.697964e+00
HA154P      5.600000e-05    8.663100e-01    1.441403e+00    1.001383e+00
HA154T      7.033333e-05    6.696967e-01    1.218358e+00    2.032002e+00
HA154F     -1.593667e-03    9.114467e-01    1.798919e+00    4.507550e-01
HA154A      8.466667e-05    7.192600e-01    1.373519e+00    8.335630e-01
HA154G     -2.766667e-05    6.858167e-01    1.339726e+00    1.919486e+00
HA154I     -1.610000e-04    1.035400e+00    1.886482e+00    1.907744e+00
HA154E     -3.253333e-03   -8.122333e-02   -7.092400e-02    2.507773e+00
HA154L     -9.333333e-05    7.873600e-01    1.566657e+00    8.596490e-01
HA154R      5.516667e-04    8.907367e-01    1.509911e+00    2.081815e+00
HA154W      1.266667e-05    1.232930e+00    2.304793e+00    9.982345e+00
HA154V      1.923333e-04    9.132100e-01    1.685013e+00    2.214128e+00
HA154N      2.130000e-04    1.878267e-01    2.391420e-01    8.273930e-01
HA154Y     -1.706667e-04    9.714433e-01    1.945466e+00    1.242479e+00
HA154M     -3.033333e-05    7.141900e-01    1.441387e+00   -7.508790e-01
KA155C     -1.036667e-04   -6.278667e-02   -2.317770e-01    7.052120e-01
KA155D     -2.960000e-03    3.156067e-01    4.686290e-01    7.609930e-01
KA155S     -8.266667e-05    6.041467e-01    1.017653e+00    5.814860e-01
KA155Q     -1.460000e-04    4.199333e-02    5.485700e-02    3.501490e-01
KA155P     -9.566667e-05    1.047553e+00    1.338204e+00    3.814829e+00
KA155T     -1.923333e-04    2.017567e-01    5.001570e-01    8.326990e-01
KA155F     -4.366667e-04    3.591867e-01    3.053200e-01    6.472600e-01
KA155A     -4.133333e-05    4.928500e-01    9.272690e-01    3.386420e-01
KA155H     -3.346667e-04    6.103567e-01    9.507590e-01    1.113237e+00
KA155G     -1.080000e-04    8.381133e-01    1.555483e+00    9.530870e-01
KA155I     -1.690000e-04   -2.486767e-01   -4.389210e-01    5.055660e-01
KA155E     -3.598667e-03   -3.958333e-02    4.146500e-02    5.180890e-01
KA155L     -2.000000e-05   -5.517467e-01   -1.004178e+00    1.015090e-01
KA155R     -1.166667e-04    9.492333e-02    1.455070e-01   -4.062200e-02
KA155W     -1.857000e-03    5.231867e-01    6.987760e-01    8.846450e-01
KA155V     -1.596667e-04   -2.745667e-02   -2.704600e-02    8.663700e-01
KA155N      1.003333e-04    2.150333e-02    5.965500e-02    8.234310e-01
KA155Y     -7.193333e-04    3.883500e-01    4.130120e-01    7.485600e-01
KA155M     -4.200000e-05   -6.468033e-01   -1.185285e+00    1.117450e-01
EA156C      6.389333e-03    4.303333e-02    5.043400e-02    3.380710e-01
EA156D      4.420000e-04   -6.385333e-02   -1.443010e-01    1.324070e-01
EA156S      6.783667e-03   -2.031000e-02   -5.330600e-02    3.539540e-01
EA156Q      6.630000e-03   -8.961667e-02   -2.473880e-01   -8.266000e-02
EA156K      1.438067e-02   -1.159667e-02   -1.425970e-01   -3.779520e-01
EA156P      6.639667e-03    6.450767e-01    1.408755e+00    3.948930e-01
EA156T      6.491667e-03    1.259667e-02   -2.293500e-02    1.092210e+00
EA156F      6.875333e-03   -8.713000e-02   -2.428320e-01   -4.587570e-01
EA156A      6.659667e-03   -9.746667e-03   -5.871500e-02    2.864220e-01
EA156H      7.101667e-03   -7.389333e-02   -2.153510e-01    3.448870e-01
EA156G      6.639333e-03   -1.471800e-01   -3.149530e-01    6.417290e-01
EA156I      6.603000e-03   -7.192667e-02   -2.246810e-01    2.563080e-01
EA156L      6.479000e-03   -5.855667e-02   -1.982310e-01   -6.660800e-01
EA156R      3.038400e-02   -1.150633e-01   -9.288700e-02   -4.233640e-01
EA156W      7.262333e-03   -2.352667e-01   -5.029860e-01   -2.301690e-01
EA156V      6.498333e-03    2.482667e-02    1.647300e-02    6.323720e-01
EA156N      6.637000e-03   -5.590000e-02   -1.708740e-01    1.707000e-01
EA156Y      6.595333e-03   -1.134767e-01   -2.607460e-01   -2.588450e-01
EA156M      6.299333e-03   -4.839000e-02   -1.850490e-01   -7.018880e-01
GA157C     -8.166667e-05    2.120773e+00    6.106073e+00    3.575880e+00
GA157D     -5.196667e-03    5.797420e+00    1.161176e+01    2.868525e+00
GA157S     -5.733333e-05    2.438150e+00    5.484020e+00    3.178163e+00
GA157Q     -1.696667e-04    5.251117e+00    1.087501e+01    2.688143e+00
GA157K      7.182000e-03    4.105313e+00    1.017114e+01    2.743666e+00
GA157P     -1.326667e-04    2.603817e+00    7.327000e+00    6.474282e+00
GA157T     -6.966667e-05    4.077147e+00    9.465062e+00    4.001252e+00
GA157F      5.120000e-04    2.760447e+00    9.400163e+00    2.776200e+00
GA157A     -1.233333e-05    1.217263e+00    3.091264e+00    3.074004e+00
GA157H     -2.100000e-05    2.107491e+01    4.061050e+01    2.905428e+00
GA157I      2.386667e-04    4.786197e+00    1.425700e+01    4.630565e+00
GA157E     -9.147333e-03    5.838230e+00    1.125283e+01    2.960064e+00
GA157L      1.223333e-04    4.130010e+00    1.175558e+01    2.986316e+00
GA157R      1.908800e-02    4.788990e+00    1.130890e+01    2.727528e+00
GA157W      2.499333e-03    4.818707e+00    1.256729e+01    3.052920e+00
GA157V     -2.390000e-04    2.826437e+00    8.550904e+00    4.655837e+00
GA157N     -1.076667e-04    4.921037e+00    1.080076e+01    2.828595e+00
GA157Y      1.909000e-03    3.240963e+00    1.034647e+01    2.852991e+00
GA157M     -7.666667e-05    3.386863e+00    1.019560e+01    2.956610e+00
AA158C      3.046000e-03   -5.179333e-02   -1.007400e-02    3.215220e-01
AA158D     -4.746667e-03    3.516667e-02    8.418400e-02    1.708250e+00
AA158S      5.333333e-06    3.888333e-02   -2.741000e-03    6.723380e-01
AA158Q     -2.126667e-04    2.507233e-01    3.175100e-02    4.092650e-01
AA158K      9.833667e-03   -1.583333e-01    6.331000e-02   -6.500830e-01
AA158P      1.186667e-04    5.488833e-01    1.210223e+00    1.725341e+00
AA158T      2.574667e-03    4.915333e-02   -3.250000e-03    2.668391e+00
AA158F      2.896667e-03   -1.971967e-01   -1.618780e-01   -1.757301e+00
AA158H      1.115667e-03    2.066667e-02   -3.332000e-03    3.459200e-01
AA158G     -1.933333e-05    4.699667e-02   -9.141000e-03    6.465640e-01
AA158I      5.088000e-03   -2.101867e-01   -5.757500e-02    1.428885e+00
AA158E     -8.127667e-03    4.698867e-01    2.272500e-01    1.234299e+00
AA158L      5.580000e-03   -1.951433e-01   -5.145800e-02   -1.706647e+00
AA158R      3.030433e-02   -4.150833e-01   -1.127780e-01   -5.478960e-01
AA158W      1.130000e-04   -5.819567e-01   -5.870670e-01   -5.578990e-01
AA158V      6.373333e-04   -8.693000e-02   -2.586800e-02    1.667080e+00
AA158N      8.736667e-04    3.145000e-02    1.688700e-02    4.935830e-01
AA158Y      1.957667e-03   -3.078233e-01   -1.822300e-01   -1.377497e+00
AA158M     -8.366667e-05   -5.165133e-01   -2.698390e-01   -1.895161e+00
FA159C     -1.060000e-04    2.492333e+00    2.048400e-02    2.693111e+00
FA159D     -6.770000e-04    3.065807e+00    6.485000e-02    3.909724e+00
FA159S     -7.400000e-05    2.871267e+00    4.498000e-02    3.732429e+00
FA159Q     -6.433333e-05    2.430710e+00    1.100700e-02    2.455654e+00
FA159K      3.733333e-05    1.766973e+00   -1.582320e-01    1.619274e+00
FA159P      0.000000e+00    2.503160e+00    5.761000e-02    4.289894e+00
FA159T     -6.466667e-05    2.589030e+00    3.587100e-02    2.843002e+00
FA159A     -7.400000e-05    2.804880e+00    4.771400e-02    2.911219e+00
FA159H      0.000000e+00    1.750783e+00    5.778000e-03    2.328703e+00
FA159G     -7.400000e-05    2.919967e+00    4.564500e-02    4.252841e+00
FA159I      0.000000e+00    2.024833e+00    2.777900e-02    1.445116e+00
FA159E     -6.860000e-04    2.930700e+00    6.930200e-02    2.902502e+00
FA159L      0.000000e+00    1.659220e+00    1.615700e-02    2.409160e-01
FA159R      1.493333e-04    2.277057e+00   -1.042010e-01    2.117191e+00
FA159W     -1.363333e-04    4.434200e-01    6.013200e-02    6.687560e-01
FA159V      0.000000e+00    2.357480e+00    4.817600e-02    1.764810e+00
FA159N     -7.400000e-05    2.705500e+00    2.658500e-02    3.179948e+00
FA159Y      0.000000e+00    7.042567e-01   -9.470000e-04    2.663220e-01
FA159M      0.000000e+00    9.440233e-01   -4.748000e-03    2.803170e-01
FA160C      1.666667e-06    2.202667e-02   -2.458000e-02    3.481745e+00
FA160D     -7.566667e-05   -3.196667e-03   -3.464300e-02    5.114513e+00
FA160S      5.666667e-06    1.973667e-02   -3.651500e-02    5.378165e+00
FA160Q      0.000000e+00    1.293000e-02   -2.924900e-02    4.832178e+00
FA160K      6.666667e-07    2.440333e-02   -1.116100e-02    4.582553e+00
FA160P     -2.333333e-06    3.372000e-02   -2.568800e-02    4.889339e+00
FA160T     -1.666667e-06    2.938667e-02   -2.629300e-02    4.873964e+00
FA160A      7.000000e-06    2.008333e-02   -2.812700e-02    4.145705e+00
FA160H      3.333333e-07    4.446667e-03   -9.022000e-03    3.208225e+00
FA160G      8.333333e-06    2.372333e-02   -4.006800e-02    5.693553e+00
FA160I     -2.000000e-06    1.553667e-02   -2.045800e-02    4.361882e+00
FA160E     -1.433333e-05   -1.966333e-02   -4.984500e-02    5.739324e+00
FA160L      0.000000e+00    2.099333e-02   -2.259000e-02    1.577485e+00
FA160R     -2.400000e-05    5.456667e-02    3.365700e-02    7.725405e+00
FA160W      6.666667e-07    1.419333e-02   -1.842700e-02    8.061983e+00
FA160V     -1.000000e-06    2.983333e-02   -2.923500e-02    3.723879e+00
FA160N     -6.666667e-07    1.985333e-02   -2.311100e-02    3.350519e+00
FA160Y      0.000000e+00    1.070333e-02    1.214500e-02    2.729084e+00
FA160M     -1.666667e-06    1.362333e-02   -2.700900e-02    9.896990e-01
LA161C      0.000000e+00    1.497667e-02    7.110000e-04    2.578635e+00
LA161D      3.600000e-05   -1.335700e-01   -6.665300e-02    4.132770e+00
LA161S      2.333333e-06    6.222000e-02    3.952000e-03    4.299233e+00
LA161Q      1.186667e-04   -2.571000e-02    1.592000e-03    2.844556e+00
LA161K      1.565667e-03    1.165333e-01    2.926700e-02    3.325766e+00
LA161P     -1.807004e-22    5.570000e-03    3.224000e-03    5.979932e+00
LA161T      1.000000e-06    5.171333e-02    4.750000e-04    3.657441e+00
LA161F     -6.666667e-07    1.337267e-01   -1.205800e-02    2.951804e+00
LA161A      2.333333e-06    7.389333e-02    3.453000e-03    3.038224e+00
LA161H      2.666667e-06    6.410000e-03    7.790000e-04    2.690517e+00
LA161G     -1.866667e-05    4.845000e-02    3.742000e-03    4.474388e+00
LA161I      1.000000e-06    2.891867e-01    9.498000e-03    1.981533e+00
LA161E      5.633333e-05   -1.453100e-01   -6.937200e-02    4.270292e+00
LA161R      3.843333e-04    4.862000e-01    7.478500e-02    6.593626e+00
LA161W     -2.466667e-05    4.227233e-01   -1.644800e-02    1.479158e+01
LA161V      3.666667e-06    2.524167e-01    2.332000e-03    2.647949e+00
LA161N      6.666667e-07   -4.910000e-03    2.094000e-03    3.133868e+00
LA161Y      2.666667e-06    3.945367e-01   -1.248600e-02    9.329673e+00
LA161M      6.666667e-07    3.550333e-02    3.562000e-03    4.245400e-02
YA162C      6.666667e-07    1.951000e-02   -2.558000e-03    4.837179e+00
YA162D      6.666667e-07   -7.926000e-02   -7.971900e-02    5.654502e+00
YA162S      6.666667e-07    5.825667e-02    1.497700e-02    4.783503e+00
YA162Q      6.666667e-07    3.215667e-02    5.190000e-03    4.890582e+00
YA162K      6.666667e-07    6.709667e-02    9.620000e-03    5.503979e+00
YA162P      6.666667e-07    6.722333e-02    5.281500e-02    7.160380e+00
YA162T      6.666667e-07    5.647333e-02    9.263000e-03    4.253380e+00
YA162F      6.666667e-07    1.438667e-02    4.531000e-03    1.598271e+00
YA162A      6.666667e-07    5.651667e-02    2.987500e-02    5.118321e+00
YA162H      6.666667e-07    1.475667e-02   -3.350000e-04    4.333472e+00
YA162G      6.666667e-07    8.915667e-02    3.907300e-02    4.722129e+00
YA162I      6.666667e-07   -1.157333e-02   -5.569000e-03    4.940200e+00
YA162E      6.666667e-07   -6.640000e-02   -5.254900e-02    5.774087e+00
YA162L      6.666667e-07    1.900000e-02    1.421900e-02    2.286397e+00
YA162R      6.666667e-07    9.354333e-02    3.129000e-03    7.244123e+00
YA162W      6.666667e-07    9.186667e-03    1.642400e-02    4.009762e+00
YA162V      6.666667e-07    2.046000e-02    1.515400e-02    4.950185e+00
YA162N      6.666667e-07    2.074667e-02   -2.637000e-03    4.633675e+00
YA162M      6.666667e-07    2.332667e-02    1.101200e-02    2.015782e+00
DA163C     -2.333333e-06    1.610683e+00    7.242440e-01    6.194320e-01
DA163S     -2.333333e-06    1.761883e+00    7.586450e-01    1.259690e+00
DA163Q     -2.333333e-06    1.797760e+00    5.612290e-01    5.368150e-01
DA163K     -2.333333e-06    2.179890e+00    1.203282e+00    2.380670e-01
DA163P     -2.333333e-06    2.547523e+00    7.866770e-01    7.091999e+00
DA163T     -2.333333e-06    1.788387e+00    7.586930e-01    9.574350e-01
DA163F     -2.333333e-06    1.989803e+00    8.589420e-01   -2.446740e-01
DA163A     -2.333333e-06    2.056630e+00    7.196600e-01    9.627000e-01
DA163H     -2.333333e-06    4.188327e+00    9.579750e-01    7.908260e-01
DA163G     -2.333333e-06    2.267160e+00    8.563100e-01    1.642535e+00
DA163I     -2.333333e-06    2.083893e+00    6.861690e-01    7.087910e-01
DA163E     -2.333333e-06    9.161967e-01   -3.176270e-01    6.239750e-01
DA163L     -2.333333e-06    1.654823e+00    6.864580e-01   -5.048300e-01
DA163R     -2.333333e-06    1.835010e+00    1.220713e+00    3.097180e-01
DA163W     -2.333333e-06    2.662750e+00    2.993000e-02   -1.424420e-01
DA163V     -2.333333e-06    1.888760e+00    7.493530e-01    1.054196e+00
DA163N     -2.333333e-06    1.117677e+00    5.689480e-01    3.879440e-01
DA163Y     -3.333333e-07    2.415017e+00    1.043326e+00   -2.022500e-01
DA163M     -2.333333e-06    1.408143e+00    5.044590e-01   -3.482110e-01
RA164C      6.666667e-07    1.529913e+00    2.101649e+00    9.570050e-01
RA164D      6.666667e-07    3.150977e+00    2.107660e+00    1.967888e+00
RA164S      6.666667e-07    2.108687e+00    2.265856e+00    6.834180e-01
RA164Q      6.666667e-07    1.592013e+00    2.008790e+00    8.387310e-01
RA164K      6.666667e-07    1.409533e-01    6.841770e-01    2.039010e-01
RA164P      6.666667e-07    2.702757e+00    2.783583e+00    5.524322e+00
RA164T      6.666667e-07    2.185020e+00    2.774404e+00    1.780372e+00
RA164F      6.666667e-07    2.455200e+00    2.277554e+00    8.050410e-01
RA164A      6.666667e-07    1.977103e+00    2.124557e+00    1.571961e+00
RA164H     -5.333333e-06    3.297697e+00    2.590569e+00    1.086461e+00
RA164G      6.666667e-07    2.212253e+00    2.410925e+00    1.295750e-01
RA164I      6.666667e-07    1.679517e+00    3.077662e+00    3.145352e+00
RA164E      3.666667e-06    2.118413e+00    9.332210e-01    1.454253e+00
RA164L      6.666667e-07    5.627500e-01    1.628545e+00    8.140540e-01
RA164W      6.666667e-07    2.775053e+00    2.364818e+00    1.378073e+00
RA164V      6.666667e-07    1.646633e+00    2.188614e+00    3.346519e+00
RA164N      6.666667e-07    2.043877e+00    2.074026e+00    2.807900e-02
RA164Y      6.666667e-07    3.448407e+00    2.656294e+00    8.809540e-01
RA164M      6.666667e-07    6.186667e-02    1.472790e+00    6.143570e-01
LA165C      6.666667e-07    8.748033e-01    5.944950e-01    1.651980e+00
LA165D      6.666667e-07    6.059200e-01    7.863500e-02    2.938809e+00
LA165S      6.666667e-07    1.203817e+00    1.017104e+00    1.999649e+00
LA165Q      6.666667e-07    7.599800e-01    4.796520e-01    1.368046e+00
LA165K      6.666667e-07    4.249700e-01    3.314250e-01    9.474760e-01
LA165P      6.666667e-07    1.593037e+00    1.007990e+00    5.893722e+00
LA165T      6.666667e-07    7.522267e-01    5.399610e-01    9.945470e-01
LA165F      6.666667e-07    9.288100e-01    7.553630e-01    9.247690e-01
LA165A      6.666667e-07    1.087167e+00    7.738990e-01    2.003339e+00
LA165H      6.666667e-07    1.287103e+00    1.022656e+00    2.006857e+00
LA165G      6.666667e-07    1.190853e+00    7.807700e-01    3.302179e+00
LA165I      6.666667e-07    2.774933e-01    6.772400e-02    1.873710e-01
LA165E      6.666667e-07    5.506733e-01   -2.302110e-01    1.717839e+00
LA165R      6.666667e-07    8.755333e-01    2.835710e-01    1.146220e+00
LA165W      6.666667e-07    1.481257e+00    1.402237e+00    1.996426e+00
LA165V      6.666667e-07    5.763933e-01    2.804970e-01    5.444250e-01
LA165N      6.666667e-07    8.684733e-01    5.780620e-01    2.248725e+00
LA165Y      6.666667e-07    1.321637e+00    9.901180e-01    1.334282e+00
LA165M      6.666667e-07   -4.045733e-01   -8.479000e-02   -7.444090e-01
AA166C      6.666667e-07    5.485667e-02    1.468600e-02    1.212239e+00
AA166D     -2.400000e-05    4.549667e-02    5.299900e-02    5.929492e+00
AA166S      6.666667e-07   -1.781000e-02   -9.515000e-03    1.738018e+00
AA166Q      1.000000e-06    5.313533e-01    5.423800e-02    4.076095e+00
AA166K      5.000000e-06    7.877367e-01   -3.010000e-04    7.638644e+00
AA166P      6.666667e-07    1.893267e-01    4.104200e-02    4.608458e+00
AA166T      6.666667e-07    4.633333e-03   -2.010000e-03    1.812988e+00
AA166F     -7.666667e-06    1.883940e+00    1.104710e-01    1.962667e+01
AA166H     -1.100000e-05    7.275667e-01    2.631100e-02    2.067465e+01
AA166G      6.666667e-07    8.725000e-02   -1.614500e-02    1.933151e+00
AA166I      1.000000e-06    2.376700e-01    4.769500e-02    1.619236e+00
AA166E      7.300000e-05    4.333400e-01    1.018770e-01    5.250162e+00
AA166L     -1.000000e-05    3.482867e-01    4.976800e-02    2.027839e+00
AA166R      3.233333e-05    1.637110e+00   -9.546600e-02    1.353069e+01
AA166W     -3.000000e-05    2.537643e+00    1.104080e-01    3.201457e+01
AA166V      0.000000e+00    9.475000e-02    2.443100e-02    7.941510e-01
AA166N      0.000000e+00    1.743333e-01    2.458000e-02    4.382031e+00
AA166Y     -3.333333e-07    1.340143e+00    5.283700e-02    2.412174e+01
AA166M      3.333333e-07    4.405067e-01    4.854400e-02    1.441583e+00
SA167C      0.000000e+00   -4.674667e-02    3.641000e-03   -3.761250e-01
SA167D      0.000000e+00   -2.268567e-01    3.649700e-02    5.182750e-01
SA167Q      0.000000e+00    3.587333e-01    1.209000e-03    3.189377e+00
SA167K      0.000000e+00    1.524480e+00    6.173300e-02    2.626911e+00
SA167P      0.000000e+00    4.647000e-02    3.953900e-02    4.825604e+00
SA167T      0.000000e+00   -3.844000e-02   -3.691000e-03    1.795210e-01
SA167F      0.000000e+00    1.115173e+00    1.553300e-02    4.820965e+00
SA167A      0.000000e+00    2.906000e-02    5.400000e-04    2.835640e-01
SA167H      0.000000e+00    4.627267e-01   -2.366000e-02    7.243813e+00
SA167G      0.000000e+00    1.039200e-01    1.261000e-03    1.684279e+00
SA167I      0.000000e+00    1.154167e-01   -1.062300e-02    5.980280e-01
SA167E      0.000000e+00   -1.343200e-01   -5.382200e-02    2.872136e+00
SA167L      0.000000e+00    3.240933e-01   -1.219700e-02    4.755780e-01
SA167R      0.000000e+00    2.270547e+00    1.876670e-01    3.851744e+00
SA167W      0.000000e+00    2.274380e+00    8.989200e-02    5.352086e+00
SA167V      0.000000e+00   -2.126667e-02    2.301100e-02   -1.441444e+00
SA167N      0.000000e+00    3.312667e-02    1.149000e-03    1.323508e+00
SA167Y      0.000000e+00    1.564000e+00    9.699400e-02    5.615467e+00
SA167M      0.000000e+00    2.736533e-01   -1.481200e-02    5.330250e-01
TA168C      0.000000e+00    4.083600e-01    7.998300e-02    1.270150e-01
TA168D      1.666667e-05    1.764933e-01    1.257260e-01    9.202500e-01
TA168S      0.000000e+00    5.255300e-01    4.372120e-01    2.293190e-01
TA168Q      0.000000e+00    3.549167e-01   -2.064200e-02   -1.166710e-01
TA168K      4.266667e-05    7.985133e-01    1.938240e-01   -3.433160e-01
TA168P      0.000000e+00    7.142933e-01    4.251550e-01    2.018743e+00
TA168F      0.000000e+00    2.547967e+00    2.352764e+00    1.050854e+00
TA168A      0.000000e+00    6.768633e-01    3.885050e-01    2.719390e-01
TA168H      0.000000e+00    2.853657e+00    7.407600e-01    1.080202e+00
TA168G      0.000000e+00    9.354133e-01    5.419650e-01    1.118303e+00
TA168I      0.000000e+00    7.221000e-02   -1.281280e-01    9.724500e-02
TA168E      2.166667e-05    8.277767e-01    2.502200e-01    2.314240e-01
TA168L      0.000000e+00   -1.847967e-01   -2.154140e-01   -1.097898e+00
TA168R      4.566667e-05    3.347433e-01    1.068500e-02    8.223900e-02
TA168W      0.000000e+00    3.502910e+00    9.516860e-01    5.749060e-01
TA168V      0.000000e+00    5.048333e-02    1.139000e-02    2.454500e-01
TA168N      0.000000e+00   -3.004500e-01   -1.021520e-01    1.289600e-02
TA168Y      3.333333e-07    4.165567e+00    2.657469e+00    1.466020e+00
TA168M      0.000000e+00   -6.965333e-01   -4.870610e-01   -9.671420e-01
VA169C      0.000000e+00   -1.051667e-02   -2.963100e-02    2.190811e+00
VA169D      0.000000e+00   -2.033300e-01   -3.913000e-03    3.595706e+00
VA169S      0.000000e+00   -1.669333e-02   -5.591400e-02    3.640697e+00
VA169Q      0.000000e+00    5.650000e-03    1.384900e-02    4.134670e+00
VA169K      0.000000e+00    1.042400e-01   -6.353000e-03    5.013808e+00
VA169P      0.000000e+00    2.231333e-02   -1.402000e-03    4.194059e+00
VA169T      0.000000e+00   -1.612333e-02   -3.008500e-02    2.342528e+00
VA169F      0.000000e+00    4.375000e-02    2.575900e-02    1.080913e+01
VA169A      0.000000e+00   -1.020000e-03   -4.337400e-02    2.648394e+00
VA169H      0.000000e+00    3.287000e-02    4.642700e-02    9.023663e+00
VA169G      0.000000e+00    2.153667e-02   -4.577400e-02    4.345865e+00
VA169I      0.000000e+00    1.425333e-02    6.930200e-02    1.510358e+00
VA169E      0.000000e+00   -1.903833e-01    5.154300e-02    3.613797e+00
VA169L      0.000000e+00   -3.180333e-02    1.877900e-02    6.617810e-01
VA169R      0.000000e+00    2.418533e-01   -1.403480e-01    4.859752e+00
VA169W      0.000000e+00    2.166400e-01    4.588260e-01    1.825948e+01
VA169N      0.000000e+00   -2.476667e-03    3.424000e-03    3.275549e+00
VA169Y      0.000000e+00    9.415667e-02    1.405690e-01    1.487314e+01
VA169M      0.000000e+00   -2.021333e-02    4.852800e-02    2.246130e+00
IA170C      0.000000e+00    2.148000e-02    2.948100e-02    2.482150e+00
IA170D      1.666667e-06    1.565667e-02    2.456200e-02    4.135394e+00
IA170S      0.000000e+00    2.188667e-02    2.925300e-02    5.039267e+00
IA170Q      0.000000e+00   -4.030000e-03   -7.772000e-03    4.379653e+00
IA170K      0.000000e+00   -1.570000e-02   -5.408900e-02    6.475359e+00
IA170P      0.000000e+00    5.890667e-02    1.332740e-01    6.645697e+00
IA170T      0.000000e+00    2.033333e-02    3.024500e-02    3.363706e+00
IA170F      1.500000e-05    3.001000e-02    4.615800e-02    1.648209e+01
IA170A      0.000000e+00    2.553000e-02    3.511300e-02    3.850135e+00
IA170H      1.666667e-06    2.766333e-02    4.248300e-02    1.131400e+01
IA170G      0.000000e+00    2.923333e-02    4.238400e-02    5.444474e+00
IA170E     -4.666667e-06   -8.950000e-03   -1.881200e-02    4.599942e+00
IA170L     -3.333333e-07    1.144667e-02    1.886900e-02    2.309239e+00
IA170R      6.666667e-07   -2.604000e-02   -8.816600e-02    9.165402e+00
IA170W      7.900000e-05    2.762667e-02    3.051600e-02    2.445400e+01
IA170V      0.000000e+00    1.815667e-02    3.196400e-02    1.052092e+00
IA170N     -3.333333e-07    1.651333e-02    2.783500e-02    2.656386e+00
IA170Y     -8.666667e-06    3.754000e-02    5.955800e-02    2.184948e+01
IA170M      0.000000e+00   -8.793333e-03   -1.073600e-02    1.174431e+00
YA171C      0.000000e+00    1.220100e-01   -2.348000e-03    3.140878e+00
YA171D      0.000000e+00   -6.229667e-02    1.389350e-01    4.694434e+00
YA171S      0.000000e+00    1.348200e-01   -6.387000e-03    4.408341e+00
YA171Q      0.000000e+00    8.656667e-02   -1.550000e-04    3.058793e+00
YA171K      0.000000e+00    1.959833e-01   -1.727370e-01    2.282879e+00
YA171P      0.000000e+00    1.400433e-01    4.040000e-04    4.702822e+00
YA171T      0.000000e+00    1.240400e-01    1.778400e-02    3.798662e+00
YA171F      0.000000e+00   -7.266667e-04    2.946000e-03   -4.919560e-01
YA171A      0.000000e+00    1.427533e-01    3.971000e-03    3.195608e+00
YA171H      0.000000e+00    5.142667e-02    1.783000e-03    2.311638e+00
YA171G      0.000000e+00    1.517200e-01   -5.725000e-03    4.480470e+00
YA171I      0.000000e+00    8.955000e-02    4.548000e-03    2.640871e+00
YA171E      0.000000e+00   -1.122333e-01    7.359300e-02    3.956996e+00
YA171L      0.000000e+00    8.638000e-02    1.912000e-03    6.402580e-01
YA171R      0.000000e+00    2.837967e-01   -2.626760e-01    2.628391e+00
YA171W      0.000000e+00   -1.022133e-01    7.034000e-03   -2.867760e-01
YA171V      0.000000e+00    1.148633e-01    1.617900e-02    2.896240e+00
YA171N      0.000000e+00    1.093600e-01    6.621000e-03    3.043128e+00
YA171M      0.000000e+00    1.849333e-02    8.154000e-03    4.472230e-01
RA172C      0.000000e+00   -1.160333e-02    1.181500e-01    2.101711e+00
RA172D      0.000000e+00   -1.988333e-02    1.394260e-01    3.132414e+00
RA172S      0.000000e+00   -1.149333e-02    1.180950e-01    2.908612e+00
RA172Q      0.000000e+00   -1.171333e-02    1.184480e-01    1.731846e+00
RA172K      0.000000e+00   -7.923333e-03    1.002530e-01    1.371268e+00
RA172P      0.000000e+00   -1.063667e-02    1.205420e-01    6.270027e+00
RA172T      0.000000e+00   -1.155000e-02    1.175550e-01    3.550539e+00
RA172F      0.000000e+00   -1.199667e-02    1.184070e-01    1.000457e+00
RA172A      0.000000e+00   -1.149333e-02    1.171680e-01    2.187115e+00
RA172H      0.000000e+00   -1.294667e-02    1.140370e-01    2.455951e+00
RA172G      0.000000e+00   -1.136000e-02    1.177140e-01    3.223822e+00
RA172I      0.000000e+00   -1.194667e-02    1.182740e-01    1.622215e+00
RA172E      0.000000e+00   -2.407667e-02    1.630450e-01    2.575962e+00
RA172L      0.000000e+00   -1.173667e-02    1.176000e-01    5.029670e-01
RA172W      0.000000e+00   -1.161333e-02    1.180000e-01    1.809529e+00
RA172V      0.000000e+00   -1.181667e-02    1.175760e-01    2.265930e+00
RA172N      0.000000e+00   -1.172667e-02    1.171300e-01    2.001800e+00
RA172Y      0.000000e+00   -1.217333e-02    1.180590e-01    1.315654e+00
RA172M      0.000000e+00   -1.165333e-02    1.177810e-01    8.827550e-01
GA173C      0.000000e+00   -3.900000e-04   -3.910000e-04    2.745508e+00
GA173D     -3.333333e-07    3.173333e-03    1.043200e-02    3.640390e+00
GA173S      0.000000e+00   -4.000000e-04    1.000000e-04    2.635569e+00
GA173Q      0.000000e+00   -4.433333e-04   -3.870000e-04    2.328693e+00
GA173K      0.000000e+00   -1.770000e-03   -9.759000e-03    2.357921e+00
GA173P      0.000000e+00   -1.633333e-04   -2.110000e-03    8.527926e+00
GA173T      0.000000e+00   -2.533333e-04   -7.810000e-04    4.051256e+00
GA173F      0.000000e+00   -1.653333e-03   -3.110000e-04    3.945907e+00
GA173A      0.000000e+00   -2.766667e-04    8.300000e-05    2.495901e+00
GA173H      0.000000e+00   -1.163333e-03    1.600000e-05    4.080869e+00
GA173I      0.000000e+00   -2.933333e-04   -1.879000e-03    4.233739e+00
GA173E      0.000000e+00    1.883333e-03    2.107800e-02    2.862383e+00
GA173L      0.000000e+00   -5.733333e-04   -4.760000e-04    2.984522e+00
GA173R      0.000000e+00   -5.270000e-03   -2.721500e-02    2.680182e+00
GA173W      0.000000e+00   -5.766667e-04   -7.600000e-05    4.681971e+00
GA173V      0.000000e+00   -3.700000e-04   -9.050000e-04    4.414235e+00
GA173N      0.000000e+00   -1.750000e-03   -6.400000e-05    2.755572e+00
GA173Y      0.000000e+00   -1.303333e-03   -9.700000e-05    3.958545e+00
GA173M      0.000000e+00   -4.966667e-04   -1.944000e-03    2.551876e+00
TA174C      0.000000e+00    7.990000e-03    2.566500e-02    6.812830e-01
TA174D      0.000000e+00   -1.627667e-02   -1.067400e-02    1.765049e+00
TA174S      0.000000e+00    1.764333e-02    3.025900e-02    1.297543e+00
TA174Q      0.000000e+00   -4.133333e-03   -7.409000e-03    5.655740e-01
TA174K      0.000000e+00   -6.005000e-02   -4.438300e-02    2.841540e-01
TA174P      0.000000e+00    2.484333e-02    4.283300e-02    5.009238e+00
TA174F      0.000000e+00   -3.953000e-02   -1.608000e-03    1.572937e+00
TA174A      0.000000e+00    2.420333e-02    3.628700e-02    1.272415e+00
TA174H      0.000000e+00   -1.843000e-02    2.043200e-02    1.683583e+00
TA174G      0.000000e+00    3.115000e-02    5.313200e-02    2.381434e+00
TA174I      0.000000e+00   -1.985000e-02    5.022000e-03   -6.394630e-01
TA174E     -3.333333e-07   -2.344333e-02   -1.574000e-03    1.226352e+00
TA174L      0.000000e+00   -3.544333e-02   -3.368400e-02   -8.478600e-01
TA174R      0.000000e+00   -7.681333e-02   -6.081900e-02    5.451610e-01
TA174W      0.000000e+00   -8.586333e-02   -2.627000e-02    2.291114e+00
TA174V      0.000000e+00    1.866667e-04    7.124000e-03   -3.781640e-01
TA174N      0.000000e+00    1.213333e-03    2.036600e-02    8.130840e-01
TA174Y      0.000000e+00   -5.863667e-02    2.092000e-03    1.823314e+00
TA174M      0.000000e+00   -4.829333e-02   -4.556600e-02   -6.626000e-01
TA175C      0.000000e+00   -4.333333e-04    1.000000e-06    9.974950e-01
TA175D      8.600000e-05    8.785000e-02   -1.032600e-02    1.508108e+00
TA175S      0.000000e+00    7.716667e-03    0.000000e+00    1.370350e+00
TA175Q      0.000000e+00   -2.833333e-03    8.960000e-04    1.038108e+00
TA175K     -1.033333e-05   -1.108333e-01    3.646000e-03    9.287940e-01
TA175P      0.000000e+00    9.533333e-04    2.388000e-03   -1.490860e-01
TA175F      0.000000e+00    4.066667e-03    3.468000e-03    1.176336e+00
TA175A      0.000000e+00    6.616667e-03    0.000000e+00    1.192604e+00
TA175H      0.000000e+00    8.343333e-03    1.061000e-03    2.916956e+00
TA175G      0.000000e+00    1.589333e-02   -2.000000e-06    2.555150e+00
TA175I      0.000000e+00   -1.693333e-03   -8.900000e-05   -6.777700e-02
TA175E     -3.333333e-07    5.918333e-02   -7.102000e-03    5.434630e-01
TA175L      0.000000e+00    6.006667e-03    2.744000e-03    7.575310e-01
TA175R      1.696667e-04   -2.374967e-01    3.607200e-02    9.956570e-01
TA175W      0.000000e+00   -3.400000e-04    6.353000e-03    3.397575e+00
TA175V      0.000000e+00    5.933333e-04    2.386000e-03    2.129870e-01
TA175N      0.000000e+00    7.576667e-03    2.512000e-03    1.852457e+00
TA175Y      0.000000e+00    5.720000e-03    1.967000e-03    1.495035e+00
TA175M      0.000000e+00    1.166667e-04    2.440000e-03    3.779010e-01
FA176C     -7.333333e-06    1.750000e-03    2.333000e-03    4.459304e+00
FA176D      2.113333e-04    1.496333e-02   -7.730000e-04    6.775406e+00
FA176S      1.333333e-06    4.386667e-03   -8.360000e-04    5.291361e+00
FA176Q     -2.000000e-05    3.100000e-04    3.310000e-03    5.613865e+00
FA176K      1.876667e-04   -9.666667e-05    4.232000e-03    5.538584e+00
FA176P      1.333333e-06    2.916667e-03    2.975000e-03    8.568217e+00
FA176T      1.000000e-06    6.716667e-03   -4.930000e-04    4.356831e+00
FA176A      3.000000e-06    1.356667e-03    2.947000e-03    5.042596e+00
FA176H      6.666667e-07   -7.800000e-04   -4.000000e-06    3.456698e+00
FA176G      2.000000e-06    1.097333e-02    3.083000e-03    6.233718e+00
FA176I      1.666667e-06    4.746667e-03    4.670000e-03    5.421053e+00
FA176E      1.703333e-04    5.370000e-03   -1.071000e-03    6.193943e+00
FA176L      1.333333e-06   -1.133333e-04    9.830000e-04    1.998136e+00
FA176R      1.220000e-04   -1.466667e-03    7.851000e-03    8.044760e+00
FA176W      5.333333e-06   -7.106667e-03   -1.818000e-03    4.613929e+00
FA176V      1.000000e-06    3.076667e-03   -7.055000e-03    5.487630e+00
FA176N     -3.333333e-07   -1.000000e-04   -5.810000e-04    5.115797e+00
FA176Y      0.000000e+00    2.000000e-05    3.268000e-03    1.367650e+00
FA176M      1.000000e-06    2.210000e-03    6.073000e-03    1.583540e+00
AA177C     -1.966667e-05    4.943333e-03   -1.300000e-05    8.336340e-01
AA177D      5.500000e-03   -1.544933e-01   -9.546000e-03    4.832116e+00
AA177S      2.333333e-06    3.336000e-02    0.000000e+00    2.336730e-01
AA177Q      1.113333e-03    4.361000e-02    3.600000e-05    5.299400e+00
AA177K      2.723000e-03    1.952733e-01    6.060000e-04    4.414020e+00
AA177P     -3.333333e-06    3.520667e-01   -9.460000e-04    7.638353e+00
AA177T      2.070333e-03    1.177500e-01    5.281000e-03    9.510760e-01
AA177F      7.419667e-03   -2.028000e-02   -7.800000e-05    1.168309e+01
AA177H      2.628333e-03    4.836333e-02   -1.670000e-04    1.113517e+01
AA177G      6.233333e-05   -1.269833e-01   -7.000000e-05    1.488859e+00
AA177I     -1.360000e-04    2.784833e-01   -5.780000e-04    2.464415e+00
AA177E      5.922667e-03   -1.558567e-01   -4.358000e-03    6.734637e+00
AA177L      1.594333e-03    1.018067e-01   -3.500000e-05    3.970906e+00
AA177R      8.033333e-03    2.953300e-01    6.292000e-03    5.614324e+00
AA177W      1.090000e-03   -8.470000e-03    5.270000e-04    1.721437e+01
AA177V      1.000000e-06    1.733133e-01    9.200000e-05    1.003827e+00
AA177N      5.713333e-04    3.365000e-02   -1.095000e-03    2.990948e+00
AA177Y      2.977667e-03   -8.172333e-02    4.390000e-04    1.509892e+01
AA177M      3.599000e-03    2.068667e-02   -5.650000e-04    2.046563e+00
EA178C      2.264667e-03    9.701667e-02   -2.395200e-02    3.123819e+00
EA178D      1.547333e-03    1.648000e-02   -1.514200e-02    2.869367e+00
EA178S      1.925333e-03    9.590667e-02   -3.265800e-02    4.379125e+00
EA178Q      1.997333e-03    1.157467e-01   -2.899500e-02    2.797982e+00
EA178K      3.175667e-03    1.440200e-01   -2.599000e-02    4.332368e+00
EA178P      1.679000e-03    1.054967e-01   -3.938300e-02    2.067457e+00
EA178T      2.519000e-03    9.933000e-02   -1.627300e-02    3.400232e+00
EA178F      2.266667e-03    1.050067e-01   -3.253000e-02    4.799255e+00
EA178A      1.865333e-03    1.067000e-01   -9.224000e-03    3.605134e+00
EA178H      4.370667e-03    1.140600e-01   -2.147800e-02    5.743601e+00
EA178G      1.966000e-03    1.099733e-01   -1.687500e-02    4.552462e+00
EA178I      2.185667e-03    9.278667e-02   -2.541400e-02    1.584679e+00
EA178L      2.185333e-03    9.001333e-02    1.053200e-02    1.996313e+00
EA178R      5.665667e-03    1.947633e-01   -4.478400e-02    4.614015e+00
EA178W      4.653333e-03    1.224933e-01    5.011600e-02    7.156627e+00
EA178V      1.762333e-03    9.107333e-02   -2.232600e-02    2.217069e+00
EA178N      2.167333e-03    9.173667e-02   -3.633400e-02    3.958398e+00
EA178Y      3.605000e-03    1.132033e-01   -2.179900e-02    5.728452e+00
EA178M      2.962333e-03    6.047667e-02   -4.629300e-02    1.661321e+00
GA179C      4.570000e-04   -8.758333e-02    2.790000e-03    6.853037e+00
GA179D      3.571000e-03   -2.797933e-01   -1.655200e-02    1.248985e+01
GA179S      1.736667e-04   -2.442000e-02    2.315000e-03    6.295386e+00
GA179Q      4.522000e-03    3.731667e-02    6.513000e-03    1.418791e+01
GA179K      2.442667e-03    3.428067e-01    3.482400e-02    1.543770e+01
GA179P     -5.033333e-05    3.381000e-02    8.012000e-03    1.046499e+01
GA179T      1.533333e-04   -4.857000e-02    6.378000e-03    1.193923e+01
GA179F      4.574333e-03    2.755967e-01    5.629000e-03    2.108801e+01
GA179A      0.000000e+00   -4.340333e-02    1.877000e-03    3.886998e+00
GA179H      4.145667e-03    2.672967e-01    3.740000e-03    2.795509e+01
GA179I      1.243000e-03    8.680000e-02    6.363000e-03    1.609328e+01
GA179E      1.103667e-03   -2.383867e-01   -2.975300e-02    1.478231e+01
GA179L      5.396667e-03    1.326067e-01    4.360000e-03    1.297778e+01
GA179R      1.332667e-03    7.014100e-01    5.593300e-02    1.890459e+01
GA179W      4.166333e-03    6.244000e-01    1.057100e-02    2.962044e+01
GA179V      2.003333e-04   -7.666667e-03    6.846000e-03    1.148992e+01
GA179N      1.190000e-03    2.076667e-03    3.370000e-03    1.231706e+01
GA179Y      4.380333e-03    3.046933e-01    1.440400e-02    2.530820e+01
GA179M      2.810000e-04    7.580000e-02    3.939000e-03    1.089874e+01
VA180C     -3.300000e-05    8.811000e-01    1.094300e-02    8.284150e-01
VA180D     -8.220667e-03    1.517953e+00    1.225000e-02    1.198006e+00
VA180S     -4.180000e-04    1.526390e+00    1.451600e-02    1.447822e+00
VA180Q     -7.133333e-05    1.172170e+00    1.423500e-02    7.804610e-01
VA180K      1.256033e-02    6.857967e-01    7.800400e-02    3.660000e-02
VA180P      4.290000e-04    1.225340e+00    1.015400e-02    2.876180e+00
VA180T     -6.900000e-05    1.174007e+00   -9.589000e-03    6.493990e-01
VA180F     -3.811667e-03    8.532067e-01   -3.948300e-02   -1.337150e-01
VA180A     -6.833333e-05    1.206550e+00    1.244400e-02    1.308162e+00
VA180H      2.724333e-03    1.286830e+00    6.270000e-03    1.094687e+00
VA180G     -3.833333e-05    1.918797e+00   -2.123000e-03    2.069778e+00
VA180I      1.422667e-03    2.183433e-01    1.713000e-03   -7.082630e-01
VA180E     -1.253667e-02    1.742910e+00    3.261800e-02    9.353140e-01
VA180L      8.990000e-04    2.879267e-01    1.642700e-02   -4.856580e-01
VA180R      1.904700e-02    1.082500e+00   -1.120200e-02    1.579230e-01
VA180W      9.141333e-03    1.603340e+00   -9.943500e-02    2.996560e-01
VA180N     -1.440000e-04    1.218297e+00    1.596100e-02    1.202343e+00
VA180Y      2.899333e-03    1.101273e+00   -2.383600e-02    9.489600e-02
VA180M      2.863667e-03    7.762333e-02   -6.778600e-02   -8.042090e-01
VA181C      0.000000e+00    9.308000e-01    7.860000e-04    1.523893e+00
VA181D      3.966667e-05    9.382667e-01    3.131600e-02    2.786007e+00
VA181S      0.000000e+00    1.124910e+00   -1.184000e-03    3.098671e+00
VA181Q      3.333333e-07    5.635467e-01    1.426900e-02    2.412413e+00
VA181K      4.000000e-06    5.849433e-01   -7.727600e-02    2.652536e+00
VA181P     -1.133333e-05    3.451933e-01    3.496100e-02    1.240608e+00
VA181T      0.000000e+00    4.123433e-01    8.320000e-04    1.639474e+00
VA181F     -3.333333e-07    1.052227e+00    2.861500e-02    2.376281e+00
VA181A     -3.333333e-07    1.152407e+00    8.409000e-03    2.358203e+00
VA181H     -6.666667e-07    1.068617e+00    1.108000e-02    2.960947e+00
VA181G     -2.333333e-06    1.655430e+00    4.706000e-03    3.527269e+00
VA181I     -6.666667e-07    5.140333e-02    1.606000e-03   -7.274410e-01
VA181E      1.066667e-05    8.285833e-01    6.223400e-02    2.581690e+00
VA181L     -3.333333e-07    2.156333e-01    5.198000e-03   -1.992700e-02
VA181R     -4.566667e-05    1.561000e+00   -1.901710e-01    3.273874e+00
VA181W     -3.333333e-07    2.484810e+00    6.415700e-02    3.755891e+00
VA181N      0.000000e+00    8.650733e-01   -8.940000e-04    1.825971e+00
VA181Y      3.333333e-07    1.268523e+00    3.335200e-02    2.739478e+00
VA181M     -3.333333e-07    2.658867e-01    3.246200e-02    7.585200e-01
AA182C      2.048667e-03    1.786267e-01   -1.113000e-03    1.243410e-01
AA182D     -2.483333e-03    2.094987e+00    7.476100e-02    3.399094e+00
AA182S      5.253333e-04    9.198700e-01   -3.950000e-04    1.294902e+00
AA182Q      8.835000e-03    2.344553e+00   -1.290900e-02    2.824298e+00
AA182K      1.464500e-02    2.921350e+00   -6.003900e-02    2.762117e+00
AA182P     -1.040000e-04    6.146100e-01    6.000000e-06    3.269782e+00
AA182T      3.838333e-03    6.501267e-01   -1.217000e-03    6.392400e-01
AA182F      5.531900e-02    2.909907e+00   -4.006000e-03    2.141711e+00
AA182H      8.378333e-03    7.891897e+00   -3.810000e-03    6.811390e+00
AA182G     -1.826333e-03    1.070430e+00   -2.800000e-05    1.751582e+00
AA182I      1.268667e-02   -1.575200e-01   -3.652000e-03   -6.676640e-01
AA182E      4.470000e-03    2.531567e+00    7.273100e-02    3.851562e+00
AA182L      1.752633e-02    2.075667e-01   -3.355000e-03   -5.746880e-01
AA182R      2.802567e-02    4.582070e+00   -9.727400e-02    3.583572e+00
AA182W      6.986800e-02    6.158507e+00   -6.175000e-03    8.570163e+00
AA182V      3.510000e-03   -7.074833e-01   -4.452000e-03   -8.812500e-01
AA182N      8.106333e-03    1.213020e+00   -4.657000e-03    1.907863e+00
AA182Y      7.156467e-02    4.082197e+00    2.526000e-03    3.480271e+00
AA182M      1.916767e-02    9.889133e-01   -6.958000e-03   -7.681800e-01
FA183C     -1.166667e-05    2.790553e+00    1.097350e-01    1.867309e+00
FA183D     -8.036667e-04    3.708660e+00    2.986530e-01    1.943669e+00
FA183S     -3.333333e-06    3.394403e+00    1.054640e-01    2.677840e+00
FA183Q     -2.900000e-05    2.916327e+00    7.086500e-02    1.406391e+00
FA183K      2.316667e-04    2.807290e+00   -1.068210e-01    5.671180e-01
FA183P      4.866667e-04    2.656823e+00    1.039560e-01    1.014539e+00
FA183T      8.666667e-06    2.729457e+00    7.137500e-02    2.192191e+00
FA183A     -1.566667e-05    3.175990e+00    1.433990e-01    1.786499e+00
FA183H      5.333333e-06    2.055037e+00    2.635500e-02    1.266309e+00
FA183G     -1.633333e-05    3.586407e+00    1.674040e-01    2.698123e+00
FA183I     -2.366667e-05    1.895683e+00    4.506200e-02    7.321300e-01
FA183E     -1.939667e-03    3.509390e+00    2.890560e-01    1.654611e+00
FA183L     -1.066667e-05    1.255683e+00    5.889400e-02    4.515900e-02
FA183R      3.006667e-04    2.919443e+00   -3.171140e-01    9.227530e-01
FA183W      9.333333e-06    4.800067e-01    4.996800e-02    3.216700e-02
FA183V      7.866667e-05    2.271583e+00    7.790700e-02    1.125429e+00
FA183N     -1.000000e-06    3.033610e+00    4.825000e-02    1.408333e+00
FA183Y      4.333333e-06    9.016067e-01    1.659200e-02    2.450240e-01
FA183M      1.133333e-05    7.986700e-01    4.811000e-03    5.410200e-02
LA184C     -2.821333e-03    8.862167e-01    6.523000e-03    1.994949e+00
LA184D     -4.502333e-03    1.196633e+00    2.911000e-03    3.354021e+00
LA184S     -1.566667e-03    1.166250e+00    1.130900e-02    3.496048e+00
LA184Q     -9.620000e-04    9.950867e-01    5.037000e-03    1.929314e+00
LA184K     -2.108333e-03    1.338440e+00    1.213700e-02    1.230540e+00
LA184P      1.390333e-03    1.250940e+00   -3.638000e-03    5.906583e+00
LA184T     -2.427000e-03    8.908800e-01    5.979000e-03    2.442306e+00
LA184F      4.802667e-03    5.021033e-01    1.446700e-02    2.555550e-01
LA184A     -9.113333e-04    1.076993e+00    1.202700e-02    2.361010e+00
LA184H     -1.318000e-03    1.275057e+00    4.762000e-03    1.972777e+00
LA184G      6.366667e-04    1.243017e+00    1.202500e-02    3.768998e+00
LA184I      4.720000e-04    3.607200e-01    1.661600e-02    1.014547e+00
LA184E     -3.277000e-03    1.219570e+00    2.663000e-03    2.650977e+00
LA184R     -1.636667e-03    1.277180e+00    1.638300e-02    1.670814e+00
LA184W      3.265667e-03   -1.087933e-01    4.883000e-03    1.281361e+00
LA184V     -1.325333e-03    6.297800e-01    1.759700e-02    7.530180e-01
LA184N     -5.536667e-04    9.880367e-01   -1.168000e-03    2.506940e+00
LA184Y      7.759667e-03    1.330463e+00    5.636000e-03    8.089660e-01
LA184M     -8.220000e-04   -2.874567e-01    1.310000e-04   -6.906600e-02
IA185C      9.266667e-05    3.034633e-01    1.509100e-02    1.885917e+00
IA185D     -4.383333e-04    2.890333e-01    2.754520e-01    4.149373e+00
IA185S     -1.933333e-05    3.855133e-01    3.267400e-02    3.379685e+00
IA185Q     -5.633333e-05    1.581933e-01   -1.349000e-03    2.864938e+00
IA185K      4.433333e-05    1.275767e-01   -1.824410e-01    2.692144e+00
IA185P      2.166667e-05    2.236400e-01    3.186800e-02    2.550467e+00
IA185T     -7.733333e-05    3.064033e-01    2.686200e-02    2.410801e+00
IA185F     -1.045333e-03    9.662333e-02    6.848500e-02    2.832601e+00
IA185A     -1.093333e-04    3.812367e-01    3.859000e-02    2.446722e+00
IA185H     -5.900000e-05    1.972733e-01    1.061000e-02    3.607940e+00
IA185G     -3.543333e-04    4.674500e-01    5.835800e-02    3.665305e+00
IA185E     -3.693333e-04    1.767633e-01    3.014260e-01    3.830268e+00
IA185L      1.766667e-05   -4.019333e-02   -9.072000e-03    4.714900e-02
IA185R      8.300000e-05   -6.727000e-02   -4.880030e-01    3.192276e+00
IA185W     -8.486667e-04    2.906100e-01   -3.140000e-04    4.655590e+00
IA185V      1.866667e-05    2.179033e-01    4.585300e-02    8.506180e-01
IA185N     -6.033333e-05    2.987267e-01    1.950700e-02    2.980665e+00
IA185Y     -9.216667e-04    3.587167e-01    8.472800e-02    3.583118e+00
IA185M     -6.266667e-05   -2.848200e-01   -3.794500e-02    4.280760e-01
LA186C      9.883333e-04    1.222467e-01   -2.800000e-03    1.330758e+00
LA186D      1.060667e-03    1.767333e-01    5.338900e-02    1.895757e+00
LA186S      5.880000e-04    1.493367e-01    1.246000e-02    1.662500e+00
LA186Q     -9.466667e-05    1.807667e-02    8.289000e-03    1.225005e+00
LA186K     -1.907667e-03    9.472667e-02   -1.590800e-02    8.882120e-01
LA186P      1.970000e-03    1.293300e-01    2.232400e-02    4.181535e+00
LA186T      8.970000e-04    1.408933e-01    1.246100e-02    1.798777e+00
LA186F      1.496667e-04   -1.677733e-01    4.518000e-03    7.424670e-01
LA186A      2.051000e-03    1.825633e-01    2.903400e-02    1.375253e+00
LA186H      9.566667e-04    7.556667e-03    1.993000e-03    1.557796e+00
LA186G      1.616000e-03    1.706900e-01    1.613900e-02    1.923097e+00
LA186I     -2.060000e-04    9.990333e-02    3.664500e-02    6.626740e-01
LA186E     -1.416333e-03    7.443333e-02    2.621200e-02    1.292886e+00
LA186R     -7.307000e-03    2.583333e-02   -4.170100e-02    9.407400e-01
LA186W      1.491000e-03   -4.642567e-01   -2.587000e-03    1.172402e+00
LA186V     -1.973333e-04    1.400633e-01    8.351000e-03    1.273856e+00
LA186N      8.983333e-04    1.677433e-01    1.548600e-02    1.576736e+00
LA186Y      4.290333e-03   -1.761667e-02    1.002900e-02    8.796750e-01
LA186M     -4.746667e-04   -7.650000e-02    7.837000e-03    5.480000e-04
PA187C     -3.046667e-04    6.880000e-03   -6.060000e-04    1.487786e+00
PA187D      4.693667e-03    3.416000e-02    7.621200e-02    1.411179e+00
PA187S     -2.226667e-04    6.666667e-03    4.036000e-03    1.071309e+00
PA187Q      6.896667e-04    1.043333e-03   -5.227000e-03    1.199186e+00
PA187K      2.688667e-03   -1.260000e-03   -1.005500e-02    1.112188e+00
PA187T      2.121667e-03    5.130000e-03    9.774000e-03    1.505388e+00
PA187F      9.290000e-04   -7.116667e-03   -6.500000e-05    1.067809e+00
PA187A     -3.423333e-04    6.316667e-03   -3.953000e-03    1.164908e+00
PA187H     -7.966667e-04    3.133333e-03    3.955000e-03    1.387486e+00
PA187G     -1.778000e-03    5.570000e-03    3.524000e-03    1.327749e+00
PA187I      1.651333e-03   -1.330000e-03    5.427000e-03    1.645660e+00
PA187E      2.318667e-03    1.729667e-02    1.449000e-02    1.183943e+00
PA187L      4.827000e-03   -3.883333e-03    4.099000e-03    1.276850e+00
PA187R     -5.020333e-03   -2.619000e-02   -2.943200e-02    1.092067e+00
PA187W     -5.393333e-04   -8.797333e-02   -1.711200e-02    1.232819e+00
PA187V      1.471333e-03    3.956667e-03    9.639000e-03    1.773277e+00
PA187N      1.636000e-03    7.670000e-03    2.138000e-03    1.327472e+00
PA187Y     -2.533333e-05    2.786667e-03   -5.214000e-03    1.129999e+00
PA187M      2.169667e-03   -2.001333e-02   -2.561000e-03    1.363942e+00
QA188C      8.666667e-06    6.560000e-03    4.434500e-02    3.144240e-01
QA188D     -4.116667e-04    1.805367e-01    5.389120e-01    4.441660e-01
QA188S     -5.666667e-06    4.918333e-02    8.485500e-02    5.146030e-01
QA188K     -1.786667e-04   -1.754933e-01   -4.654180e-01   -1.400050e-01
QA188P      8.300000e-05    2.735000e-02    7.072600e-02   -3.776980e-01
QA188T      9.433333e-05    2.146000e-02    6.625700e-02    4.123840e-01
QA188F     -2.133333e-05    1.947333e-02    5.059300e-02    2.618500e-02
QA188A      3.166667e-05    6.691667e-02    1.821440e-01    3.368170e-01
QA188H      9.200000e-05   -8.593667e-02   -1.353080e-01    5.538800e-01
QA188G     -1.600000e-05    8.190333e-02    2.033250e-01    6.806660e-01
QA188I      5.000000e-06   -6.740000e-03    3.757800e-02    6.638000e-03
QA188E     -2.340000e-04    1.267433e-01    4.264180e-01    1.964560e-01
QA188L     -1.933333e-05   -1.140000e-02    1.283200e-02   -3.516620e-01
QA188R     -1.018667e-03   -3.441400e-01   -8.155250e-01    3.659000e-02
QA188W     -8.243333e-04   -3.176667e-03   -1.968300e-02    2.126860e-01
QA188V      1.533333e-05    8.100000e-03    3.518700e-02    3.713700e-01
QA188N      8.833333e-05    1.954667e-02    7.014400e-02    3.328430e-01
QA188Y      5.133333e-05    1.500000e-02    2.360800e-02    1.282930e-01
QA188M     -2.220000e-04   -7.061000e-02   -1.612690e-01   -3.232340e-01
AA189C     -1.180000e-03    8.333333e-05    2.256000e-03   -2.999500e-02
AA189D     -7.394333e-03    1.090400e-01    1.058860e-01   -1.121640e-01
AA189S     -1.237000e-03    7.833333e-04   -3.590000e-04   -1.426410e-01
AA189Q      1.472000e-03   -1.461333e-02   -8.972000e-03   -2.204820e-01
AA189K     -2.978000e-03   -1.445033e-01   -1.417650e-01   -1.860060e-01
AA189P     -2.666667e-05    2.233333e-04   -9.070000e-04    1.522767e+00
AA189T     -6.236333e-03   -7.700000e-04    1.667000e-03    2.990280e-01
AA189F     -1.413333e-04   -2.021667e-02   -3.000300e-02   -4.504020e-01
AA189H      1.266667e-05   -8.807333e-02   -1.516950e-01    3.276900e-02
AA189G     -1.255667e-03    2.616667e-03   -5.378000e-03    1.880450e-01
AA189I     -5.591333e-03   -1.239667e-02   -1.893800e-02    2.461860e-01
AA189E     -6.681667e-03    9.099667e-02    3.203700e-02   -8.149100e-02
AA189L     -6.414333e-03   -9.356667e-03   -3.545000e-03   -2.537540e-01
AA189R      7.971000e-03   -2.977733e-01   -3.319440e-01   -3.054010e-01
AA189W     -5.136667e-04   -2.671667e-02   -4.198500e-02   -2.076060e-01
AA189V     -7.037667e-03   -1.266667e-03   -3.780000e-03    4.540520e-01
AA189N     -6.685333e-03   -2.356667e-03    1.176000e-03   -3.596900e-02
AA189Y     -5.263333e-03   -3.925667e-02   -3.328600e-02   -2.524460e-01
AA189M     -1.370867e-02   -1.642667e-02   -2.534000e-03   -5.612720e-01
KA190C     -1.483133e-02    2.939000e-02    1.236730e-01    3.840840e-01
KA190D     -1.635867e-02    7.469000e-02    3.612930e-01    1.834180e-01
KA190S     -1.604400e-02    3.157000e-02    1.310810e-01    3.835950e-01
KA190Q     -1.309367e-02    2.879667e-02    1.243290e-01    5.609700e-02
KA190P     -1.576333e-02    3.527667e-02    1.331480e-01    2.311270e-01
KA190T     -1.924700e-02    3.058000e-02    1.476190e-01    3.658280e-01
KA190F     -1.746633e-02    3.108667e-02    1.185640e-01    1.487930e-01
KA190A     -1.878433e-02    3.117000e-02    1.459830e-01    3.772980e-01
KA190H     -1.886933e-02    4.466667e-03    1.891200e-02    3.587320e-01
KA190G     -1.764467e-02    3.478000e-02    1.320580e-01    5.454030e-01
KA190I     -1.655433e-02    2.809000e-02    1.225430e-01    3.785810e-01
KA190E     -2.358300e-02    6.149333e-02    2.163290e-01   -7.416100e-02
KA190L     -1.517667e-02    3.446333e-02    1.366530e-01    2.163640e-01
KA190R     -1.540600e-02   -4.517000e-02   -1.279690e-01    5.119200e-02
KA190W     -8.490333e-03    2.321333e-02    9.783400e-02    2.758080e-01
KA190V     -1.465500e-02    2.900333e-02    1.245210e-01    4.503070e-01
KA190N     -1.728433e-02    3.093333e-02    1.364870e-01    2.524700e-01
KA190Y     -1.691300e-02    2.487667e-02    9.303900e-02    1.879950e-01
KA190M     -1.533633e-02    2.327333e-02    8.921600e-02    2.455060e-01
KA191C     -2.039467e-02    9.305000e-02    3.259940e-01    5.739460e-01
KA191D     -3.947500e-02    2.053700e-01    7.416250e-01    5.018170e-01
KA191S     -1.648733e-02    9.846667e-02    2.492900e-01    6.134490e-01
KA191Q     -1.424467e-02    9.077667e-02    3.135600e-01    2.196680e-01
KA191P     -2.256533e-02    8.676333e-02    3.331310e-01    9.471370e-01
KA191T     -8.088667e-03    8.894667e-02    3.128000e-01    6.175300e-01
KA191F     -1.943533e-02    8.106667e-02    3.235600e-01    1.446300e-01
KA191A     -1.937167e-02    8.865333e-02    2.990890e-01    5.305220e-01
KA191H     -2.633333e-05    1.920333e-02    1.133800e-02    6.346880e-01
KA191G     -2.047533e-02    1.021800e-01    2.307520e-01    8.477340e-01
KA191I     -1.874567e-02    7.465667e-02    3.213120e-01    3.835180e-01
KA191E     -3.129867e-02    2.081267e-01    6.890230e-01    2.260280e-01
KA191L     -2.578567e-02    8.149333e-02    3.381500e-01    1.800020e-01
KA191R     -1.994533e-02   -1.352300e-01   -3.082260e-01    5.340100e-02
KA191W     -1.503300e-02    6.954333e-02    2.762570e-01    2.059690e-01
KA191V     -1.305867e-02    9.354333e-02    3.579790e-01    6.764860e-01
KA191N     -1.257200e-02    8.988667e-02    2.447080e-01    5.696130e-01
KA191Y     -2.058533e-02    7.495667e-02    2.652030e-01    2.739120e-01
KA191M     -5.036800e-02    7.261333e-02    2.924760e-01    8.892600e-02
DA192C      2.519300e-02   -2.794667e-02   -5.268100e-02    4.116180e-01
DA192S      2.377933e-02   -1.868333e-02   -4.035600e-02    4.701740e-01
DA192Q      2.131800e-02   -2.628333e-02   -5.014600e-02    1.474560e-01
DA192K      8.846333e-03   -5.979333e-02   -8.792200e-02    6.323900e-02
DA192P      8.604667e-03   -2.130000e-02   -3.845300e-02   -1.350370e-01
DA192T      1.888600e-02   -2.225000e-02   -4.684200e-02    4.668930e-01
DA192F     -2.258333e-03   -3.062333e-02   -6.277200e-02    1.019260e-01
DA192A      4.360733e-02   -1.544000e-02   -3.034600e-02    3.617570e-01
DA192H      1.023867e-02   -3.168000e-02   -7.968200e-02    5.097210e-01
DA192G      4.452633e-02   -2.401333e-02   -4.292700e-02    5.798800e-01
DA192I      1.224067e-02   -2.891667e-02   -4.456300e-02    2.946440e-01
DA192E      8.046333e-03    4.543333e-03   -1.200200e-02   -8.641000e-02
DA192L      1.889767e-02   -3.086667e-02   -6.101600e-02    5.226600e-02
DA192R      1.189267e-02   -9.037333e-02   -1.037200e-01    1.884690e-01
DA192W      1.326833e-02   -2.840333e-02   -8.241100e-02    2.385010e-01
DA192V      1.599733e-02   -2.709333e-02   -5.232900e-02    4.996380e-01
DA192N      2.048700e-02   -3.025000e-02   -5.549700e-02    3.238580e-01
DA192Y      5.701667e-03   -3.152667e-02   -5.782800e-02    1.889180e-01
DA192M      7.889000e-03   -3.021000e-02   -8.298900e-02    1.026240e-01
FA193C      9.367700e-02    7.000667e-02    1.179910e-01    4.473460e-01
FA193D      4.181367e-02    9.679333e-02    2.697560e-01    3.522220e-01
FA193S      1.088350e-01    8.469000e-02    1.358470e-01    5.209550e-01
FA193Q      8.817467e-02    5.787333e-02    1.128700e-01    2.762400e-01
FA193K      1.005347e-01    6.583333e-03   -9.766000e-02    1.247560e-01
FA193P      1.274697e-01    8.270000e-02    1.577320e-01    8.194450e-01
FA193T      1.153617e-01    7.300667e-02    1.105360e-01    4.500710e-01
FA193A      1.289393e-01    8.185000e-02    1.340740e-01    4.478960e-01
FA193H      9.609400e-02    4.878000e-02    5.401400e-02    5.801840e-01
FA193G      1.251503e-01    7.793667e-02    1.343810e-01    6.201660e-01
FA193I      1.033843e-01    5.024333e-02    7.385400e-02    3.185370e-01
FA193E      6.686400e-02    9.249000e-02    2.435990e-01    3.138340e-01
FA193L      7.084633e-02    3.349000e-02    6.199500e-02    1.612810e-01
FA193R      1.073690e-01   -1.010667e-02   -1.914480e-01    2.092570e-01
FA193W      6.454667e-03    4.233333e-04    7.489000e-03    2.998360e-01
FA193V      1.166163e-01    6.034667e-02    9.406900e-02    5.171510e-01
FA193N      1.047193e-01    8.084333e-02    1.272250e-01    4.017660e-01
FA193Y      6.654900e-02   -1.330000e-03   -1.017280e-01    9.602200e-02
FA193M      2.865800e-02    7.603333e-03   -3.418000e-03    1.843450e-01
FA194C      5.648033e-02    6.633333e-03    8.987000e-03    5.324980e-01
FA194D     -4.096000e-02    1.422333e-02    3.297200e-02    5.025830e-01
FA194S      9.457967e-02    1.118000e-02    7.224000e-03    5.762150e-01
FA194Q      5.391633e-02    7.066667e-04    7.999000e-03    2.386910e-01
FA194K      6.268100e-02   -3.526667e-03   -1.765600e-02    1.158220e-01
FA194P      8.274733e-02   -9.100000e-03   -1.448200e-02    1.288139e+00
FA194T      9.805067e-02    1.690000e-03    3.782000e-03    5.312860e-01
FA194A      8.773567e-02    9.900000e-03    9.652000e-03    5.306190e-01
FA194H      1.234280e-01    1.076667e-03   -3.300000e-05    5.380090e-01
FA194G      7.209900e-02    6.840000e-03    1.376700e-02    8.293980e-01
FA194I      4.585467e-02    5.973333e-03    2.660000e-03    4.172480e-01
FA194E     -2.883900e-02    7.226667e-03    2.589700e-02    4.599980e-01
FA194L      5.736133e-02    2.210000e-03    4.898000e-03    1.703850e-01
FA194R      6.046000e-02   -1.587333e-02   -4.325100e-02    9.537000e-03
FA194W      2.665967e-02   -1.016667e-03   -9.070000e-03    1.919150e-01
FA194V      7.564967e-02    7.976667e-03   -6.960000e-04    6.159330e-01
FA194N      7.201167e-02    2.250000e-03   -6.105000e-03    4.208330e-01
FA194Y      8.477333e-03    4.106667e-03   -1.298400e-02    4.982100e-02
FA194M      1.025600e-02   -1.033333e-04   -2.444000e-03    1.282260e-01
SA195C     -4.248233e-02   -1.596667e-03    1.450000e-04    1.109450e-01
SA195D      3.707300e-02    3.114333e-02   -1.212300e-02   -1.940430e-01
SA195Q     -1.761667e-02    7.913333e-03   -2.634000e-03   -3.286580e-01
SA195K     -4.086433e-02   -2.404333e-02   -1.962000e-03   -2.517440e-01
SA195P     -8.396000e-03   -3.430000e-03    3.912000e-03   -4.624550e-01
SA195T      4.259333e-03   -1.000000e-05    3.469000e-03    1.120010e-01
SA195F     -1.406043e-01   -3.223333e-03    7.750000e-04   -1.548370e-01
SA195A      6.097000e-03    3.246667e-03    1.013000e-03   -3.700100e-02
SA195H     -2.286767e-02   -5.763333e-03    4.206000e-03    1.009180e-01
SA195G      5.986033e-02    3.020000e-03    6.250000e-03    4.881800e-02
SA195I     -9.712333e-02   -6.860000e-03    2.102000e-03    9.017400e-02
SA195E     -1.600833e-02    3.099333e-02   -1.556200e-02   -4.334180e-01
SA195L     -1.896183e-01   -5.110000e-03   -9.540000e-04   -1.257380e-01
SA195R     -4.207367e-02   -5.132333e-02   -2.896000e-03   -1.843900e-01
SA195W     -1.598867e-01   -5.846667e-03   -6.900000e-03    3.107600e-02
SA195V     -5.636933e-02   -3.266667e-03    4.511000e-03    1.734060e-01
SA195N     -1.793933e-02    6.340000e-03    1.740000e-04   -2.865800e-02
SA195Y     -1.213303e-01   -7.033333e-03    7.540000e-04   -1.252340e-01
SA195M     -2.342490e-01   -2.082000e-02   -7.825000e-03   -6.261800e-02
SA196C     -2.480867e-02   -9.066667e-04   -3.142000e-03    1.700130e-01
SA196D      2.610733e-02    9.813333e-03    1.073100e-02   -3.791100e-02
SA196Q     -6.904500e-02   -2.890000e-03    2.186000e-03   -7.022000e-03
SA196K     -1.734047e-01   -1.359333e-02   -9.311000e-03   -1.769410e-01
SA196P     -1.002073e-01   -2.220000e-03   -8.480000e-04    2.360651e+00
SA196T      4.001267e-02    1.883333e-03    9.300000e-05    1.735330e-01
SA196F     -9.767633e-02   -5.473333e-03    2.575000e-03   -1.288230e-01
SA196A      2.300567e-02   -1.263333e-03    7.460000e-04    2.845930e-01
SA196H     -4.686333e-02   -3.140000e-03   -6.290000e-04    1.081230e-01
SA196G     -1.682767e-02    1.540000e-03    1.034000e-03    6.153420e-01
SA196I     -8.437200e-02   -5.326667e-03    1.764000e-03    4.351210e-01
SA196E     -1.866833e-02    7.693333e-03    1.168700e-02    6.965600e-02
SA196L     -9.739767e-02   -2.270000e-03    2.393000e-03    1.598000e-01
SA196R     -2.179997e-01   -3.658667e-02   -1.329800e-02   -2.349810e-01
SA196W     -8.451733e-02   -1.140667e-02    4.212000e-03   -2.850000e-03
SA196V     -3.530033e-02    2.793333e-03   -8.710000e-04    4.566190e-01
SA196N     -2.541567e-02   -2.476667e-03    2.720000e-03    4.084200e-02
SA196Y     -7.915867e-02   -4.726667e-03    8.130000e-04   -2.223200e-02
SA196M     -1.670937e-01   -1.205000e-02   -5.880000e-03    4.202400e-02
HA197C      7.680200e-02    1.605667e-02   -8.368000e-03    1.843180e-01
HA197D      2.695867e-01    2.817000e-02   -9.248000e-03    3.952870e-01
HA197S      1.648353e-01    1.525667e-02   -9.463000e-03    2.223470e-01
HA197Q      8.434767e-02    1.068333e-02   -1.028900e-02   -8.620400e-02
HA197K      1.032200e-02   -1.105333e-02    4.156000e-03   -1.138090e-01
HA197P      7.413833e-02    9.196667e-03   -9.154000e-03    2.398970e-01
HA197T      1.056523e-01    1.172000e-02   -8.950000e-03    2.546360e-01
HA197F     -1.574843e-01   -9.133333e-03   -7.309000e-03   -2.764160e-01
HA197A      1.333217e-01    1.107000e-02   -7.955000e-03    2.849610e-01
HA197G      2.140393e-01    8.586667e-03   -8.415000e-03    5.904930e-01
HA197I     -5.698333e-02    1.363667e-02   -8.471000e-03    7.341400e-02
HA197E      2.177427e-01    1.743333e-02   -7.034000e-03   -1.098630e-01
HA197L     -6.148367e-02    9.833333e-04   -6.586000e-03   -2.068350e-01
HA197R     -4.658733e-02   -1.880000e-02    1.292800e-02   -2.689340e-01
HA197W     -1.153230e-01   -1.658333e-02   -7.972000e-03   -5.455400e-02
HA197V      5.165000e-03    1.677333e-02   -8.588000e-03    4.247050e-01
HA197N      1.163043e-01    2.052000e-02   -9.382000e-03    1.949320e-01
HA197Y     -1.214790e-01   -6.753333e-03   -7.218000e-03   -2.106000e-01
HA197M     -1.327427e-01   -1.466667e-02   -8.072000e-03   -3.384960e-01
PA198C      6.679600e-02   -3.074000e-02   -5.190000e-03    1.160120e+00
PA198D      1.316997e-01    4.737667e-02   -4.672000e-02    9.723180e-01
PA198S      6.765700e-02   -2.042667e-02   -5.490000e-03    1.097250e+00
PA198Q      6.625467e-02   -5.259000e-02   -9.161000e-03    8.890730e-01
PA198K      3.101667e-02   -1.073867e-01    2.352800e-02    8.324340e-01
PA198T      7.940733e-02   -4.651667e-02   -7.541000e-03    1.179346e+00
PA198F      3.876567e-02   -9.155000e-02   -1.679800e-02    7.691000e-01
PA198A      6.754733e-02    2.254667e-02    1.590000e-03    9.085990e-01
PA198H      7.628000e-02   -6.798667e-02   -5.610000e-04    1.122223e+00
PA198G      7.621900e-02    7.384333e-02    6.578000e-03    1.179370e+00
PA198I      5.565700e-02   -5.478333e-02   -1.142300e-02    1.087622e+00
PA198E      7.132467e-02    1.128333e-02   -4.045600e-02    7.177110e-01
PA198L      3.560633e-02   -9.279667e-02   -9.350000e-03    8.448130e-01
PA198R     -1.025400e-02   -1.818200e-01    5.004700e-02    8.475590e-01
PA198W      9.486400e-02   -9.066667e-02   -2.230900e-02    8.692140e-01
PA198V      6.428400e-02   -1.476667e-02   -2.700000e-04    1.211621e+00
PA198N      6.778733e-02   -5.371333e-02   -1.376400e-02    1.135988e+00
PA198Y      2.780100e-02   -4.895333e-02   -5.818000e-03    7.849140e-01
PA198M      2.838133e-02   -1.354033e-01   -1.006600e-02    8.562650e-01
LA199C      3.271433e-02    2.225667e-02   -1.691400e-02    3.346810e-01
LA199D      4.411100e-02    3.050000e-02   -1.949700e-02    2.415840e-01
LA199S      3.328067e-02    3.881667e-02   -1.691000e-02    4.632410e-01
LA199Q      7.117333e-03   -3.027000e-02   -1.383300e-02    1.941150e-01
LA199K     -1.017667e-03   -6.537667e-02   -5.536000e-03   -3.621200e-02
LA199P      6.822600e-02   -4.906667e-03   -1.442200e-02    2.602490e-01
LA199T      3.254433e-02    1.756000e-02   -1.265600e-02    2.672070e-01
LA199F      9.681000e-03   -6.127000e-02   -1.316300e-02    2.118000e-02
LA199A      3.352200e-02    6.153333e-02   -1.508800e-02    4.065420e-01
LA199H      1.591933e-02   -1.401667e-02   -1.171500e-02    3.854080e-01
LA199G      3.840667e-02    5.588333e-02   -2.285700e-02    6.161910e-01
LA199I      9.457333e-03    6.013333e-03   -1.683800e-02    2.226240e-01
LA199E      2.615967e-02    2.423667e-02   -1.791300e-02    1.448390e-01
LA199R     -2.932300e-02   -9.680333e-02   -6.608000e-03   -1.047800e-02
LA199W      6.001000e-03   -8.943333e-02   -7.256000e-03    1.581000e-01
LA199V      2.409300e-02   -1.490000e-03   -2.339000e-03    3.381340e-01
LA199N      2.717567e-02   -1.114667e-02   -7.461000e-03    3.011050e-01
LA199Y      1.297667e-02   -4.235667e-02   -1.283900e-02    5.346400e-02
LA199M     -1.595567e-02   -3.887000e-02   -1.303800e-02    7.093500e-02
RA200C      3.148433e-02    4.507433e-01   -7.192200e-02    5.859340e-01
RA200D      4.504667e-02    5.007100e-01   -8.707600e-02    6.373510e-01
RA200S      2.952733e-02    5.902267e-01   -7.070000e-02    7.264670e-01
RA200Q      3.000867e-02    3.763800e-01   -8.211200e-02    3.747530e-01
RA200K      1.172100e-02    1.851933e-01   -6.665300e-02    9.739200e-02
RA200P      2.916967e-02    4.384933e-01   -7.084500e-02    6.376790e-01
RA200T      3.393500e-02    5.202900e-01   -6.411900e-02    5.739180e-01
RA200F      3.616933e-02    1.174967e-01   -7.263900e-02    6.735800e-02
RA200A      4.194900e-02    5.266433e-01   -7.607700e-02    5.970740e-01
RA200H      2.262900e-02    3.870333e-01   -5.959200e-02    6.430260e-01
RA200G      3.989500e-02    5.418833e-01   -8.499300e-02    8.466040e-01
RA200I      2.897100e-02    1.541667e-01   -4.806200e-02    3.807510e-01
RA200E      3.368433e-02    4.123600e-01   -9.856000e-02    4.440610e-01
RA200L      3.177400e-02    7.211333e-02   -6.340400e-02    1.841790e-01
RA200W      3.100300e-02    3.805667e-02   -9.694400e-02    2.377400e-01
RA200V      3.321700e-02    3.132367e-01   -6.067500e-02    5.974870e-01
RA200N      3.247233e-02    5.052000e-01   -8.153300e-02    5.454290e-01
RA200Y      3.067633e-02    1.652900e-01   -7.453200e-02    1.111560e-01
RA200M      2.574500e-02   -8.526333e-02   -7.519100e-02    2.356620e-01
EA201C     -3.085500e-02    7.007000e-02    3.611200e-02    7.340050e-01
EA201D     -4.473467e-02    7.241667e-02   -1.457400e-02    3.579070e-01
EA201S     -3.382700e-02    1.438400e-01    3.755600e-02    9.555460e-01
EA201Q     -7.002100e-02   -4.746667e-03    3.897700e-02    3.748490e-01
EA201K     -6.683100e-02   -7.392000e-02    5.304500e-02    3.678610e-01
EA201P     -2.866267e-02   -8.821667e-02    1.555900e-02    1.465411e+00
EA201T     -4.641833e-02    1.111533e-01    3.913600e-02    1.352702e+00
EA201F     -3.742767e-02   -4.468000e-02    4.094900e-02    3.897230e-01
EA201A     -2.243800e-02    1.328800e-01    4.543700e-02    7.228890e-01
EA201H     -3.727867e-02    2.419333e-02    4.936000e-02    9.034620e-01
EA201G     -2.021333e-03    2.177467e-01    3.753700e-02    1.015209e+00
EA201I     -3.953900e-02   -6.257667e-02    5.561400e-02    9.196950e-01
EA201L     -4.793000e-02   -8.892333e-02    4.546500e-02    3.283530e-01
EA201R     -1.487727e-01   -6.068667e-02    6.405100e-02    3.899790e-01
EA201W     -7.737767e-02   -2.640667e-02    3.056700e-02    7.701840e-01
EA201V     -3.251033e-02    9.413333e-03    5.615100e-02    1.149104e+00
EA201N     -5.096833e-02    4.755000e-02    4.327100e-02    5.588000e-01
EA201Y     -3.362233e-02    4.173333e-03    4.311500e-02    4.618290e-01
EA201M     -1.025037e-01   -1.544967e-01    4.066700e-02    1.982080e-01
PA202C     -4.516000e-03    1.844300e-01    4.666000e-03    1.559506e+00
PA202D      1.569100e-02    5.024533e-01   -3.000720e-01    1.517424e+00
PA202S     -5.297333e-03    3.518500e-01   -4.582300e-02    1.536363e+00
PA202Q     -1.761533e-02    5.321333e-02   -3.464100e-02    1.185196e+00
PA202K     -3.343333e-02   -1.727800e-01    3.935800e-02    1.082642e+00
PA202T      2.720333e-03    3.845867e-01    1.854600e-02    1.712231e+00
PA202F     -2.388000e-02   -3.305333e-02   -1.968900e-02    1.186324e+00
PA202A      4.756333e-03    2.718300e-01    1.904500e-02    1.240777e+00
PA202H     -3.224667e-03    2.373200e-01   -6.468500e-02    1.738476e+00
PA202G      2.413000e-03    3.620200e-01    1.640600e-02    1.523398e+00
PA202I     -1.904833e-02   -7.880000e-03    4.694600e-02    1.364100e+00
PA202E     -4.090667e-03    2.502267e-01   -1.695560e-01    1.009100e+00
PA202L     -2.450433e-02   -2.001900e-01   -6.352000e-03    1.126449e+00
PA202R     -8.545200e-02   -2.938967e-01    9.543300e-02    1.117128e+00
PA202W     -3.606300e-02   -2.271000e-02   -1.544870e-01    1.309003e+00
PA202V     -4.484667e-03    1.381367e-01    7.348900e-02    1.646844e+00
PA202N     -1.126533e-02    2.299367e-01   -9.329000e-03    1.594802e+00
PA202Y     -1.216000e-02   -1.765000e-02   -8.036100e-02    1.240840e+00
PA202M     -5.196900e-02   -3.679533e-01   -1.253740e-01    1.162568e+00
VA203C     -3.308333e-03    2.689900e-01    3.547000e-03    1.173590e-01
VA203D      1.239733e-02    6.493267e-01   -3.335040e-01    6.552700e-02
VA203S      3.265800e-02    5.905133e-01   -5.086000e-03    1.237130e-01
VA203Q      1.101600e-02    2.909467e-01   -1.196920e-01   -2.611840e-01
VA203K     -1.098433e-02    1.032033e-01    4.792700e-02   -5.251340e-01
VA203P      1.849400e-02    2.997833e-01    2.401800e-02   -3.652530e-01
VA203T      1.540033e-02    4.360367e-01   -9.325000e-03    2.676720e-01
VA203F     -5.441667e-03   -2.006067e-01   -2.111200e-02   -5.311990e-01
VA203A      5.624233e-02    4.481433e-01    1.516300e-02    5.342000e-02
VA203H      2.739000e-02    2.952100e-01    1.201000e-02    8.709100e-02
VA203G      4.820467e-02    5.440100e-01    2.917200e-02    2.142440e-01
VA203I     -2.344000e-02   -2.125233e-01   -1.414900e-02   -1.810200e-01
VA203E      1.215833e-02    4.168633e-01   -3.927310e-01   -2.040140e-01
VA203L     -2.251733e-02   -2.631633e-01   -4.698200e-02   -4.118510e-01
VA203R     -3.663667e-02    1.837467e-01    1.023760e-01   -3.883610e-01
VA203W     -2.726767e-02   -5.789667e-02   -4.651300e-02   -4.932100e-01
VA203N      2.074633e-02    4.504800e-01   -2.782000e-02    4.020900e-02
VA203Y     -1.387667e-03   -4.535333e-02   -4.336000e-03   -5.017150e-01
VA203M     -4.321200e-02   -3.461200e-01   -4.799800e-02   -5.000280e-01
NA204C     -7.886000e-03    6.596333e-02    5.547900e-02    2.336520e-01
NA204D      1.257633e-02    4.453867e-01   -4.106660e-01    1.774510e-01
NA204S      3.134967e-02    3.591700e-01    8.680400e-02    1.615440e-01
NA204Q     -1.935667e-03    4.021000e-02   -3.068800e-02   -2.140530e-01
NA204K     -2.399200e-02   -8.615333e-02    1.949750e-01   -4.288590e-01
NA204P     -1.755000e-02   -2.883067e-01    4.454900e-02    1.449770e+00
NA204T      3.046267e-02    4.162333e-02    3.772200e-02    2.346750e-01
NA204F     -3.465067e-02    1.613400e-01   -5.089100e-02   -3.519740e-01
NA204A      2.505433e-02    2.328533e-01    9.040600e-02    1.236000e-01
NA204H      1.140333e-03    6.979800e-01    3.555500e-02    4.803300e-02
NA204G      3.060700e-02    3.868333e-01    9.860900e-02    4.219930e-01
NA204I     -6.424300e-02   -2.169500e-01    9.890000e-03    5.964400e-02
NA204E      5.907667e-03    2.850667e-01   -6.209110e-01    2.620700e-02
NA204L     -6.637300e-02   -5.198500e-01    1.189900e-02   -3.833870e-01
NA204R     -3.815767e-02   -3.350933e-01    2.757140e-01   -2.826990e-01
NA204W     -1.668167e-02    3.726033e-01   -1.108950e-01    4.073200e-02
NA204V     -1.098700e-02   -2.012967e-01    4.249500e-02    2.724190e-01
NA204Y     -6.674000e-03    3.515433e-01   -6.141800e-02   -2.989580e-01
NA204M     -1.073083e-01   -5.476400e-01    1.325700e-02   -6.600500e-02
AA205C     -1.224467e-02   -6.174333e-02    1.548500e-02    4.136490e-01
AA205D      2.463833e-02   -1.553000e-02   -8.646800e-02    3.307290e-01
AA205S      2.888167e-02   -2.843333e-03    6.282000e-03    2.606330e-01
AA205Q      4.157000e-03   -6.589667e-02    1.650000e-04    1.347640e-01
AA205K     -8.902000e-03   -1.350100e-01    5.364700e-02   -7.344100e-02
AA205P     -3.265300e-02   -6.586000e-02    1.831000e-02    3.132715e+00
AA205T     -4.148667e-03   -6.050000e-03    9.036000e-03    1.163572e+00
AA205F     -1.098433e-02   -2.809767e-01    1.609800e-02   -2.730100e-02
AA205H      1.539800e-02   -8.199667e-02    3.256500e-02    5.561630e-01
AA205G      1.116183e-01    2.967000e-02    5.819000e-03    4.140300e-01
AA205I     -4.292567e-02   -1.323167e-01    2.192000e-03    7.461460e-01
AA205E     -2.981133e-02   -7.788667e-02   -9.614600e-02    2.284470e-01
AA205L     -1.019500e-02   -2.111300e-01    1.260900e-02   -2.157040e-01
AA205R      1.713133e-02   -1.545333e-01    9.153300e-02   -5.846200e-02
AA205W     -7.687333e-03   -3.031433e-01    6.507000e-03    3.851910e-01
AA205V     -3.437633e-02   -5.276667e-02    6.060000e-03    1.048911e+00
AA205N      1.594100e-02   -3.953333e-02    6.337000e-03    1.589160e-01
AA205Y     -1.226900e-02   -1.830133e-01    8.536000e-03    1.167230e-01
AA205M     -6.759433e-02   -3.625967e-01    4.663000e-03   -2.766340e-01
TA206C     -2.575533e-02    9.656667e-03    1.386700e-02    5.094000e-03
TA206D     -4.668067e-02    1.213567e-01    2.120000e-04   -1.002600e-01
TA206S      6.498933e-02    1.180633e-01    5.725000e-03    5.390000e-04
TA206Q     -1.369310e-01   -3.894000e-02    5.537000e-03   -1.970110e-01
TA206K     -1.413980e-01   -9.570000e-02    9.259000e-03   -2.500670e-01
TA206P     -4.481233e-02    1.131367e-01    1.295000e-02    1.325066e+00
TA206F     -1.817337e-01   -1.657067e-01    4.862000e-03   -2.807850e-01
TA206A      5.312567e-02    1.449433e-01    5.991000e-03    4.537800e-02
TA206H     -6.527667e-03    1.293967e-01    5.515000e-03    8.731000e-03
TA206G      5.847300e-02    1.022933e-01    9.506000e-03    1.926200e-01
TA206I     -1.605023e-01   -1.933700e-01    3.665000e-03    5.053300e-02
TA206E     -1.475697e-01    4.629667e-02    4.155000e-03   -1.531340e-01
TA206L     -1.922873e-01   -2.030433e-01    1.009300e-02   -9.197700e-02
TA206R     -2.268910e-01   -1.087433e-01    1.716000e-02   -3.899760e-01
TA206W     -7.909533e-02   -6.499000e-02    9.706000e-03   -1.975070e-01
TA206V     -4.725367e-02   -4.739667e-02    9.965000e-03    2.518230e-01
TA206N     -4.409067e-02    1.090167e-01    5.345000e-03   -1.193960e-01
TA206Y     -6.881200e-02   -1.194133e-01    2.264000e-03   -2.529840e-01
TA206M     -3.019393e-01   -3.335400e-01    5.349000e-03   -1.359200e-01
EA207C      6.953733e-02    3.387000e-02    6.126700e-02    4.831200e-01
EA207D      4.481167e-02    9.629667e-02   -2.086300e-02    4.059270e-01
EA207S      1.190413e-01    6.908000e-02    5.960900e-02    4.181500e-01
EA207Q      3.577667e-02   -5.430000e-02    8.028400e-02   -8.195400e-02
EA207K      1.447967e-02   -7.449667e-02    7.521000e-02    2.204820e-01
EA207P     -1.504367e-02    4.945000e-02    6.628000e-02    1.049190e+00
EA207T      1.128093e-01    6.365333e-02    6.317400e-02    5.557540e-01
EA207F      1.442633e-02   -8.522333e-02    4.461000e-02    1.617960e-01
EA207A      1.259423e-01    7.116333e-02    5.505600e-02    5.003660e-01
EA207H      9.228200e-02    9.800000e-04    6.365100e-02    5.610880e-01
EA207G      6.304567e-02    7.859667e-02    6.215100e-02    6.873040e-01
EA207I      2.708100e-02   -2.086000e-02    6.453600e-02    6.252200e-01
EA207L     -7.345333e-03   -4.585000e-02    6.582500e-02    3.872010e-01
EA207R      2.523500e-02   -1.568600e-01    1.055700e-01    8.556200e-02
EA207W     -4.602867e-02   -7.261000e-02    6.155100e-02    3.528630e-01
EA207V      1.052733e-01    2.597333e-02    5.931900e-02    7.321750e-01
EA207N      8.172267e-02    4.098000e-02    4.539400e-02    4.839310e-01
EA207Y      1.938267e-02   -5.173333e-02    6.149300e-02    3.408240e-01
EA207M     -1.431887e-01   -1.678767e-01    6.700900e-02    2.838240e-01
DA208C      2.801067e-02   -1.291667e-02    1.518680e-01    3.096860e-01
DA208S      3.151767e-02   -1.225667e-02    1.780810e-01    3.269730e-01
DA208Q      2.031300e-02   -4.738667e-02    1.671860e-01    8.385500e-02
DA208K      2.576433e-02   -7.205667e-02    1.685400e-01   -1.192600e-02
DA208P      1.182500e-02    4.036667e-03    1.751280e-01   -3.757540e-01
DA208T      2.585800e-02   -1.361667e-02    1.689110e-01    3.309240e-01
DA208F      2.685367e-02   -6.024333e-02    1.496220e-01   -2.843100e-02
DA208A      3.180067e-02    1.658000e-02    1.698510e-01    2.505070e-01
DA208H      1.835833e-02   -3.864667e-02    1.467130e-01    3.332400e-01
DA208G      3.412567e-02    3.826000e-02    1.985810e-01    4.826930e-01
DA208I      2.346333e-02   -3.433000e-02    1.584780e-01    2.416960e-01
DA208E     -4.673000e-03   -4.967333e-02    2.961600e-02   -3.055000e-03
DA208L      1.973933e-02   -5.631000e-02    1.426970e-01    6.334400e-02
DA208R      2.201367e-02   -1.222367e-01    2.058600e-01   -6.866200e-02
DA208W      2.341867e-02   -1.092167e-01    1.491130e-01    1.414400e-01
DA208V      2.680067e-02   -1.161000e-02    1.616320e-01    4.388690e-01
DA208N      2.178533e-02   -2.381000e-02    1.581070e-01    1.479050e-01
DA208Y      2.723467e-02   -4.352667e-02    1.465330e-01    4.523700e-02
DA208M      2.043700e-02   -1.114133e-01    1.485010e-01   -6.871000e-03
PA209C      7.448667e-03    9.900333e-02   -2.631500e-02    7.427680e-01
PA209D     -4.523333e-04    9.216667e-02   -4.989750e-01    6.723880e-01
PA209S      1.872133e-02    1.865067e-01   -7.355000e-02    6.558590e-01
PA209Q     -2.719000e-03   -8.048000e-02   -2.132000e-01    5.002030e-01
PA209K      7.961667e-03    7.566667e-03    1.272530e-01    4.263910e-01
PA209T      1.350000e-02    1.556033e-01   -1.268600e-02    7.831740e-01
PA209F     -2.958333e-03   -1.222700e-01   -5.682500e-02    4.402840e-01
PA209A      1.572200e-02    1.176867e-01    4.481500e-02    5.041470e-01
PA209H      2.274333e-03    3.942000e-02   -7.546800e-02    7.303160e-01
PA209G      1.898967e-02    2.447600e-01    4.312700e-02    6.397260e-01
PA209I      3.634667e-03   -1.760533e-01   -2.952700e-02    7.185510e-01
PA209E     -1.632067e-02   -1.475667e-01   -6.235350e-01    4.709670e-01
PA209L      2.825667e-03   -2.127600e-01   -6.148000e-02    4.596230e-01
PA209R      7.852333e-03    7.622667e-02    2.319080e-01    5.016650e-01
PA209W     -1.290600e-02   -1.310300e-01   -4.256600e-02    5.571920e-01
PA209V      1.049733e-02   -2.116667e-02   -2.374900e-02    8.420830e-01
PA209N      8.422000e-03    1.167600e-01   -8.423900e-02    6.719120e-01
PA209Y     -7.209667e-03   -7.373333e-02   -5.188000e-02    5.153200e-01
PA209M     -4.317333e-03   -3.099933e-01   -1.535300e-01    5.047250e-01
SA210C     -5.000000e-06   -7.955333e-02    2.570900e-02    1.638310e-01
SA210D     -2.136000e-03    8.221333e-02   -2.474320e-01    1.422170e-01
SA210Q     -5.866667e-05   -7.617000e-02    1.108330e-01    1.379300e-02
SA210K      2.535333e-03   -2.037000e-01    1.758870e-01   -8.609300e-02
SA210P     -3.551000e-03   -1.662100e-01    1.432380e-01    1.442564e+00
SA210T     -2.856667e-04   -7.217000e-02    3.160900e-02    1.938080e-01
SA210F     -1.556667e-04   -2.121367e-01    4.886700e-02   -1.156770e-01
SA210A     -9.333333e-06    4.093333e-03    7.870500e-02    2.896310e-01
SA210H      1.041667e-03   -8.233333e-02    1.503420e-01    1.618690e-01
SA210G      3.933333e-05    8.990000e-03    1.178880e-01    6.936610e-01
SA210I     -3.656667e-04   -2.396967e-01    6.295300e-02    5.520100e-01
SA210E     -2.806667e-03   -1.844000e-02   -2.692160e-01    2.047740e-01
SA210L     -3.926667e-04   -2.792400e-01   -1.921000e-03    1.516420e-01
SA210R      5.507000e-03   -1.933100e-01    2.409710e-01   -1.941500e-01
SA210W     -9.270000e-04   -1.911867e-01    1.043490e-01    1.806920e-01
SA210V     -3.763333e-04   -1.193200e-01    6.933100e-02    4.955210e-01
SA210N     -4.966667e-05   -3.921333e-02    6.743000e-02   -5.880000e-03
SA210Y     -6.316667e-04   -1.991400e-01    1.037780e-01   -6.513100e-02
SA210M     -3.166667e-05   -3.191033e-01    6.163000e-03    6.519600e-02
SA211C     -2.670000e-04   -1.725000e-02   -7.981000e-03    3.385200e-02
SA211D      2.076333e-03    1.151200e-01   -5.534000e-02    6.179000e-02
SA211Q      2.363000e-03   -6.766333e-02    9.400000e-05    3.154100e-02
SA211K      2.862000e-03   -2.316200e-01    3.689000e-03   -1.126980e-01
SA211P     -1.251667e-03   -2.196333e-02    1.274300e-02    6.923050e-01
SA211T      4.417333e-03   -2.252667e-02    2.567300e-02    1.665540e-01
SA211F     -2.623333e-04   -9.538000e-02    1.002100e-02   -3.038780e-01
SA211A     -2.183333e-04    2.739000e-02    1.234000e-03    1.877830e-01
SA211H      1.691000e-03   -1.271633e-01    1.099800e-02    3.793510e-01
SA211G      1.659667e-03    4.736667e-02    4.089100e-02    5.602800e-01
SA211I      3.426667e-03   -1.643033e-01   -1.933000e-03    2.420010e-01
SA211E      3.909000e-03    1.144533e-01   -5.374400e-02   -4.539700e-02
SA211L      2.336333e-03   -1.492500e-01   -9.346000e-03   -3.251730e-01
SA211R      6.445000e-03   -3.609400e-01    3.595500e-02   -2.007200e-02
SA211W     -1.307333e-03   -1.226133e-01   -4.052000e-03   -1.120890e-01
SA211V      1.716000e-03   -5.294333e-02   -1.240000e-04    4.898990e-01
SA211N      5.905000e-03   -5.214667e-02   -2.713000e-03    9.316400e-02
SA211Y      5.966667e-05   -1.158167e-01    2.647000e-03   -2.007210e-01
SA211M      4.724333e-03   -2.075333e-01    1.463000e-03   -5.962450e-01
GA212C     -1.200000e-05   -1.474000e-02    2.119000e-03    2.605400e-02
GA212D      7.333333e-06    1.870000e-01   -3.755300e-02   -1.149550e-01
GA212S      3.333333e-07    1.331333e-02    5.567000e-03    5.604700e-02
GA212Q      1.966667e-05   -6.345000e-02   -3.052000e-03   -2.276230e-01
GA212K      2.473333e-04   -1.259233e-01    1.346500e-02   -2.600520e-01
GA212P     -2.133333e-05   -4.386667e-03    1.495600e-02   -5.776060e-01
GA212T     -7.466667e-05   -1.019000e-02    4.770000e-04    4.512980e-01
GA212F      3.100000e-05   -3.414333e-02   -1.047100e-02   -1.575060e-01
GA212A     -6.333333e-06    3.328000e-02    5.701000e-03    9.483100e-02
GA212H     -9.766667e-05   -7.638333e-02    8.814000e-03    1.400220e-01
GA212I     -1.516667e-04   -2.955333e-02    1.216300e-02    7.488500e-02
GA212E     -1.486667e-04    1.210533e-01   -4.216000e-02   -4.009500e-01
GA212L     -6.666667e-07   -3.051333e-02   -2.557000e-03   -2.504120e-01
GA212R      7.033333e-04   -2.165800e-01    5.207900e-02   -2.118620e-01
GA212W      3.133333e-05   -2.573333e-02   -3.282000e-03   -3.556100e-02
GA212V     -1.266667e-05   -1.660000e-03   -3.440000e-04    3.846840e-01
GA212N      2.133333e-05   -3.215667e-02   -1.100000e-03   -1.434400e-01
GA212Y      1.166667e-05   -3.488333e-02   -7.586000e-03   -1.394770e-01
GA212M     -9.666667e-06   -5.468667e-02    4.919000e-03   -3.846430e-01
YA213C      3.120333e-03    5.520233e-01    7.580000e-04    1.074159e+00
YA213D      1.152000e-03    7.291733e-01   -1.611300e-02    1.222271e+00
YA213S      2.875000e-03    5.954467e-01    3.020000e-04    1.469340e+00
YA213Q      2.390000e-04    4.732200e-01    6.442000e-03    1.084008e+00
YA213K      3.394667e-03    2.146400e-01    1.899800e-02    8.460130e-01
YA213P      3.683333e-04    5.980633e-01   -6.530000e-04    2.264423e+00
YA213T      3.723333e-04    5.129567e-01    3.339000e-03    1.262412e+00
YA213F      1.333333e-05    2.096500e-01    1.786000e-03   -8.418900e-02
YA213A      3.209333e-03    6.240567e-01    9.348000e-03    1.144138e+00
YA213H     -4.033333e-05    4.060300e-01   -1.044700e-02    1.273678e+00
YA213G      2.623333e-04    6.537900e-01    7.082000e-03    1.776446e+00
YA213I      2.919333e-03    3.898700e-01    4.049000e-03    4.649840e-01
YA213E     -1.031000e-03    6.157367e-01   -2.887200e-02    9.914090e-01
YA213L      2.536667e-03    3.752167e-01    1.583700e-02    3.558800e-01
YA213R      3.377000e-03    4.569333e-02    4.329300e-02    1.056557e+00
YA213W      2.910000e-04    2.735000e-01   -7.723000e-03    4.741780e-01
YA213V      3.189333e-03    5.030833e-01    4.303000e-03    1.033086e+00
YA213N     -1.576667e-04    4.915067e-01    2.100000e-05    1.054166e+00
YA213M     -1.003333e-04    2.678100e-01    8.683000e-03    2.086290e-01
YA214C      7.633333e-05   -6.663333e-03   -1.100000e-04    8.399600e-02
YA214D      6.153333e-04    5.948667e-02    7.850000e-04   -8.715300e-02
YA214S      1.000000e-04    2.396667e-03   -8.800000e-05    1.024610e-01
YA214Q      3.733333e-05   -8.366667e-03   -6.700000e-05   -1.187460e-01
YA214K      3.993333e-04   -5.506667e-02    3.650000e-04   -1.780740e-01
YA214P      9.600000e-05   -6.070000e-02   -9.490000e-04    8.100800e-02
YA214T      7.433333e-05    1.100000e-03   -7.600000e-05    1.373600e-02
YA214F      2.770000e-04   -4.803333e-03   -2.000000e-06   -3.605600e-02
YA214A      7.533333e-05    4.220000e-03    2.430000e-04    6.666200e-02
YA214H      1.523333e-04   -1.344000e-02   -5.320000e-04    1.798520e-01
YA214G      1.276667e-04   -5.713333e-03   -7.600000e-05    1.393290e-01
YA214I      1.133333e-05   -2.056667e-03   -9.200000e-05    1.192470e-01
YA214E      4.110000e-04    5.053667e-02    2.130000e-04   -2.345550e-01
YA214L      3.000000e-05   -3.693333e-03   -9.290000e-04   -5.712000e-03
YA214R      4.173333e-04   -1.126500e-01    1.244000e-03   -2.603720e-01
YA214W      8.933333e-05   -1.163333e-02   -8.800000e-05    3.813600e-02
YA214V      4.100000e-05    7.933333e-03   -8.900000e-05    1.355950e-01
YA214N      1.096667e-04    9.903333e-03   -6.700000e-05    5.488400e-02
YA214M      8.833333e-05   -1.699667e-02   -4.200000e-05    4.030500e-02
SA215C     -4.200000e-05    1.843333e-03   -1.150000e-04   -1.544950e-01
SA215D      5.736667e-04    1.104500e-01    5.480000e-03    4.516030e-01
SA215Q      0.000000e+00   -1.332667e-02   -1.348000e-03   -4.881500e-02
SA215K      7.333333e-06   -1.675733e-01    2.568000e-03   -5.133030e-01
SA215P      1.200000e-05    3.236667e-03   -9.770000e-04    2.480280e-01
SA215T     -5.333333e-06   -6.630000e-03   -2.800000e-04   -5.180200e-02
SA215F      3.466667e-05   -1.064000e-02   -2.076000e-03    1.146840e-01
SA215A      0.000000e+00    6.560000e-03    4.430000e-04   -4.356000e-02
SA215H     -2.200000e-05   -4.056000e-02   -7.284000e-03    5.050080e-01
SA215G     -1.333333e-06    3.343333e-03   -5.270000e-04    6.395810e-01
SA215I     -5.000000e-06   -1.336333e-02    3.220000e-04   -3.866800e-02
SA215E      4.436667e-04    1.351600e-01   -3.001000e-03    1.331020e-01
SA215L      0.000000e+00   -1.238000e-02   -1.128000e-03   -3.557840e-01
SA215R     -2.733333e-05   -3.167033e-01   -1.554400e-02   -3.270410e-01
SA215W     -1.807004e-22   -1.049000e-02    4.880000e-04    2.500750e-01
SA215V     -7.800000e-05   -2.950000e-03    2.820000e-04   -7.600500e-02
SA215N     -1.000000e-06   -4.003333e-03   -8.030000e-04    2.896810e-01
SA215Y     -6.666667e-07    5.066667e-04   -4.219000e-03    1.058630e-01
SA215M      0.000000e+00   -8.236667e-03   -3.200000e-04   -1.088478e+00
TA216C      0.000000e+00    1.560000e-03    0.000000e+00    1.403580e-01
TA216D      3.160000e-04   -3.100000e-03    3.700000e-05    4.415450e-01
TA216S     -3.333333e-07    3.033333e-04    0.000000e+00    8.369820e-01
TA216Q     -1.333333e-06    1.666667e-05    0.000000e+00    2.012000e-03
TA216K     -2.500000e-05   -1.000000e-05    0.000000e+00   -4.823590e-01
TA216P     -1.666667e-05   -6.440000e-03   -3.100000e-05    2.270220e+00
TA216F     -3.666667e-06    4.000000e-03    0.000000e+00   -7.642890e-01
TA216A     -3.333333e-07    1.540000e-03    0.000000e+00    3.959400e-01
TA216H     -4.600000e-05    4.523333e-03   -6.000000e-06    3.913400e-01
TA216G     -1.000000e-06   -6.386667e-03    0.000000e+00    1.381308e+00
TA216I      0.000000e+00   -1.743333e-03    0.000000e+00   -9.905770e-01
TA216E      1.273333e-04    2.563333e-03    0.000000e+00    5.131300e-02
TA216L     -2.866667e-05   -1.220000e-03    0.000000e+00   -8.722670e-01
TA216R     -2.000000e-05   -6.043333e-03   -3.000000e-05   -8.473500e-02
TA216W     -3.333333e-07   -1.960000e-03    0.000000e+00   -3.635630e-01
TA216V     -3.333333e-07   -5.640000e-03    0.000000e+00   -3.438690e-01
TA216N      3.333333e-07   -2.020000e-03    0.000000e+00    3.224760e-01
TA216Y     -3.333333e-07   -2.730000e-03    0.000000e+00   -5.509430e-01
TA216M     -2.833333e-05   -5.666667e-05    0.000000e+00   -8.587380e-01
TA217C      0.000000e+00    3.466667e-04    0.000000e+00    9.517000e-02
TA217D      1.746667e-04    1.472000e-02    1.193000e-03    6.070920e-01
TA217S      0.000000e+00   -6.413333e-03   -1.880000e-04    1.012874e+00
TA217Q      0.000000e+00    2.833333e-04    0.000000e+00    1.167670e-01
TA217K      0.000000e+00   -2.698667e-02   -1.920000e-04   -3.023880e-01
TA217P      0.000000e+00   -8.136667e-03   -3.130000e-04    3.260800e-01
TA217F      0.000000e+00   -2.900000e-04   -1.500000e-04   -1.134901e+00
TA217A      0.000000e+00   -7.706667e-03   -2.450000e-04    6.433270e-01
TA217H      0.000000e+00   -1.580000e-03   -3.300000e-05    4.253040e-01
TA217G      0.000000e+00   -6.956667e-03   -4.700000e-05    1.329004e+00
TA217I      0.000000e+00   -1.100000e-04    0.000000e+00   -8.290700e-01
TA217E      8.666667e-06    2.179333e-02    1.315000e-03   -7.197300e-02
TA217L      0.000000e+00    2.000000e-05    0.000000e+00   -1.244506e+00
TA217R      0.000000e+00   -6.512333e-02   -3.180000e-04    1.251870e-01
TA217W      0.000000e+00   -5.033333e-04    0.000000e+00   -6.391320e-01
TA217V      0.000000e+00   -1.833333e-04    0.000000e+00   -2.374530e-01
TA217N      0.000000e+00   -5.633333e-04    0.000000e+00    5.834240e-01
TA217Y      0.000000e+00   -6.966667e-04   -5.200000e-05   -9.023530e-01
TA217M      0.000000e+00    4.666667e-05    2.000000e-06   -1.181316e+00
IA218C     -7.100000e-05    2.000000e-05    0.000000e+00    2.986866e+00
IA218D      4.190000e-04   -2.333333e-04    0.000000e+00    3.888635e+00
IA218S     -9.333333e-05    3.133333e-04    0.000000e+00    4.508881e+00
IA218Q     -5.833333e-05   -6.000000e-05    0.000000e+00    3.209022e+00
IA218K     -1.166667e-05    6.366667e-04    0.000000e+00    3.865257e+00
IA218P     -6.133333e-05   -1.266667e-04    0.000000e+00    6.278159e+00
IA218T     -7.233333e-05    1.333333e-05    0.000000e+00    3.038247e+00
IA218F     -2.333333e-06   -3.533333e-04    0.000000e+00    3.370771e+00
IA218A      8.333333e-06   -1.866667e-04    0.000000e+00    3.660701e+00
IA218H      9.166667e-05    3.900000e-04    0.000000e+00    4.359565e+00
IA218G     -4.500000e-05   -1.933333e-04    0.000000e+00    5.033919e+00
IA218E      4.173333e-04   -3.866667e-04    0.000000e+00    3.614901e+00
IA218L      0.000000e+00    3.666667e-05    0.000000e+00    2.264900e-02
IA218R      3.216667e-04    1.386667e-03    0.000000e+00    5.226526e+00
IA218W     -2.400000e-05    8.800000e-04    0.000000e+00    8.750378e+00
IA218V     -6.566667e-05    0.000000e+00    0.000000e+00    9.846800e-01
IA218N     -7.000000e-05   -2.433333e-04    0.000000e+00    3.504658e+00
IA218Y     -2.000000e-06   -3.866667e-04    0.000000e+00    6.870024e+00
IA218M     -2.000000e-06   -2.666667e-05    0.000000e+00    1.979650e-01
RA219C     -3.333333e-07    2.000000e-05   -3.300000e-05    9.555270e-01
RA219D     -3.133333e-05    4.600000e-04   -5.200000e-05    1.810629e+00
RA219S     -3.333333e-07    2.666667e-05   -3.300000e-05    1.474836e+00
RA219Q     -3.333333e-07    1.100000e-04   -3.300000e-05    5.989050e-01
RA219K      0.000000e+00    8.666667e-05   -4.000000e-05   -4.135000e-03
RA219P     -3.333333e-07    1.733333e-04   -5.200000e-05    2.555510e-01
RA219T     -3.333333e-07    1.233333e-04   -3.300000e-05    8.189730e-01
RA219F     -3.333333e-07    1.033333e-04   -2.800000e-05   -3.828020e-01
RA219A     -3.333333e-07    5.666667e-05   -5.200000e-05    1.306802e+00
RA219H      0.000000e+00   -4.333333e-05   -7.900000e-05    8.544210e-01
RA219G     -3.333333e-07   -4.000000e-04   -4.100000e-05    2.002595e+00
RA219I     -6.666667e-07    2.466667e-04   -3.000000e-06   -3.938100e-01
RA219E     -3.333333e-07    3.300000e-04   -3.300000e-05    1.129845e+00
RA219L     -3.333333e-07    4.033333e-04    0.000000e+00   -4.718760e-01
RA219W     -3.333333e-07    3.433333e-04   -2.200000e-05    3.702630e-01
RA219V     -3.333333e-07    4.233333e-04    3.700000e-05    3.328440e-01
RA219N     -3.333333e-07    2.633333e-04   -3.500000e-05    7.117930e-01
RA219Y     -3.333333e-07    2.433333e-04   -3.400000e-05   -4.276900e-02
RA219M     -3.333333e-07    1.733333e-04   -9.000000e-06   -4.014010e-01
YA220C      7.216667e-04   -7.400000e-04    0.000000e+00    4.054002e+00
YA220D      6.386667e-04   -7.266667e-04   -1.290000e-04    5.865868e+00
YA220S      7.220000e-04   -7.366667e-04    0.000000e+00    5.135352e+00
YA220Q      6.746667e-04   -7.433333e-04    0.000000e+00    3.908394e+00
YA220K      4.830000e-04   -1.033333e-04    3.000000e-05    3.651581e+00
YA220P      6.753333e-04   -9.433333e-04   -3.300000e-05    7.030326e+00
YA220T      6.773333e-04   -7.366667e-04    0.000000e+00    3.727163e+00
YA220F      6.750000e-04   -7.500000e-04    0.000000e+00   -2.148160e-01
YA220A      6.790000e-04   -7.300000e-04    0.000000e+00    4.606402e+00
YA220H      6.750000e-04   -7.333333e-04    0.000000e+00    3.086275e+00
YA220G      6.736667e-04   -7.300000e-04    0.000000e+00    6.107263e+00
YA220I      7.250000e-04   -7.533333e-04    0.000000e+00    1.952138e+00
YA220E      6.276667e-04   -7.033333e-04   -1.830000e-04    5.030812e+00
YA220L      6.776667e-04   -7.366667e-04    0.000000e+00    1.060359e+00
YA220R      3.723333e-04    9.700000e-04   -1.180000e-04    3.994103e+00
YA220W      7.256667e-04   -8.400000e-04    1.000000e-06    6.744430e-01
YA220V      6.783333e-04   -7.366667e-04    0.000000e+00    2.788562e+00
YA220N      6.743333e-04   -7.433333e-04    0.000000e+00    4.352386e+00
YA220M      6.753333e-04   -7.433333e-04    0.000000e+00    1.028687e+00
QA221C      0.000000e+00    0.000000e+00    0.000000e+00    5.517860e-01
QA221D     -3.333333e-07    8.000000e-05    0.000000e+00    1.321500e+00
QA221S      0.000000e+00    0.000000e+00    0.000000e+00    1.366273e+00
QA221K      0.000000e+00   -6.666667e-06    0.000000e+00   -4.272310e-01
QA221P      0.000000e+00    6.666667e-06    0.000000e+00    2.904480e+00
QA221T      0.000000e+00    0.000000e+00    0.000000e+00    5.027770e-01
QA221F      0.000000e+00    0.000000e+00   -1.000000e-06   -9.499310e-01
QA221A      0.000000e+00    3.333333e-06    0.000000e+00    9.199110e-01
QA221H      0.000000e+00   -2.666667e-05    0.000000e+00    7.087380e-01
QA221G      0.000000e+00    6.666667e-06    0.000000e+00    2.003698e+00
QA221I      0.000000e+00    6.666667e-06    0.000000e+00   -1.056591e+00
QA221E      0.000000e+00    5.666667e-05    0.000000e+00    8.779420e-01
QA221L      0.000000e+00    0.000000e+00    0.000000e+00   -1.151047e+00
QA221R      0.000000e+00   -4.666667e-05    0.000000e+00   -5.942600e-02
QA221W      0.000000e+00    1.666667e-05    0.000000e+00   -3.321230e-01
QA221V      0.000000e+00    0.000000e+00    0.000000e+00   -5.240220e-01
QA221N      0.000000e+00    0.000000e+00    0.000000e+00    4.050060e-01
QA221Y      0.000000e+00    0.000000e+00   -9.000000e-06   -7.532250e-01
QA221M      0.000000e+00    0.000000e+00    0.000000e+00   -1.179428e+00
AA222C      0.000000e+00   -1.000000e-04   -2.930000e-04    5.677350e-01
AA222D      7.666667e-06    1.466667e-04    8.840000e-04    2.954205e+00
AA222S      0.000000e+00    2.000000e-05    0.000000e+00    1.400375e+00
AA222Q      2.400000e-05    1.883333e-03    6.785000e-03    1.073161e+00
AA222K      2.566667e-05   -4.433333e-04   -3.332000e-03    1.197047e+00
AA222P      0.000000e+00    0.000000e+00    0.000000e+00    2.145121e+00
AA222T      0.000000e+00    4.833333e-04    1.381000e-03    1.354453e+00
AA222F      1.030000e-04   -1.140000e-03   -3.007000e-03    6.053952e+00
AA222H     -3.233333e-05    3.533333e-04    1.884000e-03    7.872942e+00
AA222G      0.000000e+00    2.366667e-04    6.890000e-04    1.816901e+00
AA222I      0.000000e+00    9.033333e-04    3.060000e-04   -5.510600e-02
AA222E     -1.700000e-05    1.433333e-04    1.111000e-03    1.136102e+00
AA222L     -3.333333e-07   -8.800000e-04   -2.445000e-03   -4.243730e-01
AA222R      4.333333e-06   -3.930000e-03    3.310000e-04    1.269954e+00
AA222W      2.773333e-04   -8.233333e-04   -2.395000e-03    5.426437e+00
AA222V      0.000000e+00    8.500000e-04    2.507000e-03   -1.141310e-01
AA222N      0.000000e+00    6.666667e-04    1.918000e-03    2.509701e+00
AA222Y      1.290000e-04   -1.200000e-03   -1.518000e-03    7.521274e+00
AA222M      2.000000e-06    3.266667e-04    7.470000e-04   -1.375870e+00
TA223C      0.000000e+00    0.000000e+00    0.000000e+00   -5.724300e-02
TA223D      0.000000e+00    0.000000e+00   -6.000000e-06   -1.523300e-02
TA223S      0.000000e+00    1.000000e-05    2.400000e-05    3.254710e-01
TA223Q      0.000000e+00    0.000000e+00    0.000000e+00   -5.393130e-01
TA223K      0.000000e+00   -3.333333e-06   -7.000000e-06   -6.886710e-01
TA223P      0.000000e+00    0.000000e+00    0.000000e+00    4.645555e+00
TA223F      0.000000e+00    0.000000e+00    0.000000e+00   -7.177640e-01
TA223A      0.000000e+00    0.000000e+00    0.000000e+00    6.293950e-01
TA223H      0.000000e+00   -3.333333e-06   -7.000000e-06    1.653000e-02
TA223G      0.000000e+00    6.666667e-06    2.200000e-05    9.983120e-01
TA223I      0.000000e+00    0.000000e+00   -3.000000e-06   -8.190190e-01
TA223E      0.000000e+00   -2.333333e-05   -6.300000e-05    1.134650e-01
TA223L      0.000000e+00    0.000000e+00   -3.000000e-06   -7.472020e-01
TA223R      0.000000e+00   -6.666667e-06    1.900000e-05   -6.245760e-01
TA223W      0.000000e+00    1.000000e-05    2.400000e-05   -1.205540e-01
TA223V      0.000000e+00    0.000000e+00    0.000000e+00   -2.883230e-01
TA223N      0.000000e+00    0.000000e+00    0.000000e+00   -2.860000e-03
TA223Y      0.000000e+00   -3.333333e-06   -9.000000e-06   -5.354310e-01
TA223M      0.000000e+00   -3.333333e-06   -1.100000e-05   -9.575510e-01
GA224C      0.000000e+00   -1.100000e-04   -3.410000e-04    4.588283e+00
GA224D      1.036667e-04   -3.666667e-04   -1.066000e-03    6.051001e+00
GA224S      0.000000e+00   -2.333333e-05   -8.300000e-05    4.962646e+00
GA224Q      0.000000e+00   -1.083333e-03   -3.085000e-03    5.047091e+00
GA224K      0.000000e+00    1.333333e-04    3.380000e-04    4.578629e+00
GA224P      0.000000e+00   -9.000000e-05   -2.720000e-04    9.978710e+00
GA224T     -3.333333e-07    1.000000e-05    1.200000e-05    8.527293e+00
GA224F      0.000000e+00   -7.600000e-04   -2.159000e-03    5.301838e+00
GA224A      0.000000e+00    3.333333e-06    2.900000e-05    3.882330e+00
GA224H      0.000000e+00    1.266667e-04    3.730000e-04    6.304291e+00
GA224I      0.000000e+00    9.000000e-05    2.570000e-04    8.832614e+00
GA224E      7.066667e-05   -1.433333e-04   -4.190000e-04    5.898092e+00
GA224L      0.000000e+00    1.900000e-04    5.470000e-04    5.209345e+00
GA224R      0.000000e+00    9.333333e-05    3.180000e-04    4.941062e+00
GA224W      0.000000e+00   -9.800000e-04   -2.764000e-03    6.752522e+00
GA224V      0.000000e+00    7.666667e-05    2.270000e-04    8.420673e+00
GA224N      0.000000e+00   -8.333333e-05   -2.620000e-04    4.756718e+00
GA224Y      0.000000e+00   -1.093333e-03   -3.316000e-03    5.883462e+00
GA224M      0.000000e+00    7.333333e-05    1.340000e-04    4.647896e+00
FA225C      6.666667e-07    1.406667e-03    4.559000e-03    1.835741e+00
FA225D     -3.333333e-07   -9.333333e-03   -1.770300e-02    2.223146e+00
FA225S      0.000000e+00    2.933333e-04    9.160000e-04    2.107271e+00
FA225Q      0.000000e+00   -4.783333e-03   -1.447300e-02    1.650849e+00
FA225K      0.000000e+00   -5.299000e-02   -1.623920e-01    1.378717e+00
FA225P      3.666667e-06   -1.790000e-03   -1.955000e-03    1.607457e+00
FA225T      0.000000e+00    6.733333e-04    2.336000e-03    2.091730e+00
FA225A      0.000000e+00    4.700000e-04    1.210000e-03    1.777213e+00
FA225H      0.000000e+00    7.400000e-04    2.063000e-03    1.705576e+00
FA225G      0.000000e+00   -1.886667e-03   -2.878000e-03    2.189441e+00
FA225I      0.000000e+00    1.356667e-03    4.107000e-03    1.394292e+00
FA225E     -3.333333e-07   -1.203000e-02   -2.430200e-02    1.794792e+00
FA225L      3.333333e-07    1.363333e-03    4.379000e-03    7.934580e-01
FA225R     -1.333333e-05   -2.128667e-02   -5.573000e-02    1.404964e+00
FA225W      0.000000e+00    1.566667e-04   -9.240000e-04    9.563400e-02
FA225V      0.000000e+00    8.766667e-04    2.468000e-03    1.771386e+00
FA225N      0.000000e+00   -2.623333e-03   -7.944000e-03    1.930624e+00
FA225Y      0.000000e+00   -2.923333e-03   -5.099000e-03    1.553800e-01
FA225M      0.000000e+00    1.933333e-04    2.910000e-04    5.507200e-01
GA226C      4.000000e-06    3.933333e-04    1.161000e-03   -1.988300e-02
GA226D      4.000000e-06   -6.490000e-03   -4.518000e-03   -1.411420e-01
GA226S      5.333333e-06    2.600000e-04    7.720000e-04   -2.338500e-02
GA226Q     -6.666667e-07   -2.490000e-03   -3.843000e-03   -3.559660e-01
GA226K      8.333333e-06    1.520000e-03    3.845000e-03   -3.669480e-01
GA226P      2.000000e-06    5.833333e-04    1.687000e-03   -1.703770e-01
GA226T      6.333333e-06   -2.566667e-04   -7.670000e-04    2.296820e-01
GA226F     -9.333333e-06    7.333333e-05    2.215000e-03   -4.576930e-01
GA226A      6.333333e-06    3.000000e-05    8.600000e-05   -2.148700e-02
GA226H      1.366667e-05   -1.256667e-03   -2.070000e-04    1.385500e-02
GA226I     -9.666667e-06    6.900000e-04    1.979000e-03    2.745800e-02
GA226E      8.000000e-06   -8.656667e-03   -1.204900e-02   -3.821020e-01
GA226L      6.000000e-06   -7.366667e-04   -1.031000e-03   -3.179730e-01
GA226R      7.000000e-06    8.653333e-03    1.487100e-02   -3.988520e-01
GA226W      1.666667e-05   -2.320000e-03   -4.488000e-03   -4.133030e-01
GA226V      8.666667e-06   -1.800000e-04   -4.600000e-04    2.295720e-01
GA226N      8.333333e-06    7.600000e-04    2.260000e-03   -1.224790e-01
GA226Y      5.000000e-06   -3.253333e-03   -3.013000e-03   -4.254410e-01
GA226M      6.000000e-06    3.180000e-03    9.956000e-03   -3.984430e-01
TA227C      0.000000e+00    2.666667e-05   -1.000000e-06   -6.544700e-02
TA227D      0.000000e+00   -7.400000e-04   -8.660000e-04   -3.451790e-01
TA227S     -3.333333e-07   -5.000000e-05   -3.400000e-05   -2.504790e-01
TA227Q     -3.333333e-07    1.000000e-05   -3.400000e-05   -2.179310e-01
TA227K      0.000000e+00    8.666667e-05    1.180000e-04   -3.345990e-01
TA227P      0.000000e+00   -7.333333e-05   -1.860000e-04    1.770092e+00
TA227F     -3.333333e-07    6.666667e-06   -3.500000e-05   -8.007000e-02
TA227A      0.000000e+00   -6.000000e-05   -3.800000e-05    1.140600e-01
TA227H      0.000000e+00    2.666667e-05    2.300000e-05   -2.755000e-03
TA227G      0.000000e+00   -1.466667e-04   -9.700000e-05   -9.756800e-02
TA227I      0.000000e+00    1.333333e-05    8.000000e-06    1.848430e-01
TA227E     -4.000000e-06   -8.200000e-04   -7.520000e-04    3.735600e-02
TA227L      0.000000e+00   -5.666667e-05   -6.000000e-05    1.889800e-02
TA227R      0.000000e+00    3.733333e-04    2.690000e-04   -3.982780e-01
TA227W      0.000000e+00    3.333333e-06    4.600000e-05    1.347140e-01
TA227V      0.000000e+00    1.666667e-05    3.000000e-05    3.442170e-01
TA227N      0.000000e+00   -3.666667e-05   -9.600000e-05   -2.571840e-01
TA227Y      0.000000e+00    3.333333e-06   -3.200000e-05   -3.559100e-02
TA227M      8.333333e-06    1.000000e-05    3.000000e-06    2.434000e-02
NA228C      0.000000e+00   -3.183333e-03   -6.832000e-03    2.071570e-01
NA228D     -3.333333e-07   -6.406667e-03   -5.406000e-03    4.155500e-02
NA228S      3.333333e-07   -3.550000e-03   -7.227000e-03    1.082650e-01
NA228Q      3.333333e-07   -3.300000e-03   -7.400000e-03   -1.288790e-01
NA228K      3.000000e-06   -1.256667e-03   -5.692000e-03   -1.544050e-01
NA228P      3.333333e-07   -4.626667e-03   -5.553000e-03   -1.530750e-01
NA228T      3.333333e-07   -2.063333e-03   -4.518000e-03    3.247660e-01
NA228F      1.666667e-06   -4.403333e-03   -6.829000e-03   -1.496510e-01
NA228A      3.333333e-07   -2.483333e-03   -1.144000e-03   -1.083100e-02
NA228H      1.000000e-06   -3.793333e-03   -3.608000e-03    1.895310e-01
NA228G      0.000000e+00   -4.363333e-03   -4.497000e-03    6.770100e-02
NA228I     -3.333333e-07   -1.920000e-03   -4.599000e-03    1.377640e-01
NA228E      6.666667e-07   -7.333333e-03   -9.054000e-03   -1.750020e-01
NA228L     -2.133333e-05   -5.473333e-03   -1.096700e-02   -4.013100e-02
NA228R      2.000000e-06    3.000000e-05   -1.324000e-03   -1.355450e-01
NA228W      6.666667e-07   -7.990000e-03   -4.914000e-03    1.122600e-01
NA228V     -3.333333e-07   -3.536667e-03   -6.247000e-03    3.345710e-01
NA228Y      2.666667e-06   -1.166667e-03   -7.849000e-03   -1.013280e-01
NA228M      1.666667e-06   -3.680000e-03   -5.031000e-03   -7.948000e-03
EA229C      0.000000e+00    2.200000e-04    9.080000e-04    4.152600e-02
EA229D      0.000000e+00   -5.833333e-04   -1.309000e-03   -8.543600e-02
EA229S      1.133333e-05   -3.333333e-06   -5.510000e-04   -2.748900e-02
EA229Q      0.000000e+00    6.133333e-04    1.042000e-03   -7.631500e-02
EA229K      3.200000e-05    3.866667e-04    4.750000e-04   -1.653360e-01
EA229P      1.100000e-05    7.966667e-04    1.873000e-03    2.035048e+00
EA229T      1.100000e-05    1.833333e-04   -1.570000e-04    6.892300e-02
EA229F      0.000000e+00   -1.243333e-03   -4.080000e-03   -2.026130e-01
EA229A      1.000000e-06   -4.633333e-04   -1.721000e-03    1.873000e-01
EA229H      0.000000e+00    5.000000e-04    8.110000e-04    1.795890e-01
EA229G      1.333333e-06    5.766667e-04    1.165000e-03    5.807260e-01
EA229I      0.000000e+00   -2.600000e-04   -1.329000e-03    2.224170e-01
EA229L      0.000000e+00   -4.033333e-04   -1.493000e-03   -1.616600e-02
EA229R      1.166667e-05    7.133333e-04    2.161000e-03   -2.596300e-01
EA229W      3.433333e-05   -2.273333e-03   -6.299000e-03    1.401600e-02
EA229V      0.000000e+00   -9.666667e-05   -9.670000e-04    2.705310e-01
EA229N      0.000000e+00   -3.700000e-04   -1.543000e-03   -9.235100e-02
EA229Y      3.333333e-07    1.666667e-05    1.410000e-03   -2.020550e-01
EA229M      0.000000e+00    3.666667e-04    8.210000e-04   -1.001630e-01
TA230C      0.000000e+00   -1.123333e-03    3.190000e-04    9.929700e-02
TA230D      2.300000e-05   -3.830000e-03   -4.484000e-03    1.297322e+00
TA230S     -4.000000e-06   -2.266667e-04    5.970000e-04    1.001897e+00
TA230Q      5.000000e-06   -5.740000e-03   -1.609000e-02    2.965660e-01
TA230K     -1.300000e-05   -2.006667e-02   -4.663000e-02    4.823200e-02
TA230P      7.333333e-06   -1.200000e-03   -1.946000e-03    2.997850e-01
TA230F      4.000000e-06   -1.487333e-02   -3.910000e-02    1.657670e-01
TA230A      0.000000e+00   -1.696667e-03   -1.303000e-03    6.189780e-01
TA230H      3.000000e-06   -1.140000e-02   -2.463600e-02    1.146101e+00
TA230G     -4.000000e-06    4.500000e-04    1.381000e-03    1.453101e+00
TA230I      3.333333e-07   -2.226667e-03   -6.111000e-03   -7.029320e-01
TA230E      8.333333e-06   -1.061000e-02   -2.611800e-02    3.418790e-01
TA230L     -3.666667e-06   -2.606667e-03   -7.907000e-03   -1.169967e+00
TA230R     -1.056667e-04   -2.836000e-02   -8.086800e-02    2.357550e-01
TA230W     -4.600000e-05   -2.328667e-02   -5.773900e-02   -9.322000e-02
TA230V     -3.333333e-06   -3.620000e-03   -4.587000e-03   -1.881210e-01
TA230N      0.000000e+00    1.066667e-04    2.650000e-04    5.406440e-01
TA230Y     -1.666667e-05   -2.651667e-02   -5.918300e-02    4.481400e-01
TA230M     -2.000000e-06   -1.053667e-02   -3.068500e-02   -1.313506e+00
EA231C     -3.133333e-05    2.666667e-05    5.900000e-05    6.201600e-02
EA231D      1.666667e-05   -4.000000e-05   -1.310000e-04    1.836920e-01
EA231S     -3.100000e-05    2.000000e-05    4.800000e-05    6.658340e-01
EA231Q     -3.133333e-05    1.333333e-05    2.700000e-05   -2.855560e-01
EA231K     -5.500000e-05    2.333333e-05    5.600000e-05   -5.424800e-01
EA231P     -3.166667e-05    2.333333e-05    6.200000e-05    2.770845e+00
EA231T     -5.500000e-05    2.000000e-05    4.900000e-05   -3.132800e-02
EA231F     -5.500000e-05    5.000000e-05    1.300000e-04   -6.285880e-01
EA231A     -3.133333e-05    2.000000e-05    5.400000e-05    3.943770e-01
EA231H     -6.033333e-05    2.333333e-05    5.700000e-05    3.559330e-01
EA231G     -3.133333e-05    1.333333e-05    2.700000e-05    8.839830e-01
EA231I     -3.166667e-05    2.000000e-05    5.100000e-05   -7.589860e-01
EA231L     -3.333333e-05    2.666667e-05    5.900000e-05   -8.862180e-01
EA231R     -6.933333e-05    2.666667e-05    5.900000e-05   -5.545130e-01
EA231W     -3.266667e-05    7.000000e-05    6.800000e-05   -3.077210e-01
EA231V     -3.166667e-05    1.333333e-05    2.700000e-05   -2.240700e-01
EA231N     -3.133333e-05    1.333333e-05    2.700000e-05    2.804400e-02
EA231Y     -3.133333e-05    1.133333e-04    2.060000e-04   -3.650760e-01
EA231M     -3.133333e-05    0.000000e+00   -1.300000e-05   -1.037159e+00
YA232C      1.866667e-05   -6.756667e-03   -1.703800e-02    2.671672e+00
YA232D      8.300000e-05   -4.366667e-03   -9.865000e-03    4.264169e+00
YA232S      1.333333e-05   -5.906667e-03   -1.681900e-02    4.180486e+00
YA232Q      1.333333e-05   -4.193333e-03   -1.178600e-02    2.684128e+00
YA232K      3.000000e-05   -6.666667e-06   -2.870000e-04    1.982526e+00
YA232P      3.666667e-06   -5.243333e-03   -1.286700e-02    2.747539e+00
YA232T     -7.666667e-06   -1.596667e-03   -4.218000e-03    2.882798e+00
YA232F      1.000000e-06   -2.270000e-03   -6.399000e-03   -6.920870e-01
YA232A      9.333333e-06   -3.430000e-03   -7.485000e-03    3.387504e+00
YA232H      1.166667e-05   -1.870000e-03   -4.544000e-03    2.421121e+00
YA232G      3.166667e-05   -5.030000e-03   -1.189400e-02    4.429716e+00
YA232I      1.233333e-05   -3.350000e-03   -9.749000e-03    9.834550e-01
YA232E      9.366667e-05   -3.840000e-03   -1.039700e-02    3.590943e+00
YA232L     -1.033333e-05   -4.926667e-03   -1.277300e-02    1.090090e-01
YA232R      5.233333e-05   -2.790000e-03   -3.325000e-03    2.390475e+00
YA232W      4.333333e-06   -4.346667e-03   -1.345900e-02    5.361210e-01
YA232V      1.166667e-05   -4.450000e-03   -1.084100e-02    1.676254e+00
YA232N      3.000000e-06   -4.186667e-03   -1.109500e-02    3.219797e+00
YA232M     -1.066667e-05   -5.976667e-03   -1.429400e-02   -3.021700e-02
LA233C      0.000000e+00    0.000000e+00   -7.000000e-06    2.138053e+00
LA233D      3.766667e-05    3.333333e-06   -6.000000e-06    3.800663e+00
LA233S      0.000000e+00   -3.333333e-06   -7.000000e-06    3.346527e+00
LA233Q      0.000000e+00   -3.333333e-06    0.000000e+00    1.858584e+00
LA233K      0.000000e+00    0.000000e+00    0.000000e+00    9.562970e-01
LA233P      0.000000e+00    0.000000e+00   -4.000000e-06    4.570059e+00
LA233T      0.000000e+00    0.000000e+00    0.000000e+00    2.244104e+00
LA233F      0.000000e+00    0.000000e+00    3.000000e-06   -1.874360e-01
LA233A      0.000000e+00    3.333333e-06    0.000000e+00    2.394705e+00
LA233H      0.000000e+00    3.333333e-06    0.000000e+00    2.216629e+00
LA233G      0.000000e+00   -3.333333e-06   -7.000000e-06    3.693639e+00
LA233I      0.000000e+00    0.000000e+00    0.000000e+00    1.052243e+00
LA233E      0.000000e+00    0.000000e+00   -1.200000e-05    2.809310e+00
LA233R     -3.133333e-05    6.666667e-06    0.000000e+00    1.435420e+00
LA233W      0.000000e+00    0.000000e+00   -6.000000e-06    5.931500e-02
LA233V      3.333333e-07    0.000000e+00    0.000000e+00    1.449701e+00
LA233N      0.000000e+00    0.000000e+00    0.000000e+00    2.446244e+00
LA233Y      0.000000e+00    3.333333e-06   -4.000000e-06    7.382000e-03
LA233M      0.000000e+00    0.000000e+00    0.000000e+00    4.567500e-02
FA234C      0.000000e+00    4.333333e-05    0.000000e+00    3.739111e+00
FA234D      2.136667e-04    2.666667e-05    0.000000e+00    5.197539e+00
FA234S     -1.000000e-05    4.333333e-05    0.000000e+00    5.361011e+00
FA234Q      0.000000e+00    0.000000e+00    0.000000e+00    3.687217e+00
FA234K      1.336667e-04    4.666667e-05    0.000000e+00    2.569911e+00
FA234P     -6.666667e-06    2.000000e-05    0.000000e+00    6.542006e+00
FA234T      3.333333e-07    4.000000e-05    0.000000e+00    4.269000e+00
FA234A     -1.000000e-05    2.000000e-05    0.000000e+00    4.366915e+00
FA234H      3.500000e-05   -4.333333e-05    0.000000e+00    3.143575e+00
FA234G     -1.033333e-05    6.666667e-05    0.000000e+00    5.695165e+00
FA234I      8.666667e-06   -2.000000e-05    0.000000e+00    1.979744e+00
FA234E      2.343333e-04   -4.000000e-05    0.000000e+00    4.923933e+00
FA234L      0.000000e+00    2.333333e-05    0.000000e+00    9.686540e-01
FA234R      2.223333e-04    3.333333e-05    0.000000e+00    3.412718e+00
FA234W     -1.033333e-05    4.100000e-04    0.000000e+00    2.311620e+00
FA234V      1.000000e-06   -2.000000e-05    0.000000e+00    2.382337e+00
FA234N      0.000000e+00    6.666667e-05    0.000000e+00    4.409262e+00
FA234Y      0.000000e+00    0.000000e+00    0.000000e+00    7.608700e-01
FA234M      0.000000e+00    0.000000e+00    0.000000e+00    8.450740e-01
EA235C      0.000000e+00   -4.100000e-04    0.000000e+00    3.789100e-01
EA235D      0.000000e+00   -5.666667e-05    0.000000e+00    1.043613e+00
EA235S      0.000000e+00   -2.700000e-04    0.000000e+00    1.498586e+00
EA235Q      0.000000e+00   -2.400000e-04    0.000000e+00    4.648670e-01
EA235K      0.000000e+00   -7.900000e-04    0.000000e+00   -6.243500e-02
EA235P      0.000000e+00   -3.866667e-04    0.000000e+00    2.682333e+00
EA235T      0.000000e+00   -3.566667e-04    0.000000e+00    8.661760e-01
EA235F      0.000000e+00   -6.933333e-04    0.000000e+00    5.537429e+00
EA235A      0.000000e+00   -2.566667e-04    0.000000e+00    5.542870e-01
EA235H      0.000000e+00   -6.333333e-04    0.000000e+00    3.785074e+00
EA235G      0.000000e+00   -2.400000e-04    0.000000e+00    1.391629e+00
EA235I      0.000000e+00   -3.733333e-04    0.000000e+00   -5.553260e-01
EA235L      0.000000e+00   -3.200000e-04    0.000000e+00   -1.026594e+00
EA235R      0.000000e+00   -1.280000e-03    0.000000e+00    4.647590e-01
EA235W      0.000000e+00   -5.300000e-04    0.000000e+00    5.313063e+00
EA235V      0.000000e+00   -2.700000e-04    0.000000e+00   -4.386330e-01
EA235N      0.000000e+00   -2.666667e-04    0.000000e+00    7.324870e-01
EA235Y      0.000000e+00   -7.900000e-04    0.000000e+00    6.430172e+00
EA235M      0.000000e+00   -1.866667e-04    0.000000e+00   -7.697290e-01
VA236C      0.000000e+00    0.000000e+00    0.000000e+00    2.065760e+00
VA236D     -1.270000e-04    2.666667e-05    0.000000e+00    3.927852e+00
VA236S      0.000000e+00    0.000000e+00    0.000000e+00    3.060030e+00
VA236Q      0.000000e+00    0.000000e+00    0.000000e+00    3.425577e+00
VA236K      0.000000e+00    0.000000e+00    0.000000e+00    4.712918e+00
VA236P      0.000000e+00    6.666667e-06    0.000000e+00    3.394497e+00
VA236T      0.000000e+00    0.000000e+00    0.000000e+00    1.799860e+00
VA236F      0.000000e+00    0.000000e+00    0.000000e+00    7.564318e+00
VA236A      0.000000e+00    0.000000e+00    0.000000e+00    2.358488e+00
VA236H      0.000000e+00    0.000000e+00    0.000000e+00    6.598600e+00
VA236G      0.000000e+00    0.000000e+00    0.000000e+00    3.504511e+00
VA236I      0.000000e+00    0.000000e+00    0.000000e+00   -5.787500e-01
VA236E     -6.766667e-05    6.666667e-06    0.000000e+00    4.156950e+00
VA236L      0.000000e+00    0.000000e+00    0.000000e+00   -2.823000e-02
VA236R      0.000000e+00   -3.333333e-06    0.000000e+00    6.975667e+00
VA236W      0.000000e+00   -2.666667e-05    0.000000e+00    1.521714e+01
VA236N      0.000000e+00    0.000000e+00    0.000000e+00    2.404299e+00
VA236Y      0.000000e+00    0.000000e+00    0.000000e+00    1.143905e+01
VA236M      0.000000e+00    0.000000e+00    0.000000e+00    1.133685e+00
DA237C      0.000000e+00   -2.000000e-05    0.000000e+00    6.008460e-01
DA237S      0.000000e+00   -2.000000e-05    0.000000e+00    5.049940e-01
DA237Q      0.000000e+00   -2.000000e-05    0.000000e+00    9.010840e-01
DA237K      0.000000e+00   -3.000000e-05    0.000000e+00    6.856940e-01
DA237P      0.000000e+00   -2.000000e-05    0.000000e+00    4.844775e+00
DA237T      0.000000e+00   -2.000000e-05    0.000000e+00    1.414451e+00
DA237F      0.000000e+00   -2.000000e-05    0.000000e+00    1.296910e-01
DA237A      0.000000e+00   -2.000000e-05    0.000000e+00    8.646200e-01
DA237H      0.000000e+00   -2.000000e-05    0.000000e+00    9.943660e-01
DA237G      0.000000e+00   -2.000000e-05    0.000000e+00    1.307945e+00
DA237I      0.000000e+00   -2.000000e-05    0.000000e+00    1.507126e+00
DA237E      0.000000e+00   -1.000000e-05    0.000000e+00    6.280670e-01
DA237L      0.000000e+00   -2.000000e-05    0.000000e+00    6.989050e-01
DA237R      0.000000e+00   -2.000000e-05    0.000000e+00    7.705180e-01
DA237W      0.000000e+00   -2.000000e-05    0.000000e+00    7.122250e-01
DA237V      0.000000e+00   -2.000000e-05    0.000000e+00    1.591230e+00
DA237N      0.000000e+00   -2.000000e-05    0.000000e+00    5.303570e-01
DA237Y      0.000000e+00   -2.000000e-05    0.000000e+00    3.197330e-01
DA237M      0.000000e+00   -2.000000e-05    0.000000e+00    3.019130e-01
NA238C      0.000000e+00   -3.666667e-05    0.000000e+00    5.040550e-01
NA238D      0.000000e+00    2.000000e-05    0.000000e+00    3.868340e-01
NA238S      0.000000e+00   -2.666667e-05    0.000000e+00    3.845730e-01
NA238Q      0.000000e+00    1.000000e-05    0.000000e+00   -7.843000e-03
NA238K      0.000000e+00   -3.333333e-05    0.000000e+00   -2.700090e-01
NA238P      0.000000e+00    3.333333e-06    0.000000e+00    1.808843e+00
NA238T      0.000000e+00   -3.000000e-05    0.000000e+00    9.657860e-01
NA238F      0.000000e+00   -1.666667e-05    0.000000e+00   -1.651290e-01
NA238A      0.000000e+00   -1.666667e-05    0.000000e+00    2.651810e-01
NA238H      0.000000e+00   -4.000000e-05    0.000000e+00    3.712320e-01
NA238G      0.000000e+00   -1.666667e-05    0.000000e+00   -9.758500e-02
NA238I      0.000000e+00   -5.333333e-05    0.000000e+00    6.125740e-01
NA238E      0.000000e+00    1.666667e-05    0.000000e+00    3.158060e-01
NA238L      0.000000e+00   -2.000000e-05    0.000000e+00    2.860700e-02
NA238R      0.000000e+00   -7.000000e-05    0.000000e+00   -1.600700e-01
NA238W      0.000000e+00   -3.333333e-06    0.000000e+00    1.398290e-01
NA238V      0.000000e+00   -6.000000e-05    0.000000e+00    9.485240e-01
NA238Y      0.000000e+00   -4.000000e-05    0.000000e+00   -6.555500e-02
NA238M      0.000000e+00    1.000000e-05    0.000000e+00   -1.656600e-02
LA239C      0.000000e+00    0.000000e+00    0.000000e+00    3.266750e-01
LA239D      0.000000e+00    0.000000e+00    0.000000e+00    3.405480e-01
LA239S      0.000000e+00    0.000000e+00    0.000000e+00    3.019090e-01
LA239Q      0.000000e+00    0.000000e+00    0.000000e+00    4.175700e-02
LA239K      0.000000e+00    0.000000e+00    0.000000e+00   -2.690000e-01
LA239P      0.000000e+00    0.000000e+00    0.000000e+00    8.921350e-01
LA239T      0.000000e+00    0.000000e+00    0.000000e+00    6.352190e-01
LA239F      0.000000e+00    0.000000e+00    0.000000e+00   -7.906700e-02
LA239A      0.000000e+00    0.000000e+00    0.000000e+00    2.404720e-01
LA239H      0.000000e+00    0.000000e+00    0.000000e+00    1.531290e-01
LA239G      0.000000e+00    0.000000e+00    0.000000e+00    1.814650e-01
LA239I      0.000000e+00    0.000000e+00    0.000000e+00    7.174900e-01
LA239E      0.000000e+00    0.000000e+00    0.000000e+00    4.538580e-01
LA239R      0.000000e+00    0.000000e+00    0.000000e+00   -3.758540e-01
LA239W      0.000000e+00    0.000000e+00    0.000000e+00    3.195830e-01
LA239V      0.000000e+00    0.000000e+00    0.000000e+00    6.975350e-01
LA239N      0.000000e+00    0.000000e+00    0.000000e+00    2.588500e-02
LA239Y      0.000000e+00    0.000000e+00    0.000000e+00   -2.526500e-02
LA239M      0.000000e+00    0.000000e+00    0.000000e+00    1.674860e-01
TA240C      0.000000e+00    0.000000e+00    0.000000e+00    2.047170e-01
TA240D      0.000000e+00    0.000000e+00    0.000000e+00    1.518573e+00
TA240S      0.000000e+00    0.000000e+00    0.000000e+00    1.067350e+00
TA240Q      0.000000e+00    0.000000e+00    0.000000e+00    7.626910e-01
TA240K      0.000000e+00    0.000000e+00    0.000000e+00    9.260880e-01
TA240P      0.000000e+00    0.000000e+00    0.000000e+00    3.101319e+00
TA240F      0.000000e+00    0.000000e+00    0.000000e+00    1.560047e+00
TA240A      0.000000e+00    0.000000e+00    0.000000e+00    6.028960e-01
TA240H      0.000000e+00    0.000000e+00    0.000000e+00    2.963981e+00
TA240G      0.000000e+00    0.000000e+00    0.000000e+00    1.592440e+00
TA240I      0.000000e+00    0.000000e+00    0.000000e+00   -4.151890e-01
TA240E      0.000000e+00    0.000000e+00    0.000000e+00    1.424041e+00
TA240L      0.000000e+00    0.000000e+00    0.000000e+00   -1.413717e+00
TA240R      0.000000e+00    0.000000e+00    0.000000e+00    1.608370e+00
TA240W      0.000000e+00    0.000000e+00    0.000000e+00    3.656054e+00
TA240V      0.000000e+00    0.000000e+00    0.000000e+00   -3.420640e-01
TA240N      0.000000e+00    0.000000e+00    0.000000e+00    8.578800e-01
TA240Y      0.000000e+00    0.000000e+00    0.000000e+00    2.892376e+00
TA240M      0.000000e+00    0.000000e+00    0.000000e+00   -1.112178e+00
YA241C      0.000000e+00    6.666667e-06    0.000000e+00    2.439043e+00
YA241D      0.000000e+00    1.000000e-05    0.000000e+00    4.699344e+00
YA241S      0.000000e+00    2.000000e-05    0.000000e+00    3.624999e+00
YA241Q      0.000000e+00    1.000000e-05    0.000000e+00    2.780882e+00
YA241K      0.000000e+00   -3.333333e-05    0.000000e+00    1.663713e+00
YA241P      0.000000e+00    1.000000e-05    0.000000e+00    5.557734e+00
YA241T      0.000000e+00    1.333333e-05    0.000000e+00    2.941375e+00
YA241F      0.000000e+00    3.333333e-06    0.000000e+00    2.425890e-01
YA241A      0.000000e+00    1.333333e-05    0.000000e+00    2.725015e+00
YA241H      0.000000e+00   -3.333333e-06    0.000000e+00    2.783642e+00
YA241G      0.000000e+00    2.000000e-05    0.000000e+00    3.800422e+00
YA241I      0.000000e+00    2.666667e-05    0.000000e+00    1.630589e+00
YA241E      0.000000e+00    3.333333e-06    0.000000e+00    3.565403e+00
YA241L      0.000000e+00    2.333333e-05    0.000000e+00    4.397850e-01
YA241R      0.000000e+00    0.000000e+00    0.000000e+00    2.103500e+00
YA241W      0.000000e+00    1.000000e-05    0.000000e+00    1.311983e+00
YA241V      0.000000e+00    2.666667e-05    0.000000e+00    1.808906e+00
YA241N      0.000000e+00    3.333333e-06    0.000000e+00    2.771800e+00
YA241M      0.000000e+00    3.333333e-06    0.000000e+00    8.184280e-01
VA242C      0.000000e+00    0.000000e+00    0.000000e+00    1.738429e+00
VA242D      2.900000e-05    0.000000e+00    0.000000e+00    4.170364e+00
VA242S      0.000000e+00    0.000000e+00    0.000000e+00    3.196780e+00
VA242Q     -3.000000e-05    0.000000e+00    0.000000e+00    2.623515e+00
VA242K     -4.266667e-05    0.000000e+00    0.000000e+00    2.362957e+00
VA242P      3.333333e-07    0.000000e+00    0.000000e+00    4.306172e+00
VA242T      0.000000e+00    0.000000e+00    0.000000e+00    1.882400e+00
VA242F      9.333333e-06    0.000000e+00    0.000000e+00    2.896080e+00
VA242A      0.000000e+00    0.000000e+00    0.000000e+00    2.422703e+00
VA242H     -2.833333e-05   -1.000000e-05    0.000000e+00    3.465797e+00
VA242G     -3.133333e-05    0.000000e+00    0.000000e+00    3.769120e+00
VA242I      0.000000e+00    0.000000e+00    0.000000e+00   -2.509570e-01
VA242E      1.633333e-05    4.666667e-05    0.000000e+00    3.775629e+00
VA242L     -4.333333e-06    0.000000e+00    0.000000e+00    7.493900e-02
VA242R     -3.200000e-05    6.666667e-06    0.000000e+00    3.887908e+00
VA242W     -1.666667e-06    4.000000e-05   -7.000000e-06    5.125073e+00
VA242N      0.000000e+00    0.000000e+00    0.000000e+00    2.916961e+00
VA242Y      3.333333e-07    2.666667e-05    0.000000e+00    3.887977e+00
VA242M      1.333333e-06    0.000000e+00    0.000000e+00    8.527100e-02
QA243C      1.500000e-05    0.000000e+00   -6.000000e-06    1.068360e-01
QA243D      8.090000e-04   -1.666667e-05   -1.200000e-05    8.191430e-01
QA243S      2.336667e-04    0.000000e+00    0.000000e+00    5.211460e-01
QA243K     -4.866667e-05   -1.000000e-05   -1.100000e-05   -6.878060e-01
QA243P      6.966667e-05    0.000000e+00   -8.000000e-06   -3.408940e-01
QA243T      1.500000e-05    3.333333e-06    0.000000e+00    4.651870e-01
QA243F      1.290000e-04    1.666667e-05    0.000000e+00   -7.936050e-01
QA243A      1.946667e-04   -3.333333e-06   -6.000000e-06   -2.403000e-03
QA243H     -8.866667e-05    2.666667e-05    0.000000e+00    1.893850e-01
QA243G      1.616667e-04    0.000000e+00   -4.000000e-06    7.323630e-01
QA243I      8.333333e-06    0.000000e+00    0.000000e+00   -4.782540e-01
QA243E      7.426667e-04   -1.333333e-05   -1.600000e-05    2.658300e-01
QA243L      9.000000e-06    0.000000e+00   -8.000000e-06   -1.106436e+00
QA243R     -2.966667e-05    1.333333e-05   -6.000000e-06   -4.598090e-01
QA243W      1.780000e-04   -1.333333e-05   -7.000000e-06   -3.346290e-01
QA243V      6.666667e-07   -3.333333e-06   -1.000000e-06   -1.216140e-01
QA243N      1.750000e-04    0.000000e+00    0.000000e+00    4.046620e-01
QA243Y      1.490000e-04    1.000000e-05    0.000000e+00   -6.734700e-01
QA243M      2.533333e-05   -3.333333e-06   -6.000000e-06   -1.068572e+00
LA244C     -1.900000e-05    6.666667e-06    0.000000e+00    1.905325e+00
LA244D      1.596667e-04   -1.333333e-04    0.000000e+00    3.089908e+00
LA244S      4.666667e-06    5.666667e-05    0.000000e+00    3.136019e+00
LA244Q     -1.266667e-05   -5.333333e-05    0.000000e+00    2.254837e+00
LA244K     -1.333333e-05    7.400000e-04    3.400000e-05    2.144412e+00
LA244P      1.333333e-06    6.666667e-05    0.000000e+00    3.210546e+00
LA244T      6.766667e-05    3.333333e-06    0.000000e+00    2.396615e+00
LA244F     -7.300000e-05    5.333333e-05    8.100000e-05    1.558640e-01
LA244A      2.000000e-06    5.666667e-05    0.000000e+00    2.496163e+00
LA244H      2.633333e-05    8.666667e-05    0.000000e+00    2.126994e+00
LA244G      3.333333e-06    5.000000e-05    0.000000e+00    3.296786e+00
LA244I      8.466667e-05    8.333333e-05   -1.300000e-05    1.132268e+00
LA244E      2.693333e-04   -6.066667e-04   -1.340000e-04    2.759802e+00
LA244R     -4.813333e-04    1.930000e-03   -1.170000e-04    2.330235e+00
LA244W      1.445000e-03   -8.433333e-04    9.000000e-06    1.627329e+00
LA244V      6.666667e-05    8.000000e-05   -9.000000e-06    1.715234e+00
LA244N      6.666667e-07    3.333333e-06    0.000000e+00    2.548704e+00
LA244Y      6.020000e-04   -1.266667e-04   -1.200000e-05    6.051940e-01
LA244M     -1.266667e-05    1.166667e-04    0.000000e+00   -6.636900e-02
EA245C     -2.760000e-04    1.600000e-04    0.000000e+00    3.257860e-01
EA245D      6.266667e-05   -2.000000e-05   -2.000000e-06   -2.851640e-01
EA245S     -3.400000e-05    1.333333e-04    0.000000e+00    9.692360e-01
EA245Q     -3.813333e-04    1.866667e-04    0.000000e+00    1.843960e-01
EA245K     -9.563333e-04    1.966667e-04    0.000000e+00    5.169200e-02
EA245P     -2.080000e-04    2.266667e-04    0.000000e+00   -5.414230e-01
EA245T     -1.710000e-04    3.333333e-06    0.000000e+00    6.986420e-01
EA245F     -5.170000e-04    1.300000e-04    0.000000e+00   -1.720440e-01
EA245A     -6.233333e-05    2.200000e-04    0.000000e+00    4.380290e-01
EA245H     -5.803333e-04    1.866667e-04    0.000000e+00    5.058610e-01
EA245G      3.833333e-05    1.800000e-04    0.000000e+00    1.257410e+00
EA245I     -2.653333e-04    1.466667e-04    0.000000e+00   -4.898180e-01
EA245L     -2.963333e-04    1.466667e-04    0.000000e+00   -5.952110e-01
EA245R     -9.020000e-04    1.666667e-04    0.000000e+00    2.617900e-01
EA245W     -6.710000e-04    2.133333e-04    0.000000e+00    1.060780e-01
EA245V     -3.303333e-04    2.166667e-04    0.000000e+00    1.205720e-01
EA245N     -3.506667e-04    1.000000e-05    0.000000e+00   -9.118500e-02
EA245Y     -4.413333e-04    1.966667e-04    0.000000e+00    1.006600e-02
EA245M     -3.363333e-04    1.433333e-04    0.000000e+00   -6.810250e-01
SA246C      3.233333e-05    1.166667e-04    0.000000e+00    3.199300e-02
SA246D      9.099333e-03   -2.216667e-03    0.000000e+00    4.825040e-01
SA246Q      1.410000e-04   -6.666667e-06   -7.000000e-06   -4.726660e-01
SA246K     -3.541000e-03    8.300000e-04    0.000000e+00   -6.769000e-01
SA246P      3.306667e-04    1.700000e-04   -2.000000e-06   -1.110151e+00
SA246T      4.566667e-05    6.333333e-05   -3.000000e-06    1.450470e-01
SA246F      2.090000e-04   -2.866667e-04   -5.400000e-05   -5.046020e-01
SA246A      1.066667e-05    1.800000e-04    0.000000e+00   -1.504840e-01
SA246H     -5.823333e-04    6.666667e-05   -1.000000e-05    1.045140e-01
SA246G      7.133333e-05    2.700000e-04   -7.000000e-06    1.287320e-01
SA246I      3.926667e-04    1.033333e-04    0.000000e+00   -1.830480e-01
SA246E      1.116300e-02   -7.666667e-04    0.000000e+00   -5.878300e-02
SA246L      1.356667e-04   -5.966667e-04    3.000000e-06   -5.210070e-01
SA246R     -1.048067e-02    2.356667e-03    0.000000e+00   -7.138250e-01
SA246W      4.256667e-04    3.066667e-04    5.000000e-06   -3.021030e-01
SA246V     -1.466667e-05    1.700000e-04   -5.000000e-06    1.430980e-01
SA246N     -1.026667e-04    1.533333e-04    0.000000e+00   -2.200000e-03
SA246Y      2.743333e-04   -3.600000e-04   -1.000000e-06   -4.590190e-01
SA246M      1.026667e-04   -2.866667e-04    0.000000e+00   -6.830650e-01
RA247C      1.210967e-02   -8.663333e-03   -9.030000e-04    5.680360e-01
RA247D      2.433633e-02   -1.565000e-02   -6.090000e-04    5.630040e-01
RA247S      1.207167e-02   -7.600000e-03   -9.070000e-04    4.851010e-01
RA247Q      1.213567e-02   -9.223333e-03   -8.930000e-04    1.915890e-01
RA247K      9.483000e-03   -6.090000e-03   -3.470000e-04    1.092820e-01
RA247P      1.207867e-02   -7.526667e-03   -9.320000e-04    8.039820e-01
RA247T      1.209933e-02   -8.753333e-03   -9.020000e-04    8.931940e-01
RA247F      1.209200e-02   -9.356667e-03   -8.850000e-04    5.372890e-01
RA247A      1.214000e-02   -7.340000e-03   -7.610000e-04    3.705920e-01
RA247H      1.070333e-02   -8.690000e-03   -8.180000e-04    6.019560e-01
RA247G      1.215100e-02   -6.070000e-03   -1.079000e-03    6.309170e-01
RA247I      1.215367e-02   -9.333333e-03   -9.190000e-04    6.450180e-01
RA247E      2.217367e-02   -1.435667e-02   -9.890000e-04    4.958040e-01
RA247L      1.214600e-02   -9.576667e-03   -1.188000e-03    3.339560e-01
RA247W      1.216100e-02   -9.946667e-03   -8.190000e-04    5.140170e-01
RA247V      1.211633e-02   -8.710000e-03   -9.400000e-04    9.207060e-01
RA247N      1.207633e-02   -8.803333e-03   -1.094000e-03    1.621500e-01
RA247Y      1.212233e-02   -9.233333e-03   -8.840000e-04    5.787990e-01
RA247M      1.207800e-02   -1.002000e-02   -1.091000e-03    2.020070e-01
FA248C     -1.370000e-04    4.666667e-05    0.000000e+00    2.049234e+00
FA248D      2.536667e-04   -2.733333e-04    0.000000e+00    3.132435e+00
FA248S     -3.160000e-04    2.000000e-05    0.000000e+00    2.546769e+00
FA248Q     -3.396667e-04    4.333333e-05    0.000000e+00    2.260485e+00
FA248K     -6.903333e-04    4.000000e-05    0.000000e+00    1.750541e+00
FA248P     -3.846667e-04   -1.500000e-04   -1.200000e-05    4.131368e+00
FA248T     -1.643333e-04    1.333333e-05    0.000000e+00    2.243237e+00
FA248A     -2.486667e-04   -1.000000e-05    0.000000e+00    2.011200e+00
FA248H     -1.766667e-05   -1.666667e-05    0.000000e+00    2.039631e+00
FA248G     -1.120000e-04   -2.000000e-05    0.000000e+00    3.085696e+00
FA248I     -1.546667e-04   -1.333333e-05   -6.000000e-06    1.605894e+00
FA248E      6.086667e-04   -4.000000e-04    0.000000e+00    2.633024e+00
FA248L      1.200000e-05    2.000000e-05   -8.000000e-06    4.079190e-01
FA248R     -2.611000e-03    2.033333e-04    0.000000e+00    1.841693e+00
FA248W     -2.063333e-04    0.000000e+00    0.000000e+00    7.197020e-01
FA248V      1.233333e-05   -7.666667e-05    0.000000e+00    1.855893e+00
FA248N     -3.266667e-04    7.000000e-05    0.000000e+00    2.599635e+00
FA248Y     -2.200000e-05    3.000000e-05   -7.000000e-06    3.925010e-01
FA248M      2.166667e-05    6.666667e-06   -6.000000e-06    1.365110e-01
TA249C      4.916667e-04   -3.000000e-05    0.000000e+00   -1.680090e-01
TA249D      1.540633e-02   -7.696667e-03    0.000000e+00   -1.555889e+00
TA249S     -6.500000e-05    1.466667e-04    0.000000e+00   -3.324330e-01
TA249Q      4.763333e-04   -2.200000e-04    0.000000e+00   -2.069380e-01
TA249K     -2.061300e-02    8.693333e-03    0.000000e+00   -3.438850e-01
TA249P     -3.333333e-04    8.333333e-05    0.000000e+00   -1.624806e+00
TA249F     -1.378000e-03    7.333333e-05    0.000000e+00   -1.478950e-01
TA249A     -3.246667e-04    1.100000e-04    0.000000e+00   -2.680200e-02
TA249H      8.866667e-05    2.000000e-04    0.000000e+00    2.930440e-01
TA249G     -3.333333e-04    9.333333e-05    0.000000e+00    1.134990e-01
TA249I      4.770000e-04   -1.433333e-04    0.000000e+00   -2.667400e-02
TA249E      1.624000e-02   -4.700000e-03    0.000000e+00   -9.939960e-01
TA249L      6.850000e-04    1.933333e-04    0.000000e+00   -4.090640e-01
TA249R     -4.759267e-02    2.285333e-02    0.000000e+00   -1.107300e-01
TA249W      9.966667e-04   -2.633333e-04   -8.000000e-06    1.065240e-01
TA249V      2.426667e-04   -9.000000e-05    0.000000e+00    3.854110e-01
TA249N      1.953333e-04   -2.333333e-05    0.000000e+00   -2.558930e-01
TA249Y      2.333333e-05    1.900000e-04    0.000000e+00   -8.082900e-02
TA249M      5.073333e-04   -9.666667e-05    0.000000e+00   -6.429800e-01
PA250C     -9.333333e-06    1.533333e-04    0.000000e+00    2.539853e+00
PA250D      2.195667e-03   -1.280333e-02    0.000000e+00    2.394317e+00
PA250S     -1.150000e-04    3.200000e-04    0.000000e+00    2.711755e+00
PA250Q     -1.773333e-04    1.523333e-03    0.000000e+00    2.463236e+00
PA250K     -6.020333e-03    2.360667e-02    0.000000e+00    2.795651e+00
PA250T      2.056667e-04    1.666667e-05    0.000000e+00    2.728093e+00
PA250F     -2.283333e-04   -6.173333e-03    1.000000e-06    2.900044e+00
PA250A     -1.516667e-04    5.133333e-04    0.000000e+00    1.894128e+00
PA250H      3.573333e-04   -1.280000e-03    0.000000e+00    4.269288e+00
PA250G     -5.566667e-05    5.066667e-04    0.000000e+00    3.140513e+00
PA250I      1.693333e-04   -3.283333e-03    0.000000e+00    2.418111e+00
PA250E      1.967667e-03   -1.184000e-02   -7.000000e-06    1.769897e+00
PA250L      3.456667e-04   -1.413333e-03    0.000000e+00    2.658247e+00
PA250R     -6.799667e-03    2.673667e-02   -5.000000e-06    3.557951e+00
PA250W      6.040000e-04   -1.475000e-02   -6.800000e-05    4.261428e+00
PA250V      6.300000e-05   -4.433333e-04    0.000000e+00    2.150475e+00
PA250N      2.170000e-04    9.300000e-04    0.000000e+00    3.007126e+00
PA250Y      6.633333e-05   -1.322667e-02   -7.000000e-06    3.430424e+00
PA250M     -4.300000e-05   -1.700000e-04    0.000000e+00    1.577928e+00
QA251C     -1.000000e-06   -1.020000e-03    0.000000e+00    9.766150e-01
QA251D      7.325333e-03   -3.146667e-03    0.000000e+00   -5.046690e-01
QA251S      1.460000e-04   -1.876667e-03    0.000000e+00    7.818540e-01
QA251K     -6.582333e-03    9.740000e-03    0.000000e+00    2.827760e-01
QA251P      1.636667e-04   -2.056667e-03    0.000000e+00   -1.126456e+00
QA251T     -5.233333e-05   -2.050000e-03    0.000000e+00    7.586880e-01
QA251F     -2.726667e-04   -4.016667e-03    0.000000e+00    1.908440e-01
QA251A      5.666667e-06   -1.113333e-03    0.000000e+00    5.057010e-01
QA251H     -1.416667e-04   -3.400000e-03    0.000000e+00    1.092328e+00
QA251G      1.366667e-05   -1.543333e-03    0.000000e+00    1.152570e+00
QA251I      7.666667e-05   -1.923333e-03    0.000000e+00    3.272230e-01
QA251E      1.128033e-02   -9.970000e-03    0.000000e+00   -8.395700e-01
QA251L      1.650000e-04   -2.653333e-03    0.000000e+00    2.105020e-01
QA251R     -1.134267e-02    1.160333e-02    0.000000e+00    4.492810e-01
QA251W      3.503333e-04   -3.790000e-03    0.000000e+00    4.310660e-01
QA251V     -8.633333e-05   -1.296667e-03    0.000000e+00    8.485510e-01
QA251N      9.966667e-05   -3.983333e-03    0.000000e+00    5.344520e-01
QA251Y      2.783333e-04   -2.383333e-03    0.000000e+00    2.796220e-01
QA251M      1.670000e-04   -1.103333e-03    0.000000e+00   -6.777400e-02
FA252C     -1.490000e-04   -1.000000e-05    0.000000e+00    1.172901e+00
FA252D      4.285000e-03   -6.600000e-04    0.000000e+00    3.628810e-01
FA252S     -4.000000e-06    1.666667e-05    0.000000e+00    1.040764e+00
FA252Q     -1.453333e-04   -3.333333e-06    0.000000e+00    4.891840e-01
FA252K     -2.208000e-03    2.633333e-04    0.000000e+00    4.904720e-01
FA252P      5.333333e-04   -1.200000e-04    0.000000e+00    1.314391e+00
FA252T      1.666667e-06    4.333333e-05    0.000000e+00    1.120835e+00
FA252A     -1.476667e-04   -6.666667e-06    0.000000e+00    1.032963e+00
FA252H      4.166667e-05   -1.000000e-05    0.000000e+00    1.014238e+00
FA252G     -1.396667e-04    2.000000e-05    0.000000e+00    1.835729e+00
FA252I      8.233333e-05    2.000000e-05    0.000000e+00    8.848520e-01
FA252E      3.829000e-03   -7.600000e-04    0.000000e+00    2.906770e-01
FA252L     -3.333333e-07    0.000000e+00    0.000000e+00   -4.309400e-02
FA252R     -5.761333e-03    1.050000e-03    0.000000e+00    7.945780e-01
FA252W     -1.330000e-04    0.000000e+00    0.000000e+00    3.798410e-01
FA252V     -1.466667e-04   -6.666667e-06    0.000000e+00    1.297506e+00
FA252N     -2.933333e-05   -1.333333e-05    0.000000e+00    9.077370e-01
FA252Y      2.466667e-05   -3.333333e-06    0.000000e+00    2.963690e-01
FA252M     -1.456667e-04    0.000000e+00    0.000000e+00   -1.680740e-01
LA253C     -4.000000e-06   -2.666667e-05    0.000000e+00    2.594014e+00
LA253D      2.936667e-04   -6.633333e-04    0.000000e+00    3.537329e+00
LA253S      6.666667e-07    4.333333e-05    0.000000e+00    2.812885e+00
LA253Q      1.666667e-06   -3.333333e-06    0.000000e+00    1.794294e+00
LA253K     -3.643333e-04    1.783333e-03    0.000000e+00    2.251391e+00
LA253P      2.753333e-04   -2.333333e-05    0.000000e+00    4.008284e+00
LA253T     -3.666667e-06    5.333333e-05    0.000000e+00    2.529003e+00
LA253F     -1.043333e-04    3.333333e-05    0.000000e+00    6.736490e-01
LA253A     -3.333333e-06    3.333333e-05    0.000000e+00    2.429480e+00
LA253H      3.933333e-05   -6.666667e-06    0.000000e+00    2.599635e+00
LA253G      1.366667e-05   -6.666667e-06    4.000000e-06    4.055716e+00
LA253I      3.333333e-07   -1.000000e-05    0.000000e+00    1.481744e+00
LA253E      3.320000e-04   -6.866667e-04    0.000000e+00    1.933826e+00
LA253R     -1.628000e-03    4.816667e-03   -1.450000e-04    2.706151e+00
LA253W      1.400000e-05   -1.266667e-04    2.000000e-06    1.782777e+00
LA253V     -3.333333e-07    1.666667e-05    0.000000e+00    2.206209e+00
LA253N      1.733333e-05    1.666667e-05    0.000000e+00    2.502385e+00
LA253Y      7.333333e-06   -5.782410e-21   -1.700000e-05    3.160557e+00
LA253M     -8.033333e-05    3.666667e-05    0.000000e+00   -5.611200e-02
LA254C     -8.633333e-05   -1.406667e-03    0.000000e+00    1.446664e+00
LA254D      2.943333e-04    3.333333e-05    0.000000e+00    1.592004e+00
LA254S      3.000000e-06   -3.793333e-03    0.000000e+00    1.450638e+00
LA254Q      2.100000e-05   -2.170000e-03    0.000000e+00    7.885450e-01
LA254K      1.113333e-04   -3.236667e-03    0.000000e+00    6.648790e-01
LA254P      4.190000e-04   -3.810000e-03    0.000000e+00    3.520505e+00
LA254T      1.366667e-05   -1.203333e-03    0.000000e+00    1.502047e+00
LA254F     -7.866667e-05   -8.566667e-04    0.000000e+00    9.145220e-01
LA254A      1.100000e-05   -9.466667e-04    0.000000e+00    1.111120e+00
LA254H     -1.526667e-04   -8.433333e-04    0.000000e+00    1.723192e+00
LA254G     -1.163333e-04   -9.733333e-04    0.000000e+00    1.960886e+00
LA254I     -1.053333e-04   -4.733333e-04    0.000000e+00    8.140070e-01
LA254E      5.290000e-04   -2.260000e-03    0.000000e+00    9.389160e-01
LA254R     -3.300000e-05   -7.000000e-05    0.000000e+00    9.512120e-01
LA254W     -6.633333e-05   -1.133333e-04    0.000000e+00    8.521070e-01
LA254V      1.733333e-05   -1.900000e-03    0.000000e+00    1.392109e+00
LA254N      9.633333e-05   -4.633333e-04    0.000000e+00    1.405774e+00
LA254Y     -9.733333e-05   -1.403333e-03    0.000000e+00    1.028466e+00
LA254M     -2.166667e-05   -1.683333e-03    0.000000e+00   -1.187430e-01
QA255C      8.333333e-06    1.333333e-05    0.000000e+00    8.311810e-01
QA255D      1.280000e-04   -5.782410e-21    0.000000e+00    6.827360e-01
QA255S      1.466667e-05    4.333333e-05    0.000000e+00    4.306070e-01
QA255K     -2.020000e-04    2.300000e-04    0.000000e+00   -8.339000e-03
QA255P      3.866667e-05    6.666667e-06    0.000000e+00    1.829113e+00
QA255T      0.000000e+00    3.333333e-06    0.000000e+00    5.484750e-01
QA255F     -1.333333e-06    6.666667e-06    0.000000e+00   -1.306060e-01
QA255A      1.233333e-05    1.000000e-05    0.000000e+00    4.739650e-01
QA255H     -3.693333e-04    3.533333e-04    0.000000e+00    7.411530e-01
QA255G      1.366667e-05    5.000000e-05    0.000000e+00    1.128698e+00
QA255I      0.000000e+00    3.000000e-05    0.000000e+00    8.588600e-02
QA255E      7.746667e-04   -6.666667e-05    0.000000e+00    2.258300e-01
QA255L      6.666667e-06    0.000000e+00    0.000000e+00   -2.183040e-01
QA255R     -1.854000e-03    1.320000e-03    0.000000e+00    9.531700e-02
QA255W      1.400000e-05    3.666667e-05    0.000000e+00   -2.025400e-01
QA255V      7.000000e-06   -1.000000e-05    0.000000e+00    6.907920e-01
QA255N      1.000000e-06    1.000000e-05    0.000000e+00    6.048840e-01
QA255Y      1.566667e-05    4.333333e-05    0.000000e+00   -1.289000e-02
QA255M      1.500000e-05   -1.000000e-05    0.000000e+00   -5.242490e-01
LA256C      0.000000e+00    0.000000e+00    0.000000e+00    2.517992e+00
LA256D     -1.453333e-04    3.000000e-05    0.000000e+00    3.504039e+00
LA256S     -3.000000e-06    0.000000e+00    0.000000e+00    2.869875e+00
LA256Q      0.000000e+00    0.000000e+00    0.000000e+00    1.949266e+00
LA256K     -1.800000e-05    0.000000e+00    0.000000e+00    2.105473e+00
LA256P     -6.666667e-07    0.000000e+00    0.000000e+00    6.515224e+00
LA256T      0.000000e+00    0.000000e+00    0.000000e+00    2.584522e+00
LA256F      6.333333e-06    0.000000e+00    0.000000e+00    6.753980e-01
LA256A     -3.000000e-06    0.000000e+00    0.000000e+00    2.344958e+00
LA256H      6.666667e-07    0.000000e+00    0.000000e+00    2.567802e+00
LA256G     -2.666667e-06    0.000000e+00    0.000000e+00    3.841816e+00
LA256I      0.000000e+00    0.000000e+00    0.000000e+00    1.397021e+00
LA256E     -9.733333e-05    3.333333e-05    0.000000e+00    2.715321e+00
LA256R      3.933333e-05    3.333333e-06    0.000000e+00    2.116250e+00
LA256W     -1.766667e-05   -1.000000e-05    0.000000e+00    1.367140e+00
LA256V     -3.333333e-07    0.000000e+00    0.000000e+00    1.688403e+00
LA256N     -5.333333e-06    0.000000e+00    0.000000e+00    2.887417e+00
LA256Y      9.666667e-06    3.333333e-06    0.000000e+00    1.556447e+00
LA256M      0.000000e+00    0.000000e+00    0.000000e+00   -6.125330e-01
NA257C      0.000000e+00   -1.000000e-05    0.000000e+00   -1.339000e-02
NA257D     -1.166667e-04    2.266667e-04    0.000000e+00    7.772530e-01
NA257S      0.000000e+00   -3.666667e-05    0.000000e+00    9.060000e-03
NA257Q      0.000000e+00   -1.333333e-05    0.000000e+00   -7.317210e-01
NA257K      1.866667e-05   -1.433333e-04    0.000000e+00   -1.398027e+00
NA257P      0.000000e+00   -2.666667e-05    0.000000e+00    3.391081e+00
NA257T      0.000000e+00   -1.000000e-05    0.000000e+00    2.315110e-01
NA257F      0.000000e+00   -2.333333e-05    0.000000e+00   -7.995820e-01
NA257A      0.000000e+00   -1.000000e-05    0.000000e+00   -3.702400e-01
NA257H      0.000000e+00   -3.333333e-05    0.000000e+00   -1.726160e-01
NA257G      0.000000e+00   -5.333333e-05    0.000000e+00    6.058100e-01
NA257I     -6.666667e-07   -3.333333e-06    0.000000e+00   -4.188300e-01
NA257E     -1.020000e-04    3.133333e-04    0.000000e+00   -1.398850e-01
NA257L      0.000000e+00   -2.333333e-05    0.000000e+00   -1.631335e+00
NA257R      3.733333e-05   -4.000000e-04    0.000000e+00   -1.105853e+00
NA257W      0.000000e+00   -1.666667e-05    0.000000e+00   -8.213020e-01
NA257V      0.000000e+00   -2.333333e-05    0.000000e+00   -5.553700e-02
NA257Y      3.333333e-07   -4.333333e-05    0.000000e+00   -6.019170e-01
NA257M      0.000000e+00    6.666667e-06    0.000000e+00   -1.691282e+00
EA258C      2.833333e-05   -1.166667e-04    0.000000e+00    8.095720e-01
EA258D      1.400000e-05   -3.000000e-05    0.000000e+00    2.772030e-01
EA258S      2.866667e-05   -1.166667e-04    0.000000e+00    3.795600e-01
EA258Q      2.866667e-05   -1.166667e-04    0.000000e+00   -2.026660e-01
EA258K      2.266667e-05   -1.966667e-04    0.000000e+00   -3.094330e-01
EA258P      2.866667e-05   -1.166667e-04    0.000000e+00    1.913555e+00
EA258T      2.866667e-05   -1.166667e-04    0.000000e+00    3.036390e-01
EA258F      2.766667e-05   -1.166667e-04    0.000000e+00   -2.330320e-01
EA258A      2.866667e-05   -1.166667e-04    0.000000e+00    3.212740e-01
EA258H      2.833333e-05   -1.066667e-04    0.000000e+00    2.554570e-01
EA258G      2.866667e-05   -1.166667e-04    0.000000e+00    6.273440e-01
EA258I      2.866667e-05   -1.166667e-04    0.000000e+00   -4.730200e-02
EA258L      2.866667e-05   -1.166667e-04    0.000000e+00   -2.173750e-01
EA258R      6.400000e-05   -1.233333e-04    0.000000e+00   -3.627770e-01
EA258W      2.933333e-05   -1.166667e-04    0.000000e+00   -1.013340e-01
EA258V      2.866667e-05   -1.166667e-04    0.000000e+00    3.677240e-01
EA258N      2.866667e-05   -1.166667e-04    0.000000e+00    1.952200e-01
EA258Y      2.833333e-05   -1.166667e-04    0.000000e+00   -1.162270e-01
EA258M      2.866667e-05   -1.166667e-04    0.000000e+00   -1.138500e-01
TA259C      0.000000e+00    2.000000e-05    0.000000e+00    1.313140e-01
TA259D     -1.460000e-04    3.000000e-05    0.000000e+00    3.290920e-01
TA259S      0.000000e+00    2.000000e-05    0.000000e+00    1.883800e-01
TA259Q      8.933333e-05    0.000000e+00    0.000000e+00   -3.254180e-01
TA259K      0.000000e+00    0.000000e+00    0.000000e+00   -7.591820e-01
TA259P      6.666667e-07   -4.000000e-05    0.000000e+00    2.074923e+00
TA259F      3.333333e-07    0.000000e+00    0.000000e+00   -4.476560e-01
TA259A      0.000000e+00    0.000000e+00    0.000000e+00   -1.704020e-01
TA259H      8.933333e-05   -3.333333e-06    0.000000e+00    2.619800e-01
TA259G      8.933333e-05    1.666667e-05    0.000000e+00    5.623590e-01
TA259I      3.333333e-07    0.000000e+00    0.000000e+00   -8.528630e-01
TA259E     -7.866667e-05   -1.333333e-05    0.000000e+00   -1.598080e-01
TA259L      0.000000e+00    0.000000e+00    0.000000e+00   -1.080164e+00
TA259R      1.333333e-06    0.000000e+00    0.000000e+00   -5.402600e-01
TA259W      1.000000e-06    0.000000e+00    0.000000e+00   -3.934760e-01
TA259V      0.000000e+00    0.000000e+00    0.000000e+00   -2.307840e-01
TA259N      8.933333e-05   -1.333333e-05    0.000000e+00    1.417370e-01
TA259Y      3.333333e-07    0.000000e+00    0.000000e+00   -4.037870e-01
TA259M      8.933333e-05    0.000000e+00    0.000000e+00   -1.456462e+00
IA260C      0.000000e+00    0.000000e+00    0.000000e+00    1.793758e+00
IA260D      3.333333e-07    0.000000e+00    0.000000e+00    3.217517e+00
IA260S      0.000000e+00    0.000000e+00    0.000000e+00    2.550581e+00
IA260Q     -5.333333e-06    0.000000e+00    0.000000e+00    1.753918e+00
IA260K      0.000000e+00    0.000000e+00    0.000000e+00    1.453316e+00
IA260P     -3.333333e-07    0.000000e+00    0.000000e+00    4.201320e+00
IA260T      0.000000e+00    0.000000e+00    0.000000e+00    1.749921e+00
IA260F      0.000000e+00    0.000000e+00    0.000000e+00    7.554990e-01
IA260A      0.000000e+00    0.000000e+00    0.000000e+00    1.821440e+00
IA260H     -4.666667e-06    0.000000e+00    0.000000e+00    2.245651e+00
IA260G      0.000000e+00    0.000000e+00    0.000000e+00    3.035366e+00
IA260E     -2.966667e-05    0.000000e+00    0.000000e+00    2.496934e+00
IA260L      0.000000e+00    0.000000e+00    0.000000e+00   -2.352940e-01
IA260R      3.333333e-07    0.000000e+00    0.000000e+00    1.781165e+00
IA260W      0.000000e+00    0.000000e+00    0.000000e+00    2.169301e+00
IA260V      0.000000e+00    0.000000e+00    0.000000e+00    6.113010e-01
IA260N     -5.000000e-06    0.000000e+00    0.000000e+00    2.044426e+00
IA260Y      0.000000e+00    0.000000e+00    0.000000e+00    2.035217e+00
IA260M      0.000000e+00    0.000000e+00    0.000000e+00   -3.225340e-01
YA261C      0.000000e+00   -1.000000e-05    0.000000e+00    9.079600e-01
YA261D      8.933333e-05    0.000000e+00    0.000000e+00    1.352070e+00
YA261S      0.000000e+00   -1.333333e-05    0.000000e+00    8.225910e-01
YA261Q      0.000000e+00   -1.333333e-05    0.000000e+00    1.946740e-01
YA261K      0.000000e+00   -4.333333e-05    0.000000e+00   -2.014000e-01
YA261P      0.000000e+00   -1.666667e-05    0.000000e+00    3.462677e+00
YA261T      0.000000e+00   -1.333333e-05    0.000000e+00    9.797860e-01
YA261F      0.000000e+00   -1.000000e-05    0.000000e+00    2.480850e-01
YA261A      0.000000e+00   -3.333333e-06    0.000000e+00    4.781130e-01
YA261H      0.000000e+00   -4.000000e-05    0.000000e+00    8.970000e-01
YA261G      0.000000e+00   -2.666667e-05    0.000000e+00    9.453240e-01
YA261I      8.933333e-05   -1.666667e-05    0.000000e+00    6.594850e-01
YA261E      8.966667e-05    1.000000e-05    0.000000e+00    8.347450e-01
YA261L      0.000000e+00   -1.000000e-05    0.000000e+00   -2.097900e-01
YA261R      1.000000e-06   -3.666667e-05    0.000000e+00   -2.772510e-01
YA261W      0.000000e+00   -6.666667e-06    0.000000e+00    4.977990e-01
YA261V      8.933333e-05   -3.333333e-06    0.000000e+00    1.072392e+00
YA261N      0.000000e+00   -1.666667e-05    0.000000e+00    6.162460e-01
YA261M      0.000000e+00   -3.333333e-06    0.000000e+00   -2.145680e-01
TA262C      8.900000e-05    0.000000e+00    0.000000e+00    1.351100e-02
TA262D      0.000000e+00    2.000000e-05    0.000000e+00    2.488380e-01
TA262S      0.000000e+00    2.000000e-05    0.000000e+00   -2.795460e-01
TA262Q      8.933333e-05    0.000000e+00    0.000000e+00   -3.447320e-01
TA262K      0.000000e+00    0.000000e+00    0.000000e+00   -5.407830e-01
TA262P      8.933333e-05    0.000000e+00    0.000000e+00    2.278767e+00
TA262F      9.666667e-05   -2.666667e-05    0.000000e+00   -5.501720e-01
TA262A      8.933333e-05    2.000000e-05    0.000000e+00   -8.242800e-02
TA262H      0.000000e+00    2.000000e-05    0.000000e+00   -2.924460e-01
TA262G      8.933333e-05    2.000000e-05    0.000000e+00    8.811600e-02
TA262I      8.933333e-05    0.000000e+00    0.000000e+00   -1.072310e-01
TA262E      8.933333e-05    4.333333e-05    0.000000e+00   -2.864500e-02
TA262L      8.933333e-05   -3.333333e-06    0.000000e+00   -5.477030e-01
TA262R      9.766667e-05    0.000000e+00    0.000000e+00   -5.298600e-01
TA262W      0.000000e+00    0.000000e+00    0.000000e+00   -2.811570e-01
TA262V      8.933333e-05    0.000000e+00    0.000000e+00    2.138410e-01
TA262N      8.000000e-06    0.000000e+00    0.000000e+00   -3.018080e-01
TA262Y      9.800000e-05    0.000000e+00    0.000000e+00   -5.667090e-01
TA262M      8.866667e-05   -3.000000e-05    0.000000e+00   -5.698410e-01
SA263C      0.000000e+00    0.000000e+00    0.000000e+00    4.287420e-01
SA263D      0.000000e+00    0.000000e+00    0.000000e+00    6.278300e-01
SA263Q      0.000000e+00    0.000000e+00    0.000000e+00    1.412290e-01
SA263K      0.000000e+00    0.000000e+00    0.000000e+00   -1.762300e-02
SA263P      0.000000e+00    0.000000e+00    0.000000e+00    3.490378e+00
SA263T      0.000000e+00    0.000000e+00    0.000000e+00    6.496910e-01
SA263F      0.000000e+00    0.000000e+00    0.000000e+00    3.750300e-02
SA263A      0.000000e+00    0.000000e+00    0.000000e+00    1.855230e-01
SA263H      0.000000e+00    0.000000e+00    0.000000e+00    3.955840e-01
SA263G      0.000000e+00    0.000000e+00    0.000000e+00    3.767900e-01
SA263I      0.000000e+00    0.000000e+00    0.000000e+00    7.150860e-01
SA263E      0.000000e+00    0.000000e+00    0.000000e+00    3.703300e-01
SA263L      0.000000e+00    0.000000e+00    0.000000e+00    1.393980e-01
SA263R      0.000000e+00    0.000000e+00    0.000000e+00   -1.492440e-01
SA263W      0.000000e+00    0.000000e+00    0.000000e+00    2.481630e-01
SA263V      0.000000e+00    0.000000e+00    0.000000e+00    1.009917e+00
SA263N      0.000000e+00    0.000000e+00    0.000000e+00    6.659200e-02
SA263Y      0.000000e+00    0.000000e+00    0.000000e+00    1.725810e-01
SA263M      0.000000e+00    0.000000e+00    0.000000e+00   -2.821760e-01
GA264C      0.000000e+00    0.000000e+00    0.000000e+00    2.963918e+00
GA264D      0.000000e+00    0.000000e+00    0.000000e+00    2.230906e+00
GA264S      0.000000e+00    0.000000e+00    0.000000e+00    2.334606e+00
GA264Q      0.000000e+00    0.000000e+00    0.000000e+00    2.642514e+00
GA264K      0.000000e+00    0.000000e+00    0.000000e+00    1.777097e+00
GA264P      0.000000e+00    0.000000e+00    0.000000e+00    6.292026e+00
GA264T      0.000000e+00    0.000000e+00    0.000000e+00    3.674861e+00
GA264F      0.000000e+00    0.000000e+00    0.000000e+00    2.712466e+00
GA264A      0.000000e+00    0.000000e+00    0.000000e+00    2.327127e+00
GA264H      0.000000e+00    0.000000e+00    0.000000e+00    2.747511e+00
GA264I      0.000000e+00    0.000000e+00    0.000000e+00    3.975320e+00
GA264E      0.000000e+00    0.000000e+00    0.000000e+00    2.848440e+00
GA264L      0.000000e+00    0.000000e+00    0.000000e+00    3.055647e+00
GA264R      0.000000e+00    0.000000e+00    0.000000e+00    1.799741e+00
GA264W      0.000000e+00    0.000000e+00    0.000000e+00    3.039503e+00
GA264V      0.000000e+00    0.000000e+00    0.000000e+00    4.186540e+00
GA264N      0.000000e+00    0.000000e+00    0.000000e+00    2.226231e+00
GA264Y      0.000000e+00    0.000000e+00    0.000000e+00    2.977277e+00
GA264M      0.000000e+00    0.000000e+00    0.000000e+00    2.796211e+00
KA265C      0.000000e+00    0.000000e+00    0.000000e+00    4.264240e-01
KA265D      0.000000e+00    0.000000e+00    0.000000e+00    2.885910e-01
KA265S      0.000000e+00    0.000000e+00    0.000000e+00    3.495200e-01
KA265Q      0.000000e+00    0.000000e+00    0.000000e+00    8.681900e-02
KA265P      0.000000e+00    0.000000e+00    0.000000e+00    5.083129e+00
KA265T      0.000000e+00    0.000000e+00    0.000000e+00    2.170985e+00
KA265F      0.000000e+00    0.000000e+00    0.000000e+00    3.101260e-01
KA265A      0.000000e+00    0.000000e+00    0.000000e+00    5.312650e-01
KA265H      0.000000e+00    0.000000e+00    0.000000e+00    2.370030e-01
KA265G      0.000000e+00    0.000000e+00    0.000000e+00    3.142100e-02
KA265I      0.000000e+00    0.000000e+00    0.000000e+00    3.065368e+00
KA265E      0.000000e+00    0.000000e+00    0.000000e+00    3.790460e-01
KA265L      0.000000e+00    0.000000e+00    0.000000e+00    5.306160e-01
KA265R      0.000000e+00    0.000000e+00    0.000000e+00   -1.105210e-01
KA265W      0.000000e+00    0.000000e+00    0.000000e+00    1.144722e+00
KA265V      0.000000e+00    0.000000e+00    0.000000e+00    2.220102e+00
KA265N      0.000000e+00    0.000000e+00    0.000000e+00    4.270400e-02
KA265Y      0.000000e+00    0.000000e+00    0.000000e+00    3.365720e-01
KA265M      0.000000e+00    0.000000e+00    0.000000e+00    9.062890e-01
RA266C      0.000000e+00    0.000000e+00    0.000000e+00    7.586880e-01
RA266D      0.000000e+00    0.000000e+00    0.000000e+00    1.564015e+00
RA266S      0.000000e+00    0.000000e+00    0.000000e+00    8.148240e-01
RA266Q      0.000000e+00    0.000000e+00    0.000000e+00    8.006790e-01
RA266K      0.000000e+00    0.000000e+00    0.000000e+00    3.218820e-01
RA266P      0.000000e+00    0.000000e+00    0.000000e+00    4.068405e+00
RA266T      0.000000e+00    0.000000e+00    0.000000e+00    1.122716e+00
RA266F      0.000000e+00    0.000000e+00    0.000000e+00    3.672350e-01
RA266A      0.000000e+00    0.000000e+00    0.000000e+00    8.889500e-01
RA266H      0.000000e+00    0.000000e+00    0.000000e+00    1.025138e+00
RA266G      0.000000e+00    0.000000e+00    0.000000e+00    1.205450e+00
RA266I      0.000000e+00    0.000000e+00    0.000000e+00    8.490140e-01
RA266E      0.000000e+00    0.000000e+00    0.000000e+00    1.502419e+00
RA266L      0.000000e+00    0.000000e+00    0.000000e+00    2.045090e-01
RA266W      0.000000e+00    0.000000e+00    0.000000e+00    7.816850e-01
RA266V      0.000000e+00    0.000000e+00    0.000000e+00    1.108172e+00
RA266N      0.000000e+00    0.000000e+00    0.000000e+00    9.287930e-01
RA266Y      0.000000e+00    0.000000e+00    0.000000e+00    3.682060e-01
RA266M      0.000000e+00    0.000000e+00    0.000000e+00   -3.205920e-01
SA267C      0.000000e+00    0.000000e+00    0.000000e+00    8.489680e-01
SA267D      0.000000e+00    0.000000e+00    0.000000e+00    3.166880e-01
SA267Q      0.000000e+00    0.000000e+00    0.000000e+00    1.020060e+00
SA267K      0.000000e+00    0.000000e+00    0.000000e+00    1.103425e+00
SA267P      0.000000e+00    0.000000e+00    0.000000e+00    2.085384e+00
SA267T      0.000000e+00    0.000000e+00    0.000000e+00    1.001007e+00
SA267F      0.000000e+00    0.000000e+00    0.000000e+00    1.245397e+00
SA267A      0.000000e+00    0.000000e+00    0.000000e+00    8.522500e-01
SA267H      0.000000e+00    0.000000e+00    0.000000e+00    1.003231e+00
SA267G      0.000000e+00    0.000000e+00    0.000000e+00    4.287930e-01
SA267I      0.000000e+00    0.000000e+00    0.000000e+00    1.819300e+00
SA267E      0.000000e+00    0.000000e+00    0.000000e+00    8.146560e-01
SA267L      0.000000e+00    0.000000e+00    0.000000e+00    1.057712e+00
SA267R      0.000000e+00    0.000000e+00    0.000000e+00    8.293610e-01
SA267W      0.000000e+00    0.000000e+00    0.000000e+00    1.047480e+00
SA267V      0.000000e+00    0.000000e+00    0.000000e+00    1.772998e+00
SA267N      0.000000e+00    0.000000e+00    0.000000e+00    5.940670e-01
SA267Y      0.000000e+00    0.000000e+00    0.000000e+00    1.262298e+00
SA267M      0.000000e+00    0.000000e+00    0.000000e+00    9.378290e-01
NA268C      0.000000e+00    0.000000e+00    0.000000e+00    2.533270e-01
NA268D      0.000000e+00    0.000000e+00    0.000000e+00   -6.433200e-02
NA268S      0.000000e+00    0.000000e+00    0.000000e+00    2.362550e-01
NA268Q      0.000000e+00    0.000000e+00    0.000000e+00   -1.519200e-02
NA268K      0.000000e+00    0.000000e+00    0.000000e+00   -1.877570e-01
NA268P      0.000000e+00    0.000000e+00    0.000000e+00   -2.393710e-01
NA268T      0.000000e+00    0.000000e+00    0.000000e+00    3.506690e-01
NA268F      0.000000e+00    0.000000e+00    0.000000e+00    3.964800e-02
NA268A      0.000000e+00    0.000000e+00    0.000000e+00    1.114810e-01
NA268H      0.000000e+00    0.000000e+00    0.000000e+00    3.045090e-01
NA268G      0.000000e+00    0.000000e+00    0.000000e+00    2.099250e-01
NA268I      0.000000e+00    0.000000e+00    0.000000e+00    1.658520e-01
NA268E      0.000000e+00    0.000000e+00    0.000000e+00   -1.744000e-01
NA268L      0.000000e+00    0.000000e+00    0.000000e+00   -1.136380e-01
NA268R      0.000000e+00    0.000000e+00    0.000000e+00   -1.538300e-01
NA268W      0.000000e+00    0.000000e+00    0.000000e+00    1.437110e-01
NA268V      0.000000e+00    0.000000e+00    0.000000e+00    3.873900e-01
NA268Y      0.000000e+00    0.000000e+00    0.000000e+00    4.185700e-02
NA268M      0.000000e+00    0.000000e+00    0.000000e+00   -4.676900e-02
TA269C      0.000000e+00    0.000000e+00    0.000000e+00   -1.359900e-02
TA269D      0.000000e+00    0.000000e+00    0.000000e+00   -5.401850e-01
TA269S      0.000000e+00    0.000000e+00    0.000000e+00   -2.027200e-01
TA269Q      0.000000e+00    0.000000e+00    0.000000e+00   -2.668960e-01
TA269K      0.000000e+00    0.000000e+00    0.000000e+00   -3.062720e-01
TA269P      0.000000e+00    0.000000e+00    0.000000e+00    1.594451e+00
TA269F      0.000000e+00    0.000000e+00    0.000000e+00   -2.437580e-01
TA269A      0.000000e+00    0.000000e+00    0.000000e+00   -8.865800e-02
TA269H      0.000000e+00    0.000000e+00    0.000000e+00    8.163200e-02
TA269G      0.000000e+00    0.000000e+00    0.000000e+00   -2.941890e-01
TA269I      0.000000e+00    0.000000e+00    0.000000e+00    2.284020e-01
TA269E      0.000000e+00    0.000000e+00    0.000000e+00   -3.946900e-01
TA269L      0.000000e+00    0.000000e+00    0.000000e+00   -1.772560e-01
TA269R      0.000000e+00    0.000000e+00    0.000000e+00   -3.222000e-01
TA269W      0.000000e+00    0.000000e+00    0.000000e+00    4.684000e-02
TA269V      0.000000e+00    0.000000e+00    0.000000e+00    4.003580e-01
TA269N      0.000000e+00    0.000000e+00    0.000000e+00   -1.629640e-01
TA269Y      0.000000e+00    0.000000e+00    0.000000e+00   -1.743820e-01
TA269M      0.000000e+00    0.000000e+00    0.000000e+00   -8.439000e-02
TA270C      0.000000e+00    0.000000e+00    0.000000e+00    3.871100e-02
TA270D      0.000000e+00    0.000000e+00    0.000000e+00   -3.052060e-01
TA270S      0.000000e+00    0.000000e+00    0.000000e+00    1.377260e-01
TA270Q      0.000000e+00    0.000000e+00    0.000000e+00   -1.159130e-01
TA270K      0.000000e+00    0.000000e+00    0.000000e+00   -2.116920e-01
TA270P      0.000000e+00    0.000000e+00    0.000000e+00    2.932314e+00
TA270F      0.000000e+00    0.000000e+00    0.000000e+00   -5.437600e-01
TA270A      0.000000e+00    0.000000e+00    0.000000e+00    3.118670e-01
TA270H      0.000000e+00    0.000000e+00    0.000000e+00    1.866410e-01
TA270G      0.000000e+00    0.000000e+00    0.000000e+00    1.081913e+00
TA270I      0.000000e+00    0.000000e+00    0.000000e+00   -3.043060e-01
TA270E      0.000000e+00    0.000000e+00    0.000000e+00    4.362000e-03
TA270L      0.000000e+00    0.000000e+00    0.000000e+00   -3.881910e-01
TA270R      0.000000e+00    0.000000e+00    0.000000e+00   -1.565550e-01
TA270W      0.000000e+00    0.000000e+00    0.000000e+00    5.086000e-03
TA270V      0.000000e+00    0.000000e+00    0.000000e+00   -7.720000e-03
TA270N      0.000000e+00    0.000000e+00    0.000000e+00   -6.164000e-03
TA270Y      0.000000e+00    0.000000e+00    0.000000e+00   -3.303110e-01
TA270M      0.000000e+00    0.000000e+00    0.000000e+00   -4.523910e-01
GA271C      0.000000e+00    0.000000e+00    0.000000e+00    9.496630e+00
GA271D      0.000000e+00    0.000000e+00    0.000000e+00    1.287379e+01
GA271S      0.000000e+00    0.000000e+00    0.000000e+00    9.168491e+00
GA271Q      0.000000e+00    0.000000e+00    0.000000e+00    1.330294e+01
GA271K      0.000000e+00    0.000000e+00    0.000000e+00    1.346843e+01
GA271P      0.000000e+00    0.000000e+00    0.000000e+00    5.670379e+00
GA271T      0.000000e+00    0.000000e+00    0.000000e+00    1.495312e+01
GA271F      0.000000e+00    0.000000e+00    0.000000e+00    1.949636e+01
GA271A      0.000000e+00    0.000000e+00    0.000000e+00    6.938596e+00
GA271H      0.000000e+00    0.000000e+00    0.000000e+00    2.409766e+01
GA271I      0.000000e+00    0.000000e+00    0.000000e+00    1.867867e+01
GA271E      0.000000e+00    0.000000e+00    0.000000e+00    1.316961e+01
GA271L      0.000000e+00    0.000000e+00    0.000000e+00    1.359170e+01
GA271R      0.000000e+00    0.000000e+00    0.000000e+00    1.382264e+01
GA271W      0.000000e+00    0.000000e+00    0.000000e+00    2.202923e+01
GA271V      0.000000e+00    0.000000e+00    0.000000e+00    1.596286e+01
GA271N      0.000000e+00    0.000000e+00    0.000000e+00    1.228333e+01
GA271Y      0.000000e+00    0.000000e+00    0.000000e+00    1.963689e+01
GA271M      0.000000e+00    0.000000e+00    0.000000e+00    1.129963e+01
KA272C      0.000000e+00    0.000000e+00    0.000000e+00    6.389850e-01
KA272D      0.000000e+00    0.000000e+00    0.000000e+00    4.550690e-01
KA272S      0.000000e+00    0.000000e+00    0.000000e+00    5.249450e-01
KA272Q      0.000000e+00    0.000000e+00    0.000000e+00    2.761740e-01
KA272P      0.000000e+00    0.000000e+00    0.000000e+00    3.107266e+00
KA272T      0.000000e+00    0.000000e+00    0.000000e+00    2.053190e+00
KA272F      0.000000e+00    0.000000e+00    0.000000e+00    5.685330e-01
KA272A      0.000000e+00    0.000000e+00    0.000000e+00    4.488600e-01
KA272H      0.000000e+00    0.000000e+00    0.000000e+00    5.893010e-01
KA272G      0.000000e+00    0.000000e+00    0.000000e+00   -2.077027e+00
KA272I      0.000000e+00    0.000000e+00    0.000000e+00    2.614337e+00
KA272E      0.000000e+00    0.000000e+00    0.000000e+00    3.755720e-01
KA272L      0.000000e+00    0.000000e+00    0.000000e+00    6.188700e-01
KA272R      0.000000e+00    0.000000e+00    0.000000e+00   -1.411000e-01
KA272W      0.000000e+00    0.000000e+00    0.000000e+00    4.776020e-01
KA272V      0.000000e+00    0.000000e+00    0.000000e+00    2.688457e+00
KA272N      0.000000e+00    0.000000e+00    0.000000e+00    1.355700e-01
KA272Y      0.000000e+00    0.000000e+00    0.000000e+00    5.339830e-01
KA272M      0.000000e+00    0.000000e+00    0.000000e+00    3.586260e-01
LA273C      0.000000e+00    0.000000e+00    0.000000e+00    1.533653e+00
LA273D      1.700000e-05   -3.333333e-06   -6.000000e-06    2.107481e+00
LA273S      3.333333e-07    0.000000e+00    0.000000e+00    2.384061e+00
LA273Q      3.333333e-07    0.000000e+00    0.000000e+00    1.621025e+00
LA273K     -1.100000e-05    0.000000e+00    0.000000e+00    9.958110e-01
LA273P      3.333333e-07    0.000000e+00    0.000000e+00    1.304727e+00
LA273T      0.000000e+00    0.000000e+00    0.000000e+00    1.560262e+00
LA273F     -2.000000e-06   -3.333333e-06   -6.000000e-06    1.177272e+00
LA273A      3.333333e-07    0.000000e+00    0.000000e+00    2.010764e+00
LA273H      3.333333e-07    0.000000e+00    0.000000e+00    1.900162e+00
LA273G      3.333333e-07   -1.333333e-05    0.000000e+00    2.457378e+00
LA273I      0.000000e+00    0.000000e+00    0.000000e+00    5.241570e-01
LA273E      0.000000e+00    0.000000e+00    0.000000e+00    1.687440e+00
LA273R     -1.266667e-05    0.000000e+00    0.000000e+00    1.257418e+00
LA273W      0.000000e+00   -6.666667e-06   -1.200000e-05    1.665327e+00
LA273V      3.333333e-07    0.000000e+00    0.000000e+00    1.145360e+00
LA273N      0.000000e+00    0.000000e+00    0.000000e+00    1.970890e+00
LA273Y      0.000000e+00    0.000000e+00    0.000000e+00    1.342706e+00
LA273M      0.000000e+00   -3.333333e-06   -6.000000e-06    3.442270e-01
IA274C      0.000000e+00    0.000000e+00    0.000000e+00    8.574170e-01
IA274D     -1.866667e-05    0.000000e+00    0.000000e+00    1.795702e+00
IA274S      0.000000e+00    0.000000e+00    0.000000e+00    1.617747e+00
IA274Q      0.000000e+00    0.000000e+00    0.000000e+00    1.419804e+00
IA274K      0.000000e+00    0.000000e+00    0.000000e+00    1.192869e+00
IA274P      0.000000e+00    0.000000e+00    0.000000e+00    4.584042e+00
IA274T      0.000000e+00    0.000000e+00    0.000000e+00    9.838100e-01
IA274F      0.000000e+00    0.000000e+00    0.000000e+00    1.157384e+00
IA274A      0.000000e+00    0.000000e+00    0.000000e+00    1.351704e+00
IA274H      0.000000e+00    0.000000e+00    0.000000e+00    2.207904e+00
IA274G      0.000000e+00    0.000000e+00    0.000000e+00    1.557510e+00
IA274E     -2.166667e-05    0.000000e+00    0.000000e+00    1.709541e+00
IA274L      0.000000e+00    0.000000e+00    0.000000e+00   -1.123170e-01
IA274R      0.000000e+00    0.000000e+00    0.000000e+00    1.436327e+00
IA274W      0.000000e+00    0.000000e+00    0.000000e+00    1.908553e+00
IA274V      0.000000e+00    0.000000e+00    0.000000e+00    5.710650e-01
IA274N      0.000000e+00    0.000000e+00    0.000000e+00    1.668631e+00
IA274Y     -5.000000e-06    0.000000e+00    0.000000e+00    1.701228e+00
IA274M      0.000000e+00    0.000000e+00    0.000000e+00   -4.101240e-01
WA275C     -3.166667e-05    0.000000e+00    0.000000e+00    1.765200e-01
WA275D     -3.866667e-05    0.000000e+00    0.000000e+00    5.295630e-01
WA275S      1.433333e-04    0.000000e+00    0.000000e+00    1.039480e-01
WA275Q     -3.333333e-07    0.000000e+00    0.000000e+00    2.594600e-01
WA275K     -2.133333e-05    0.000000e+00    0.000000e+00    5.434500e-02
WA275P      1.870000e-04    0.000000e+00    0.000000e+00    7.363890e-01
WA275T      1.103333e-04    0.000000e+00    0.000000e+00    3.182720e-01
WA275F      2.366667e-05    0.000000e+00    0.000000e+00   -9.976200e-02
WA275A      2.170000e-04    0.000000e+00    0.000000e+00    2.423050e-01
WA275H     -5.633333e-05    0.000000e+00    0.000000e+00    4.552690e-01
WA275G      2.063333e-04    0.000000e+00    0.000000e+00    2.758020e-01
WA275I     -2.033333e-05    0.000000e+00    0.000000e+00    4.151590e-01
WA275E      8.900000e-05    0.000000e+00   -4.000000e-06    3.598600e-01
WA275L     -3.200000e-05   -1.333333e-05    0.000000e+00    9.380300e-02
WA275R     -5.100000e-05    0.000000e+00    0.000000e+00    5.350100e-02
WA275V      4.666667e-06    0.000000e+00    0.000000e+00    5.254270e-01
WA275N     -1.900000e-05    0.000000e+00    0.000000e+00    2.695530e-01
WA275Y     -3.600000e-05    0.000000e+00    0.000000e+00    7.172300e-02
WA275M     -2.000000e-06    0.000000e+00    0.000000e+00   -6.746000e-03
KA276C      3.766667e-05    3.333333e-06    0.000000e+00    3.041440e-01
KA276D      2.233333e-05    5.000000e-05    0.000000e+00    6.931450e-01
KA276S      6.000000e-06   -6.666667e-06    0.000000e+00    7.729090e-01
KA276Q      9.000000e-06   -1.000000e-05    0.000000e+00    3.531210e-01
KA276P      3.133333e-05   -2.333333e-05    0.000000e+00   -1.206000e-02
KA276T      2.666667e-06    3.000000e-05    0.000000e+00    5.718680e-01
KA276F      3.033333e-05   -2.333333e-05    0.000000e+00   -6.161370e-01
KA276A      3.366667e-05   -1.000000e-05    0.000000e+00    4.958140e-01
KA276H     -2.766667e-05   -1.000000e-05    0.000000e+00    4.784200e-01
KA276G      3.366667e-05   -2.333333e-05    0.000000e+00    6.897120e-01
KA276I     -9.333333e-06   -1.000000e-05    0.000000e+00   -1.132100e-02
KA276E      2.433333e-05   -4.000000e-05    0.000000e+00    4.920960e-01
KA276L     -2.066667e-05   -1.000000e-05    0.000000e+00   -2.733590e-01
KA276R     -6.133333e-05    3.333333e-05    0.000000e+00    1.089950e-01
KA276W     -5.833333e-05   -1.000000e-05    0.000000e+00   -3.180780e-01
KA276V      3.000000e-05   -5.333333e-05    0.000000e+00    4.631770e-01
KA276N     -1.166667e-05   -1.000000e-05    0.000000e+00    5.351590e-01
KA276Y     -3.466667e-05   -1.000000e-05    0.000000e+00   -4.396770e-01
KA276M      2.333333e-06   -1.000000e-05    0.000000e+00   -7.682640e-01
AD503C     -7.400267e-02    4.130000e-03    1.380000e-04   -1.149980e-01
AD503D     -4.681333e-02    2.186000e-01    8.435000e-03   -4.100820e-01
AD503S      1.627560e-01    4.387000e-02    1.420000e-04   -1.163950e-01
AD503Q     -1.673983e-01    2.208000e-02    9.420000e-04   -2.733940e-01
AD503K     -2.942703e-01   -1.504000e-02   -2.306000e-03   -1.937330e-01
AD503P      5.704567e-02    9.972000e-02   -8.600000e-05    1.001600e-02
AD503T      5.869400e-02    4.922667e-02   -1.590000e-04   -3.412300e-02
AD503F     -3.156387e-01    1.393300e-01    5.990000e-04   -3.253480e-01
AD503H      2.813733e-02    2.786467e-01    1.378000e-03   -1.258260e-01
AD503G      2.528153e-01    5.237333e-02   -2.079000e-03   -3.387600e-02
AD503I     -3.508570e-01    2.326667e-03    7.460000e-04   -1.537010e-01
AD503E     -1.925370e-01    4.619667e-02    5.175000e-03   -3.239300e-01
AD503L     -3.771797e-01    1.671333e-02    5.130000e-04   -2.156930e-01
AD503R     -2.081083e-01   -7.116000e-02   -1.578000e-03   -2.653280e-01
AD503W     -2.654320e-01    8.380667e-02    1.197000e-03   -5.190980e-01
AD503V     -1.723770e-01    8.719000e-02   -2.414000e-03    9.655500e-02
AD503N     -6.666600e-02    9.218000e-02   -1.077000e-03   -1.926740e-01
AD503Y     -2.961530e-01    1.818667e-01   -1.484000e-03   -1.676460e-01
AD503M     -5.695630e-01   -1.819433e-01   -3.020000e-04   -6.413570e-01
ID504C      1.182970e-01    4.665967e-01   -1.409000e-03    1.372590e-01
ID504D     -1.305933e-01    8.765433e-01    2.469300e-02   -2.025280e-01
ID504S      2.498747e-01    7.761833e-01   -3.444000e-03    2.017550e-01
ID504Q      5.983000e-02    5.014733e-01    1.012000e-03   -1.116500e-01
ID504K      1.568433e-01    3.850633e-01   -1.882300e-02   -1.579310e-01
ID504P     -3.770133e-02    5.856933e-01    1.433000e-03    5.815020e-01
ID504T      1.922220e-01    6.522767e-01    1.729000e-03    3.034500e-02
ID504F      7.826033e-02    2.668800e-01    2.180000e-04   -3.204700e-02
ID504A      2.571457e-01    7.069267e-01   -1.412000e-03    1.652220e-01
ID504H      1.270487e-01    5.729567e-01    2.749000e-03    1.532590e-01
ID504G      3.738773e-01    7.988033e-01   -2.620000e-03    3.494970e-01
ID504E     -3.342133e-02    7.143200e-01    2.243500e-02   -4.065740e-01
ID504L     -1.961000e-03   -1.574967e-01   -2.950000e-04    8.386000e-03
ID504R      1.697087e-01    4.059233e-01   -2.003600e-02   -9.531800e-02
ID504W      8.548633e-02    3.493733e-01    1.280200e-02    1.190970e-01
ID504V      7.045667e-03    2.646367e-01   -1.216000e-03    8.437400e-02
ID504N      4.574600e-02    6.294900e-01    6.820000e-04    1.927600e-02
ID504Y      7.616033e-02    4.162833e-01   -6.781000e-03   -5.986000e-03
ID504M      4.217833e-02   -2.265900e-01    1.986000e-03    8.784400e-02
VD505C      5.401320e-01    6.154333e-02    3.220000e-04    2.682140e-01
VD505D      5.740413e-01    1.410633e-01    4.597000e-03    4.844640e-01
VD505S      1.382595e+00    1.350200e-01    1.000000e-06    8.062860e-01
VD505Q      7.846317e-01    3.753667e-02    2.500000e-04    5.946770e-01
VD505K      8.488550e-01   -1.460333e-02   -1.006000e-03    4.333170e-01
VD505P      9.628953e-01    3.549333e-02    8.860000e-04    9.699370e-01
VD505T      8.204507e-01    6.424000e-02    1.000000e-06    3.052200e-01
VD505F      5.707803e-01    6.129667e-02    2.400000e-05   -2.781000e-02
VD505A      1.182336e+00    1.370300e-01    2.000000e-06    5.800950e-01
VD505H      1.677456e+00    3.150333e-02   -2.930000e-04    7.173440e-01
VD505G      1.661650e+00    1.797800e-01    7.000000e-06    9.981260e-01
VD505I     -3.842927e-01   -2.821333e-02    6.000000e-04   -3.458720e-01
VD505E      6.611667e-01    9.851333e-02    6.335000e-03    5.049460e-01
VD505L     -1.021097e-01   -3.733333e-02    2.500000e-05   -1.481630e-01
VD505R      1.233910e+00    3.167000e-02   -2.358000e-03    7.278910e-01
VD505W      1.791237e+00    1.018633e-01   -2.850000e-04    4.307500e-01
VD505N      6.878003e-01    6.465000e-02    1.600000e-05    5.647460e-01
VD505Y      1.410214e+00    1.127167e-01    2.650000e-04    1.122890e-01
VD505M     -5.546243e-01   -3.808667e-02    4.390000e-04   -1.173120e-01
ND506C      1.537150e-01    1.015067e-01    2.070000e-04   -1.023600e-02
ND506D      1.047023e-01    1.658000e-02    2.280000e-03   -8.280000e-03
ND506S      4.786700e-01    1.447933e-01   -3.700000e-05    4.692600e-02
ND506Q      1.783443e-01    4.378333e-02    1.143000e-03   -2.714180e-01
ND506K      2.519987e-01    5.991667e-02    7.740000e-04   -3.760280e-01
ND506P     -1.797347e-01    1.297233e-01    5.470000e-04    8.669000e-02
ND506T      2.693257e-01    1.161400e-01    2.930000e-04    1.698060e-01
ND506F      1.701727e+00    7.485333e-02    1.329000e-03   -6.281850e-01
ND506A      3.085540e-01    1.647167e-01    1.220000e-03   -9.470600e-02
ND506H      1.287679e+00    7.334667e-02    7.960000e-04    1.144320e-01
ND506G      8.334510e-01    1.908000e-01    4.820000e-04    9.080400e-02
ND506I      1.515910e-01    1.486000e-02   -2.010000e-04   -3.666900e-02
ND506E     -4.868600e-02    9.021000e-02    3.392000e-03   -2.080400e-01
ND506L     -2.706770e-01   -2.557333e-02    7.070000e-04   -4.715190e-01
ND506R      9.450457e-01    3.167000e-02   -4.210000e-04   -3.583040e-01
ND506W      3.396693e+00    3.833000e-02    8.990000e-04   -4.112120e-01
ND506V     -1.190367e-01    8.825000e-02   -4.520000e-04    2.710780e-01
ND506Y      2.564015e+00    9.399000e-02    9.580000e-04   -5.529530e-01
ND506M     -2.571053e-01   -5.834667e-02    8.840000e-04   -5.025140e-01
AD507C      9.787633e-02   -1.689000e-02    1.240000e-03    1.393490e-01
AD507D      1.051013e-01   -2.823333e-03    4.090000e-03   -1.719810e-01
AD507S      4.973680e-01   -4.183333e-03   -7.860000e-04    1.418460e-01
AD507Q      2.557360e-01   -2.788333e-02    9.200000e-04   -5.576300e-02
AD507K      3.052837e-01   -5.777000e-02   -1.475000e-03   -1.587880e-01
AD507P     -3.309323e-01   -3.896333e-02    6.915000e-03   -2.502570e-01
AD507T      4.505603e-01   -2.016333e-02   -1.600000e-05    5.973900e-02
AD507F      6.284733e-01   -2.807000e-02    7.330000e-04   -2.171800e-01
AD507H      1.141699e+00   -2.526000e-02    4.240000e-04    1.194630e-01
AD507G      5.341203e-01    2.838333e-02    9.240000e-04    2.137260e-01
AD507I      2.708377e-01   -3.156000e-02    9.880000e-04    8.766400e-02
AD507E      2.627533e-02   -1.227000e-02    1.018500e-02   -6.201500e-02
AD507L      4.074940e-01   -3.480667e-02    3.040000e-04   -1.063960e-01
AD507R      4.406203e-01   -7.267000e-02   -5.292000e-03   -1.073010e-01
AD507W      8.613437e-01   -5.902333e-02    2.488000e-03   -2.647750e-01
AD507V      6.499400e-02   -2.567333e-02   -7.700000e-04    1.510940e-01
AD507N      1.870267e-01   -7.980000e-03   -2.440000e-04    1.755300e-02
AD507Y      7.951817e-01   -3.835667e-02    1.848000e-03   -1.414680e-01
AD507M     -3.050633e-01   -7.184000e-02    2.524000e-03   -1.375080e-01
QD508C      6.167533e-02    2.247200e-01   -1.432000e-03    2.271000e-02
QD508D     -1.722897e-01    3.742433e-01    3.402000e-03    1.219610e+00
QD508S      1.163957e-01    3.210933e-01   -7.690000e-04    8.375690e-01
QD508K      9.048167e-02   -4.191333e-02   -2.047000e-03    2.367560e-01
QD508P      3.087737e-01    2.502900e-01    2.740000e-04    5.590230e-01
QD508T      8.687833e-02    2.508100e-01   -3.700000e-04    5.841570e-01
QD508F      1.029607e-01    2.708000e-02    6.330000e-03    7.645950e-01
QD508A      1.608707e-01    2.605533e-01   -2.124000e-03    3.058230e-01
QD508H      1.075917e-01    2.858200e-01    2.594000e-03    1.768123e+00
QD508G      3.282580e-01    2.986767e-01   -5.680000e-04    1.127802e+00
QD508I     -1.510533e-02    7.231333e-02    1.165000e-03   -4.924780e-01
QD508E     -1.502480e-01    1.939933e-01    2.212000e-03    8.499260e-01
QD508L      1.345733e-02    3.543333e-02   -5.260000e-04   -1.037284e+00
QD508R      1.614973e-01   -2.878667e-02    1.460000e-04    5.444260e-01
QD508W      9.437067e-02    1.839067e-01    1.165600e-02    2.360249e+00
QD508V      3.273633e-02    1.277833e-01   -1.110000e-03   -2.628580e-01
QD508N      5.081633e-02    2.344133e-01   -5.250000e-04    5.080120e-01
QD508Y      2.473247e-01    1.250167e-01    1.551600e-02    1.863496e+00
QD508M      4.621000e-03    1.376667e-02    2.362000e-03   -1.275026e+00
PD509C      5.382783e-01    4.504000e-02   -9.000000e-06    9.785150e-01
PD509D      5.301047e-01    2.968667e-02    9.500000e-05    8.109290e-01
PD509S      5.209010e-01    4.995000e-02    3.000000e-05    9.224370e-01
PD509Q     -8.460000e-03    6.693333e-03    3.930000e-04    7.170480e-01
PD509K      2.890207e-01   -2.127667e-02   -1.290000e-04    7.012120e-01
PD509T      6.305527e-01    3.304333e-02   -4.200000e-05    9.713150e-01
PD509F      2.383670e-01    3.567000e-02    2.300000e-05    8.446500e-01
PD509A      5.389000e-01    6.574333e-02   -4.400000e-05    7.223850e-01
PD509H      5.548640e-01    1.463000e-02   -3.900000e-05    1.087328e+00
PD509G      8.063403e-01    8.341000e-02   -1.454000e-03    8.644320e-01
PD509I      1.964050e-01    4.224000e-02   -4.000000e-06    8.646100e-01
PD509E     -2.370193e-01    3.697000e-02   -1.140000e-04    5.308430e-01
PD509L      1.398237e-01    1.916000e-02    1.240000e-04    7.190860e-01
PD509R      3.050483e-01   -6.095667e-02   -7.900000e-05    7.419320e-01
PD509W      3.563337e-01    8.403333e-03    2.090000e-04    8.971510e-01
PD509V      4.298383e-01    4.244333e-02    1.100000e-05    1.023511e+00
PD509N      6.326070e-01    2.599667e-02    5.400000e-04    9.827680e-01
PD509Y      2.070427e-01    2.629333e-02    1.900000e-04    8.211420e-01
PD509M     -1.529963e-01    2.764333e-02    6.230000e-04    7.042810e-01
KD510C     -1.672033e-02    2.632933e-01   -1.250000e-04    5.069770e-01
KD510D     -3.603667e-03    3.678467e-01   -2.170000e-04    3.587720e-01
KD510S      8.345433e-02    2.941333e-01   -1.250000e-04    4.916340e-01
KD510Q      2.652000e-03    2.087533e-01   -1.250000e-04    1.976550e-01
KD510P      1.997500e-02    1.883767e-01    2.112000e-03    2.089464e+00
KD510T      5.225333e-02    3.106133e-01   -1.250000e-04    5.013210e-01
KD510F     -3.407900e-02    2.051067e-01   -1.270000e-04    4.765300e-02
KD510A      1.786067e-01    2.979667e-01   -1.250000e-04    6.661290e-01
KD510H      3.262300e-02    2.705867e-01   -1.100000e-04    4.808230e-01
KD510G      4.350127e-01    2.099967e-01   -1.250000e-04    1.060313e+00
KD510I      5.505667e-03    1.740700e-01   -1.250000e-04    3.016450e-01
KD510E      7.445000e-03    2.792500e-01   -2.060000e-04    2.155770e-01
KD510L      1.323933e-02    1.439967e-01   -1.270000e-04    3.379810e-01
KD510R     -1.106627e-01   -7.911000e-02    4.500000e-05    1.159260e-01
KD510W     -2.927167e-02    2.403367e-01   -1.250000e-04    2.303760e-01
KD510V      5.359533e-02    2.267267e-01   -1.250000e-04    4.387440e-01
KD510N      3.316367e-02    2.782967e-01   -1.250000e-04    4.165720e-01
KD510Y     -2.710677e-01    2.127600e-01   -1.250000e-04    2.255700e-02
KD510M     -6.746700e-02    1.213400e-01   -1.250000e-04    2.410410e-01
CD511D      1.956483e-01    4.204333e-02    4.200000e-05    5.152811e+00
CD511S      2.166507e-01    2.262667e-02    9.100000e-05    4.931972e+00
CD511Q      5.808037e-01   -1.805000e-02    3.920000e-04    5.125590e+00
CD511K      9.748107e-01   -6.430000e-03   -2.600000e-05    4.753831e+00
CD511P     -9.226410e-01   -1.458733e-01   -1.100000e-05    6.058212e+00
CD511T      8.013667e-02    1.537333e-02    1.490000e-04    5.535629e+00
CD511F      2.876628e+00    5.208333e-02   -5.400000e-05    4.485192e+00
CD511A     -4.814867e-02    7.761667e-02    0.000000e+00    4.527205e+00
CD511H      2.749367e+00    1.047000e-02    8.570000e-04    5.174026e+00
CD511G      3.117003e-01    6.826333e-02    1.000000e-06    4.843628e+00
CD511I      2.514117e-01   -1.014000e-02    5.300000e-04    5.607887e+00
CD511E      2.728767e-01    1.454333e-02    4.690000e-04    5.268131e+00
CD511L      4.190337e-01    9.632000e-02   -2.000000e-06    4.823276e+00
CD511R      1.550609e+00    4.313333e-03   -4.400000e-05    5.088599e+00
CD511W      3.774640e+00    2.973333e-02    1.730000e-04    4.504922e+00
CD511V     -6.833770e-01   -2.190667e-02    2.000000e-06    4.980726e+00
CD511N      1.769893e-01    2.946000e-02    1.000000e-06    5.176386e+00
CD511Y      3.119092e+00    3.207000e-02   -1.000000e-06    4.591892e+00
CD511M      1.366013e-01   -6.966667e-03   -6.400000e-05    4.318879e+00
ND512C      3.759000e-02    1.250933e-01    4.000000e-06    1.180990e-01
ND512D     -8.714900e-02    7.400967e-01    2.075000e-03   -5.567300e-02
ND512S      6.934100e-02    3.111300e-01    3.000000e-06    4.688400e-02
ND512Q     -3.561333e-02   -1.027767e-01    3.000000e-06   -1.565770e-01
ND512K      3.304200e-02   -5.979567e-01   -7.500000e-05   -2.194610e-01
ND512P      5.556100e-02    1.722050e+00    5.000000e-06   -1.930945e+00
ND512T      4.264667e-02    2.523033e-01    3.000000e-06    4.189400e-01
ND512F      1.085833e-02   -5.292667e-02    4.000000e-06   -1.919650e-01
ND512A      1.412497e-01    2.420433e-01    2.000000e-06   -3.002360e-01
ND512H      2.507700e-02   -4.105367e-01    4.200000e-05    2.450220e-01
ND512G      2.583290e-01    3.581267e-01    2.000000e-06    3.070200e-01
ND512I      5.976333e-03    3.530000e-02    2.000000e-06   -1.484050e-01
ND512E     -1.365603e-01    4.834100e-01    2.149000e-03   -3.299550e-01
ND512L     -2.626667e-04   -5.309667e-02    4.000000e-06   -5.999380e-01
ND512R      9.211333e-02   -1.928467e+00    7.000000e-06   -3.131800e-01
ND512W     -2.157233e-02   -1.680833e-01    6.000000e-06   -1.421680e-01
ND512V      2.894200e-02    1.513100e-01    5.000000e-06    2.198610e-01
ND512Y     -2.546200e-02   -3.327000e-02    4.000000e-06   -1.374640e-01
ND512M     -2.888233e-02   -2.522967e-01    4.000000e-06   -7.547650e-01
PD513C      5.403397e-01    1.917667e-02    0.000000e+00    8.012980e-01
PD513D      4.951267e-01    8.647333e-02    0.000000e+00    6.302370e-01
PD513S      1.394742e+00    2.175667e-02    0.000000e+00    6.527490e-01
PD513Q      8.602770e-01    1.223333e-03    0.000000e+00    3.200310e-01
PD513K      8.830527e-01   -4.131000e-02   -6.700000e-05    1.059000e-01
PD513T      1.613185e+00    1.662000e-02    0.000000e+00    9.825650e-01
PD513F      8.271397e-01    1.577333e-02    0.000000e+00    7.081690e-01
PD513A      6.730480e-01    4.544000e-02    0.000000e+00    6.380630e-01
PD513H      2.520048e+00    5.070000e-03    0.000000e+00    9.452910e-01
PD513G      1.415635e+00    6.275333e-02    0.000000e+00    6.943100e-01
PD513I      1.214588e+00    2.236667e-03    0.000000e+00    9.836720e-01
PD513E     -4.290677e-01    6.784000e-02    1.000000e-06    1.796090e-01
PD513L      1.287252e+00    1.084333e-02    0.000000e+00    5.763950e-01
PD513R      1.648009e+00   -1.032100e-01    0.000000e+00    1.844400e-02
PD513W      2.189683e+00    5.670000e-03    0.000000e+00    8.596390e-01
PD513V      6.893240e-01    9.410000e-03    0.000000e+00    1.205020e+00
PD513N      1.024076e+00    1.654000e-02    0.000000e+00    7.989270e-01
PD513Y      1.189811e+00    2.173333e-03    0.000000e+00    7.329420e-01
PD513M      2.395620e-01   -1.943333e-03    0.000000e+00    6.233520e-01
ND514C      1.982523e-01    1.100200e-01    0.000000e+00    1.895930e-01
ND514D     -4.067000e-03    2.146067e-01    6.600000e-05    1.089736e+00
ND514S      3.862073e-01    1.667567e-01    0.000000e+00    4.767560e-01
ND514Q      1.751833e-01    1.831667e-02    0.000000e+00    2.044760e-01
ND514K      1.827167e-01   -8.084333e-02   -4.000000e-06   -3.477500e-01
ND514P      4.240340e-01    2.047333e-01    0.000000e+00    1.825605e+00
ND514T      2.253277e-01    1.483100e-01    0.000000e+00    2.602490e-01
ND514F     -3.891467e-01    1.680233e-01    0.000000e+00   -5.502640e-01
ND514A      3.259283e-01    1.846833e-01    0.000000e+00    3.389790e-01
ND514H      3.183747e-01    1.588267e-01    0.000000e+00    4.511090e-01
ND514G      3.707257e-01    2.708367e-01    0.000000e+00    9.807770e-01
ND514I     -7.124333e-03    1.268367e-01    0.000000e+00   -3.046280e-01
ND514E     -3.297667e-03    1.874533e-01   -7.000000e-06    1.799540e-01
ND514L     -1.698447e-01    1.540833e-01    0.000000e+00   -3.688360e-01
ND514R      2.194823e-01   -1.525867e-01    0.000000e+00   -1.197050e-01
ND514W     -8.644300e-02    1.481833e-01    7.700000e-05   -2.091550e-01
ND514V      7.220333e-02    8.695000e-02    0.000000e+00   -1.226410e-01
ND514Y     -4.005077e-01    9.411667e-02   -1.170000e-04   -4.693270e-01
ND514M     -3.732420e-01    8.900000e-04    1.000000e-06   -4.973500e-01
LD515C      7.993333e-04    1.278513e+00   -6.638000e-03    1.375426e+00
LD515D     -2.075800e-02    2.542070e+00    1.479000e-03    1.965532e+00
LD515S     -3.259667e-03    1.821360e+00   -3.160000e-04    1.885011e+00
LD515Q      7.889333e-03    1.199600e+00    2.276000e-03    1.331657e+00
LD515K      1.093633e-02    1.218510e+00    5.361000e-03    6.615040e-01
LD515P      9.226300e-02    1.419243e+00   -6.633000e-03    5.093993e+00
LD515T      3.223000e-03    1.268447e+00   -3.690000e-04    1.698023e+00
LD515F      1.552467e-02    8.340000e-02   -2.338000e-03    3.229910e-01
LD515A      4.358000e-03    1.506363e+00   -7.890000e-03    1.439121e+00
LD515H      4.185667e-03    5.897833e-01    2.608000e-03    1.351106e+00
LD515G      1.560600e-02    1.006000e+00   -8.512000e-03    2.655900e+00
LD515I      1.597333e-02    5.497533e-01   -2.156000e-03    8.101400e-01
LD515E     -4.700000e-04    1.827900e+00   -4.645000e-03    1.521140e+00
LD515R      1.550133e-02    8.248667e-01    2.270100e-02    1.153898e+00
LD515W      3.734333e-03    3.826500e-01   -2.685000e-03    2.697900e-01
LD515V      1.395200e-02    8.983733e-01   -1.980000e-04    1.033721e+00
LD515N     -3.890000e-03    1.213003e+00   -9.088000e-03    1.816541e+00
LD515Y      1.965633e-02    1.097283e+00    7.680000e-04    4.787150e-01
LD515M      1.134433e-02   -1.986900e-01    5.960000e-04   -7.013660e-01
HD516C      2.112700e-02    4.536700e-01   -4.930000e-04    7.120100e-02
HD516D      2.440000e-04    5.923033e-01   -1.917000e-03    2.863110e-01
HD516S      2.219300e-02    9.146033e-01    1.129000e-03    3.217540e-01
HD516Q      4.777000e-03    1.597767e-01   -1.446000e-03   -1.022800e-01
HD516K      1.733833e-02   -2.281100e-01   -1.570000e-04   -5.348230e-01
HD516P      2.184300e-02   -5.525667e-02    7.110000e-04   -7.755020e-01
HD516T      1.999733e-02    5.903233e-01   -1.101000e-03    9.559500e-02
HD516F     -2.840667e-03   -7.945667e-02   -2.090000e-03   -9.303300e-01
HD516A      3.278833e-02    6.888767e-01   -5.950000e-04    1.078710e-01
HD516G      4.502067e-02    1.402913e+00    3.173000e-03    4.707060e-01
HD516I      1.209700e-02   -1.502967e-01   -1.838000e-03   -4.265300e-01
HD516E     -1.357933e-02    6.058067e-01   -6.710000e-04   -6.558200e-02
HD516L      1.653867e-02   -4.772633e-01   -1.800000e-05   -7.666750e-01
HD516R      2.386233e-02   -5.675167e-01   -1.589000e-03   -2.622680e-01
HD516W      1.069200e-02   -7.900000e-04    7.460000e-04   -9.495950e-01
HD516V      1.737167e-02   -1.212667e-01   -9.070000e-04    2.217300e-02
HD516N      1.443000e-02    4.386967e-01   -1.222000e-03    9.519900e-02
HD516Y     -1.157500e-02    9.139667e-02    2.810000e-04   -8.307810e-01
HD516M      1.322833e-02   -5.048633e-01   -1.772000e-03   -8.540360e-01
YD517C      5.832667e-03    2.649467e-01    8.025000e-03    1.379568e+00
YD517D     -4.650000e-04    7.058067e-01   -6.502500e-02    3.147991e+00
YD517S      1.561667e-03    9.336333e-02    1.179600e-02    2.025912e+00
YD517Q      2.400667e-03    4.422133e-01   -7.474000e-03    2.091653e+00
YD517K      6.806667e-04    4.202333e-01    1.746400e-02    1.282653e+00
YD517P      7.023000e-03    4.088767e-01    1.617300e-02    4.047220e+00
YD517T      9.236667e-04    1.766667e-01    1.170800e-02    1.870978e+00
YD517F      5.079000e-03   -5.072333e-02    2.260000e-04   -4.206820e-01
YD517A     -2.721333e-03    6.303733e-01   -8.145000e-03    1.523503e+00
YD517H      5.884667e-03    2.487667e-01   -2.110000e-04    1.755078e+00
YD517G     -3.044000e-03    1.210897e+00   -9.808000e-03    2.105760e+00
YD517I      3.553333e-03   -7.600667e-02   -6.672000e-03    7.675870e-01
YD517E     -3.303333e-04    6.545800e-01   -6.754300e-02    2.754361e+00
YD517L      8.669333e-03   -1.667533e-01   -8.595000e-03    6.604570e-01
YD517R     -9.756667e-04    4.110200e-01    2.426300e-02    1.580187e+00
YD517W      8.088667e-03   -2.388700e-01   -7.748000e-03    1.193786e+00
YD517V      3.357000e-03   -1.185367e-01    4.634000e-03    9.417390e-01
YD517N      6.623000e-03    5.491167e-01   -7.272000e-03    2.210051e+00
YD517M      5.416667e-03   -8.009633e-01   -9.617000e-03    2.125130e-01
WD518C     -3.366667e-05    3.512197e+00   -9.474100e-02    1.482643e+00
WD518D      2.966667e-04    4.077703e+00   -2.310770e-01    2.085223e+00
WD518S      1.233333e-05    4.119137e+00   -8.643400e-02    2.087702e+00
WD518Q     -8.700000e-05    3.990277e+00   -8.028400e-02    1.095939e+00
WD518K     -8.433333e-05    4.642093e+00    3.110900e-02    6.634760e-01
WD518P      3.666667e-05    4.148310e+00   -1.388060e-01    1.835619e+00
WD518T      2.800000e-05    3.365693e+00   -8.314800e-02    1.754123e+00
WD518F     -1.336667e-04    5.047600e-01   -1.478570e-01    3.896400e-01
WD518A      1.646667e-04    3.885187e+00   -1.046190e-01    1.547853e+00
WD518H     -3.433333e-05    3.114527e+00   -1.470750e-01    1.447308e+00
WD518G      2.416667e-04    4.687233e+00   -8.409900e-02    2.432642e+00
WD518I      1.000000e-05    1.769090e+00   -1.617800e-01    8.112970e-01
WD518E      2.826667e-04    3.829777e+00   -2.706250e-01    1.419260e+00
WD518L      1.613333e-04    1.538933e+00   -1.482480e-01    2.895810e-01
WD518R     -1.523333e-04    4.689103e+00    2.341050e-01    8.332740e-01
WD518V     -8.033333e-05    2.117577e+00   -9.013600e-02    1.180906e+00
WD518N      1.140000e-04    4.288747e+00   -1.476210e-01    1.682151e+00
WD518Y     -4.033333e-05    6.780533e-01   -1.480030e-01    4.535300e-01
WD518M     -3.333333e-06    1.615817e+00   -1.632190e-01    1.526630e-01
TD519C     -4.166667e-05    3.571200e-01   -1.158480e-01    1.255490e-01
TD519D     -4.300000e-05    3.750500e-01   -5.062720e-01    7.200360e-01
TD519S      1.263333e-04    8.383000e-02   -7.489800e-02    2.667490e-01
TD519Q      2.185000e-03    2.675700e-01   -7.821300e-02   -2.182690e-01
TD519K      2.280000e-04    4.783967e-01    2.201700e-02   -7.015700e-01
TD519P      6.783333e-04   -8.413333e-03   -9.392200e-02    2.736870e+00
TD519F      1.772667e-03   -1.053933e-01   -4.460800e-02    2.907960e-01
TD519A      3.270000e-04    5.945167e-01   -8.789100e-02    2.212870e-01
TD519H     -8.333333e-05    2.968933e-01   -5.905600e-02    9.244370e-01
TD519G     -8.700000e-05    1.045247e+00   -1.411840e-01    6.132320e-01
TD519I     -1.143333e-04   -2.979533e-01    2.497700e-02   -2.285480e-01
TD519E     -5.673333e-04    2.311833e-01   -2.467850e-01   -1.888160e-01
TD519L      1.744333e-03    5.603333e-03    2.294500e-02   -5.115120e-01
TD519R     -2.545667e-03    6.223133e-01    1.333310e-01   -5.385130e-01
TD519W      2.833333e-04    2.231867e-01    3.215800e-02    7.073590e-01
TD519V     -2.610000e-04    8.737667e-02    5.571000e-03    1.204800e-02
TD519N     -7.733333e-04    4.394933e-01   -1.123370e-01    5.424780e-01
TD519Y      1.696000e-03   -9.539333e-02   -3.134800e-02    3.240360e-01
TD519M     -1.793333e-04   -8.864333e-02   -2.744000e-02   -6.390500e-01
TD520C      6.666667e-07    3.334700e-01    8.276400e-02    3.448000e-03
TD520D      6.666667e-07   -1.037707e+00   -1.115476e+00    1.002323e+00
TD520S      6.666667e-07    3.216067e-01    6.701070e-01    9.015890e-01
TD520Q      6.666667e-07    1.997700e-01    3.950650e-01   -1.156320e-01
TD520K     -3.333333e-06    8.648767e-01    1.063141e+00   -5.837200e-01
TD520P      6.666667e-07   -1.109300e-01    3.676700e-01   -6.064410e-01
TD520F      5.000000e-06    4.481500e-01    1.283024e+00    2.373240e-01
TD520A      6.666667e-07    4.380800e-01    3.589770e-01    2.831420e-01
TD520H      9.666667e-06    4.460767e-01    9.191510e-01    1.188099e+00
TD520G      6.666667e-07    5.837767e-01    1.003369e+00    1.050796e+00
TD520I      6.666667e-07   -1.100667e-02   -8.770200e-01   -1.123973e+00
TD520E      6.666667e-07   -3.264400e-01   -7.072200e-01    3.617200e-02
TD520L      6.666667e-07    2.250067e-01   -1.848730e-01   -1.168974e+00
TD520R     -1.066667e-05    8.845500e-01    1.369846e+00   -3.569200e-01
TD520W     -1.133333e-05    8.422733e-01    2.667277e+00    1.052070e+00
TD520V      6.666667e-07   -4.506667e-02   -8.527140e-01   -7.286930e-01
TD520N     -1.166667e-05    3.238567e-01    3.202770e-01    4.504040e-01
TD520Y      6.666667e-07    3.097700e-01    1.850048e+00    4.120240e-01
TD520M      6.666667e-07   -7.213000e-02   -5.730920e-01   -1.172399e+00
QD521C      4.766667e-05    5.699333e-02    1.221710e-01    1.861980e-01
QD521D     -5.133333e-05   -7.581000e-02   -9.240850e-01    7.636400e-01
QD521S     -5.866667e-05    1.263400e-01    1.463340e-01    5.585290e-01
QD521K      1.000000e-05    4.592667e-02    2.407690e-01   -4.474960e-01
QD521P     -5.913333e-04    1.849867e-01   -3.238000e-02    3.671164e+00
QD521T     -2.666667e-05    1.199000e-01    1.408280e-01    7.328220e-01
QD521F      4.833333e-05    3.060333e-02   -1.977590e-01   -4.846180e-01
QD521A     -1.933333e-05    1.149633e-01    1.791520e-01    3.052900e-02
QD521H     -4.183333e-04    9.812667e-02    9.439500e-02    7.382730e-01
QD521G     -2.600000e-05    1.578967e-01    7.208400e-02    8.405430e-01
QD521I      5.466667e-05   -9.579667e-02   -7.410700e-02   -2.903370e-01
QD521E     -5.300000e-05   -4.552333e-02   -1.276368e+00    6.448510e-01
QD521L     -5.386667e-04   -1.325900e-01   -8.577100e-02   -9.090990e-01
QD521R     -7.000000e-05    4.957000e-02    4.811530e-01   -4.067770e-01
QD521W      1.566667e-05   -3.748333e-02   -3.637900e-02   -2.194200e-02
QD521V     -2.940000e-04   -1.804000e-02   -1.329450e-01    1.133340e-01
QD521N     -7.933333e-05    8.293333e-02    1.375110e-01    3.852260e-01
QD521Y      1.200000e-04    2.604767e-01    2.325800e-02   -2.982940e-01
QD521M     -1.033333e-05   -2.324200e-01   -1.566060e-01   -8.531780e-01
DD522C      6.633333e-05    5.421800e-01    5.332940e-01    3.939100e-01
DD522S      5.766667e-05    6.921800e-01    6.992100e-01    2.012600e-01
DD522Q      7.466667e-05    4.744500e-01    2.465650e-01    6.416100e-02
DD522K      5.866667e-05    3.377267e-01    1.636350e-01   -8.599000e-02
DD522P      1.833333e-05    6.665067e-01    5.784940e-01   -2.078590e-01
DD522T      5.433333e-05    6.765833e-01    5.054520e-01    2.931940e-01
DD522F      6.600000e-05    1.968600e-01   -5.778800e-02   -1.178670e-01
DD522A      6.633333e-05    6.947367e-01    7.640680e-01    1.535320e-01
DD522H      5.766667e-05    5.545367e-01    2.126530e-01    2.609300e-01
DD522G      4.566667e-05    6.858433e-01    9.409810e-01    1.603850e-01
DD522I      5.766667e-05    4.922567e-01    2.602480e-01    2.558090e-01
DD522E     -2.066667e-05    3.929867e-01    3.230670e-01    6.953600e-02
DD522L      5.166667e-05    4.370267e-01    2.263100e-01   -2.569600e-02
DD522R      1.736667e-04    5.381333e-02   -8.703300e-02    1.112400e-02
DD522W      7.533333e-05    2.565633e-01   -1.799280e-01    3.858400e-02
DD522V      5.766667e-05    6.103067e-01    3.953580e-01    3.824030e-01
DD522N      6.633333e-05    3.207767e-01    2.502730e-01    9.523500e-02
DD522Y      6.600000e-05    7.867000e-02    4.385100e-02   -1.581600e-02
DD522M      7.466667e-05    2.495133e-01   -2.535960e-01    2.126290e-01
ED523C      5.473333e-04    2.017433e-01    1.209355e+00    2.089490e-01
ED523D     -5.826667e-04   -3.153333e-02    1.168552e+00    1.831280e-01
ED523S      2.370000e-04    3.297000e-01    2.104525e+00    1.387770e-01
ED523Q      5.330000e-04    7.981667e-02    2.123410e-01   -1.089200e-02
ED523K      6.440000e-04    2.112900e-01    8.724200e-01   -4.910400e-02
ED523P      5.136667e-04    3.103133e-01    1.090500e+00    1.064610e+00
ED523T      5.373333e-04    2.732700e-01    1.411909e+00    3.409200e-01
ED523F      5.166667e-04    1.257667e-02   -4.900140e-01   -1.269400e-02
ED523A      5.233333e-04    2.586667e-01    1.464685e+00    1.474760e-01
ED523H      5.386667e-04    2.752700e-01    1.420563e+00    2.597500e-01
ED523G      5.393333e-04    3.224100e-01    1.706329e+00    2.252270e-01
ED523I      5.180000e-04    1.720200e-01   -1.583890e-01    3.880450e-01
ED523L      5.453333e-04    6.153333e-02   -7.411330e-01    1.086230e-01
ED523R      8.720000e-04    6.761333e-02    4.529600e-01   -6.056600e-02
ED523W      5.420000e-04   -5.077333e-02   -8.877870e-01    1.826210e-01
ED523V      5.036667e-04    2.032467e-01    9.470860e-01    4.164370e-01
ED523N      5.306667e-04    2.891200e-01    1.606909e+00    1.481940e-01
ED523Y      5.390000e-04    5.338333e-02    1.684750e-01    1.716800e-02
ED523M      5.493333e-04   -5.854667e-02   -1.795141e+00    1.272430e-01
GD524C     -6.100000e-05    1.973633e-01    1.192862e+00    1.949377e+00
GD524D     -6.307000e-03    1.423267e-01    2.308830e+00    2.124713e+00
GD524S     -1.400000e-05    2.411500e-01    1.929365e+00    1.634994e+00
GD524Q     -5.666667e-05    2.595900e-01    2.402402e+00    2.509847e+00
GD524K      1.759333e-03    4.135533e-01    2.697538e+00    1.604341e+00
GD524P     -1.656667e-04    1.616667e-01    2.678453e+00    1.152376e+00
GD524T     -1.683333e-04    4.084233e-01    3.871080e+00    3.121232e+00
GD524F     -2.049667e-03    4.351133e-01    2.899549e+00    2.041908e+00
GD524A      0.000000e+00    1.633033e-01    9.657510e-01    1.490287e+00
GD524H     -8.466667e-05    7.127800e-01    7.121638e+00    2.977837e+00
GD524I      4.133333e-05    3.547867e-01    3.785986e+00    3.362120e+00
GD524E     -9.789333e-03    1.304800e-01    2.363997e+00    2.424436e+00
GD524L     -1.810000e-04    3.276900e-01    2.043982e+00    1.799718e+00
GD524R      3.316667e-04    5.469333e-01    3.955031e+00    1.705901e+00
GD524W     -9.100000e-04    4.134667e-01    4.160210e+00    2.979368e+00
GD524V      7.366667e-05    3.549633e-01    3.428740e+00    3.125519e+00
GD524N     -5.966667e-05    3.070200e-01    2.230648e+00    1.909104e+00
GD524Y     -4.076667e-04    4.790100e-01    3.389500e+00    2.312149e+00
GD524M     -9.563333e-04    1.904100e-01    1.211394e+00    1.327554e+00
AD525C     -1.000000e-06    5.740333e-02   -2.794670e-01    3.989000e-02
AD525D     -1.189900e-02    6.052233e-01   -5.903700e-01    1.479820e-01
AD525S      7.223333e-04    2.858533e-01   -2.541980e-01    9.969300e-02
AD525Q      4.940000e-04    1.530633e-01   -2.243870e-01    4.222700e-02
AD525K      9.756667e-04   -9.199667e-02   -2.763850e-01   -1.827540e-01
AD525P      2.900000e-05   -3.723133e-01   -4.572900e-01   -1.863260e-01
AD525T     -2.133333e-05    3.651933e-01   -1.216980e-01    2.893460e-01
AD525F     -1.393000e-03    2.097867e-01   -1.219600e-01    3.481900e-01
AD525H     -1.441333e-03    6.243200e-01   -2.173200e-01    5.336290e-01
AD525G     -5.333333e-06   -7.369000e-02   -1.640650e-01   -6.709560e-01
AD525I     -1.426667e-04    7.215000e-02   -4.657000e-03    3.249190e-01
AD525E     -1.470933e-02    2.877667e-01   -5.012690e-01    1.851900e-01
AD525L     -1.156667e-04   -6.585333e-02   -2.170070e-01   -1.196840e-01
AD525R     -9.848667e-03   -5.810667e-02   -2.095720e-01   -8.198100e-02
AD525W     -2.270667e-03    4.218267e-01   -3.399210e-01    4.619900e-01
AD525V     -4.333333e-05    9.365667e-02   -1.671000e-03    2.369270e-01
AD525N      4.833333e-05    3.423500e-01   -2.113460e-01    1.347800e-02
AD525Y     -3.574000e-03    2.766233e-01   -8.574600e-02    6.076570e-01
AD525M      5.933333e-04   -3.239067e-01   -2.847720e-01   -2.344550e-01
AD526C     -4.190000e-04    2.143333e-03    1.524200e-02    4.397960e-01
AD526D     -4.413000e-03   -7.114333e-02    1.692730e-01    5.900320e-01
AD526S      2.636667e-04   -6.760000e-03    9.077510e-01    3.604070e-01
AD526Q      1.820000e-04    1.336667e-02    3.291290e-01    2.420300e-01
AD526K     -4.800333e-03    1.325000e-02    4.514970e-01   -3.121600e-02
AD526P     -3.540000e-04   -4.933333e-04    2.243120e-01    2.068860e-01
AD526T      2.164667e-03    1.955667e-02    5.632660e-01    8.037870e-01
AD526F     -7.056667e-04    2.745667e-02    2.971420e-01    1.793770e-01
AD526H      4.953333e-04    1.285667e-02    9.584430e-01    6.948870e-01
AD526G     -2.720000e-04    1.719000e-02    5.863450e-01    2.438380e-01
AD526I     -8.303333e-04   -1.176667e-03   -3.883960e-01    1.002291e+00
AD526E     -5.098333e-03   -5.986333e-02   -9.411600e-02    3.611430e-01
AD526L     -7.693333e-04    2.248333e-02   -5.834960e-01    4.068000e-02
AD526R     -3.529333e-03    2.945667e-02    5.366320e-01    1.572800e-02
AD526W     -4.880000e-04    2.592667e-02    6.222170e-01    5.142370e-01
AD526V      6.466667e-04    1.174000e-02   -3.447090e-01    9.091900e-01
AD526N      2.070000e-04   -5.960000e-03    6.580070e-01    3.961010e-01
AD526Y      3.033333e-04    3.321333e-02    4.720390e-01    2.873500e-01
AD526M     -1.985333e-03    8.570000e-03   -1.313145e+00   -1.682800e-02
ID527C      2.103333e-04    1.659300e-01    1.223220e-01    5.281070e-01
ID527D     -2.319333e-03    2.266667e-01   -2.088560e-01    1.367936e+00
ID527S      1.593333e-04    2.739433e-01    2.341860e-01    8.229850e-01
ID527Q      1.032333e-03    1.431700e-01   -2.680500e-02    5.018950e-01
ID527K     -6.853333e-04    5.801000e-02    5.389500e-02    1.091980e-01
ID527P     -4.750000e-04    1.990000e-01    3.220600e-02    6.932360e-01
ID527T      1.050000e-04    1.817767e-01    1.455030e-01    1.044309e+00
ID527F     -7.216667e-04    8.569667e-02   -1.610700e-02    1.225198e+00
ID527A      9.400000e-05    2.670500e-01    3.438220e-01    3.898870e-01
ID527H      8.376667e-04    2.016767e-01   -2.681300e-02    1.544351e+00
ID527G      6.833333e-05    2.597867e-01    4.275200e-01    7.942950e-01
ID527E     -2.759000e-03    1.868933e-01   -2.603270e-01    7.970110e-01
ID527L     -5.490000e-04   -4.121667e-02   -2.740200e-02   -8.270000e-02
ID527R      9.056667e-04    6.494333e-02    1.041950e-01    2.272270e-01
ID527W      4.866667e-05    2.989667e-02   -9.001000e-03    1.379329e+00
ID527V      5.566667e-05    1.077033e-01    1.398800e-02    3.527280e-01
ID527N     -1.296667e-04    1.611233e-01    1.424900e-02    7.198760e-01
ID527Y     -1.287333e-03    1.230000e-01   -2.943200e-02    1.820685e+00
ID527M     -4.060000e-04   -9.279000e-02   -1.872200e-02   -3.119890e-01
GD528C     -5.933333e-05   -1.820000e-02   -1.203000e-02    4.187142e+00
GD528D      9.816667e-04    3.286667e-03   -2.762590e-01    4.102786e+00
GD528S      3.633333e-05    3.283333e-02   -6.567200e-02    3.837039e+00
GD528Q      1.523333e-04   -1.359333e-02   -3.401600e-02    4.372033e+00
GD528K     -4.323333e-04   -8.194667e-02    8.819700e-02    4.007787e+00
GD528P     -2.000000e-04    7.534000e-02    1.602100e-02    9.666157e+00
GD528T     -1.503333e-04    1.269000e-02   -1.250620e-01    6.167183e+00
GD528F     -7.266667e-05   -1.004633e-01   -1.346600e-02    4.066608e+00
GD528A      3.666667e-05    7.400000e-03    4.368500e-02    3.607065e+00
GD528H      3.666667e-05   -1.309000e-02    2.360600e-02    4.794221e+00
GD528I      9.300000e-05   -6.181333e-02   -9.324000e-03    6.771630e+00
GD528E      8.796667e-04   -1.655333e-02   -2.435960e-01    4.510659e+00
GD528L     -2.993333e-04   -7.546333e-02    2.884400e-02    4.805932e+00
GD528R     -2.036667e-04   -1.462467e-01    1.690130e-01    4.304746e+00
GD528W      8.066667e-05   -2.364833e-01    3.304900e-02    4.960423e+00
GD528V      4.133333e-05   -2.391667e-02   -4.082100e-02    6.530051e+00
GD528N      3.666667e-05    1.259000e-02    1.153300e-02    4.062382e+00
GD528Y      5.200000e-05   -1.134433e-01    1.304000e-03    4.533448e+00
GD528M     -1.090000e-04   -1.852233e-01    3.131000e-03    4.070911e+00
LD529C     -6.166667e-05    1.059333e-02    1.706710e-01    1.364829e+00
LD529D     -7.113333e-04   -2.995667e-02   -1.467980e-01    1.125582e+00
LD529S      7.333333e-06    5.096000e-02    2.737960e-01    1.729900e+00
LD529Q     -4.300000e-05    9.076667e-03    5.297100e-02    5.909040e-01
LD529K      1.194333e-03   -8.816667e-03    8.872100e-02    6.861500e-01
LD529P      1.300000e-05    5.923667e-02    3.372260e-01    3.499370e-01
LD529T     -1.000000e-06    2.266667e-02    2.009300e-01    2.159587e+00
LD529F      3.133333e-05   -1.343000e-02    9.701000e-03    3.508480e-01
LD529A     -5.666667e-06    6.326000e-02    3.375800e-01    1.207759e+00
LD529H      2.133333e-05    8.213333e-03    3.526700e-02    1.113923e+00
LD529G      1.380000e-04    1.159933e-01    5.290150e-01    1.811625e+00
LD529I     -6.666667e-07   -3.426667e-03    1.331530e-01    1.434757e+00
LD529E      2.846667e-04   -2.387667e-02   -1.025510e-01    6.308320e-01
LD529R      1.276000e-03    2.360333e-02    1.982950e-01    5.284840e-01
LD529W      2.026667e-04   -5.534333e-02   -1.248000e-02    6.929530e-01
LD529V     -1.333333e-06    1.700667e-02    1.619070e-01    1.762366e+00
LD529N     -2.833333e-05    1.303667e-02    3.719700e-02    9.903850e-01
LD529Y     -5.430000e-04    1.866667e-04    4.552200e-02    4.476370e-01
LD529M      1.433333e-05   -3.098667e-02    1.364100e-02   -3.490000e-02
AD530C      0.000000e+00   -3.713333e-02    4.251600e-02    7.357260e-01
AD530D      2.840000e-04    7.592667e-02   -1.225378e+00    1.690601e+00
AD530S      0.000000e+00    9.065333e-02    3.671680e-01    8.146380e-01
AD530Q      0.000000e+00   -9.601000e-02   -2.465000e-02    7.822030e-01
AD530K      2.000000e-06   -7.720000e-02    6.373050e-01    3.071080e-01
AD530P      0.000000e+00   -2.760000e-03    1.882470e-01    1.498002e+00
AD530T      0.000000e+00   -2.913000e-02    2.816110e-01    1.418666e+00
AD530F      0.000000e+00   -2.836967e-01    2.162500e-02    1.069457e+00
AD530H      0.000000e+00   -1.027233e-01    4.066010e-01    1.904197e+00
AD530G      0.000000e+00    1.385333e-01    4.668570e-01    9.691130e-01
AD530I      0.000000e+00   -2.018533e-01    2.193870e-01    9.297610e-01
AD530E      8.400000e-04   -6.820000e-02   -1.270253e+00    9.463280e-01
AD530L      0.000000e+00   -2.788100e-01   -2.067480e-01    5.692080e-01
AD530R      0.000000e+00   -3.870667e-02    1.181692e+00    6.088100e-01
AD530W      0.000000e+00   -2.245333e-01    1.243340e-01    1.818466e+00
AD530V      0.000000e+00   -1.325733e-01   -5.798200e-02    1.015066e+00
AD530N      0.000000e+00    3.107667e-02    1.853520e-01    1.353128e+00
AD530Y      0.000000e+00   -2.383600e-01    3.033110e-01    1.352275e+00
AD530M      0.000000e+00   -4.092967e-01   -3.966040e-01   -7.641500e-02
WD531C      3.053333e-04    5.456100e-01    3.629279e+00    9.404610e-01
WD531D     -2.812667e-03    5.935367e-01    4.327711e+00    1.233728e+00
WD531S      2.233333e-04    5.143700e-01    4.243459e+00    1.351610e+00
WD531Q     -6.210000e-04    4.644567e-01    3.119444e+00    8.494210e-01
WD531K      3.658667e-03    4.031767e-01    3.276038e+00    5.481490e-01
WD531P      4.750000e-04    5.119833e-01    2.859842e+00    1.267631e+00
WD531T      2.410000e-04    5.418200e-01    3.918127e+00    1.370818e+00
WD531F     -2.766667e-05    3.237033e-01    9.484520e-01   -3.822900e-02
WD531A      2.513333e-04    5.466067e-01    3.706086e+00    1.169118e+00
WD531H      3.300000e-05    4.520767e-01    3.762314e+00    9.668460e-01
WD531G     -1.283333e-04    5.111133e-01    5.611812e+00    1.236789e+00
WD531I      8.633333e-05    4.377833e-01    2.824617e+00    6.802080e-01
WD531E     -4.665667e-03    4.728133e-01    2.263037e+00    8.368320e-01
WD531L      9.800000e-05    4.517600e-01    3.110628e+00    6.028490e-01
WD531R      5.117333e-03    4.963733e-01    4.555089e+00    6.406180e-01
WD531V      2.130000e-04    4.923900e-01    2.630453e+00    1.103076e+00
WD531N     -4.666667e-06    5.673333e-01    4.100377e+00    1.145950e+00
WD531Y      7.266667e-05    3.129200e-01    1.552010e+00    1.263100e-01
WD531M      3.000000e-05    3.601667e-01    1.882963e+00    1.637580e-01
ID532C     -1.733333e-05    2.173967e-01    4.921290e-01    1.736423e+00
ID532D     -1.713000e-03    1.383707e+00    2.573147e+00    2.014175e+00
ID532S     -3.966667e-05    7.201600e-01    1.525733e+00    2.693512e+00
ID532Q     -5.266667e-05    9.738500e-01    1.566316e+00    1.762657e+00
ID532K      2.548667e-03    2.578200e-01    5.341800e-01    1.047253e+00
ID532P     -3.233333e-05    8.105933e-01    2.243010e+00    4.961804e+00
ID532T     -1.566667e-05    4.250733e-01    1.029181e+00    1.795442e+00
ID532F      8.966667e-05    3.768433e+00    8.155703e+00    7.979220e-01
ID532A     -1.333333e-05    6.772400e-01    1.759347e+00    1.948500e+00
ID532H      4.300000e-05    3.500250e+00    6.380547e+00    2.059632e+00
ID532G     -1.866667e-05    9.225867e-01    2.370925e+00    3.105287e+00
ID532E     -4.873000e-03    1.623603e+00    2.835121e+00    1.623973e+00
ID532L      1.933333e-05    9.576167e-01    1.733371e+00    3.610410e-01
ID532R      8.852667e-03    3.041167e-01    3.719620e-01    1.493277e+00
ID532W      6.533333e-05    2.539840e+00    6.406279e+00    1.321309e+00
ID532V     -2.633333e-05   -4.443667e-02    2.724900e-02    4.894960e-01
ID532N     -2.366667e-05    5.811300e-01    1.365965e+00    1.800219e+00
ID532Y      9.733333e-05    3.483237e+00    8.001828e+00    9.854470e-01
ID532M      7.200000e-05    3.502767e-01    6.335570e-01    4.476080e-01
PD533C      0.000000e+00    4.782833e-01    1.751384e+00    1.471153e+00
PD533D      0.000000e+00    7.497067e-01    2.513221e+00    1.562743e+00
PD533S      0.000000e+00    1.335050e+00    3.676807e+00    1.622238e+00
PD533Q      0.000000e+00    3.001667e-01    1.716236e+00    1.290732e+00
PD533K     -2.633333e-05   -1.259733e-01    1.487529e+00    1.047409e+00
PD533T      0.000000e+00    1.000887e+00    3.185847e+00    1.826931e+00
PD533F      0.000000e+00    1.445967e-01    1.977350e+00    1.690980e+00
PD533A      0.000000e+00    7.841733e-01    2.232864e+00    1.392314e+00
PD533H      0.000000e+00    9.016133e-01    3.766512e+00    1.933977e+00
PD533G      0.000000e+00    1.907730e+00    4.458988e+00    1.705498e+00
PD533I      0.000000e+00   -3.580100e-01    2.719120e-01    1.328051e+00
PD533E      2.333333e-06    1.810300e-01    1.314411e+00    1.029979e+00
PD533L      0.000000e+00   -8.973133e-01   -1.070588e+00    9.138980e-01
PD533R      1.433333e-05    7.865633e-01    3.528543e+00    1.226520e+00
PD533W      0.000000e+00    5.293800e-01    4.374472e+00    1.698359e+00
PD533V      0.000000e+00   -4.848567e-01   -9.102800e-02    1.635979e+00
PD533N      0.000000e+00    6.101267e-01    2.403678e+00    1.634466e+00
PD533Y      0.000000e+00    9.666900e-01    5.457593e+00    1.717406e+00
PD533M      0.000000e+00   -1.575593e+00   -1.902136e+00    1.028488e+00
YD534C      1.266667e-05    8.683267e-01    1.577377e+00    4.199610e-01
YD534D     -1.470000e-04    1.159020e+00    1.991873e+00    6.025930e-01
YD534S     -5.533333e-05    1.387947e+00    2.518199e+00    6.013200e-01
YD534Q     -5.133333e-05    1.080420e+00    1.903935e+00    1.762400e-01
YD534K     -1.873333e-04    1.208000e+00    2.305344e+00   -1.649870e-01
YD534P     -1.200000e-05    1.025390e+00    2.005828e+00   -2.141350e-01
YD534T     -1.733333e-05    8.970667e-01    1.599389e+00    6.280250e-01
YD534F      2.666667e-05   -4.592567e-01   -9.853370e-01   -7.943800e-02
YD534A      2.066667e-05    9.558800e-01    1.937176e+00    5.038570e-01
YD534H      1.533333e-05    8.525533e-01    1.750226e+00    5.756450e-01
YD534G     -2.080000e-04    1.568923e+00    2.901854e+00    1.223138e+00
YD534I      1.133333e-05    2.070700e-01    3.903700e-01   -1.201200e-01
YD534E     -1.643333e-04    1.040900e+00    1.774385e+00    2.610700e-02
YD534L     -8.433333e-05   -3.002833e-01   -4.045400e-01   -1.012660e-01
YD534R     -1.676667e-04    1.660043e+00    3.104713e+00    7.616000e-02
YD534W     -8.000000e-06    4.632067e-01    5.699200e-02    5.897300e-02
YD534V      1.533333e-05    2.690900e-01    6.446950e-01    5.232220e-01
YD534N     -7.566667e-05    1.255037e+00    2.368010e+00    6.273260e-01
YD534M      1.100000e-05   -5.140533e-01   -1.099644e+00   -4.755110e-01
FD535C      2.366667e-05    3.360933e-01    4.617270e-01    2.037567e+00
FD535D      2.336667e-04   -2.232267e-01   -1.002865e+00    1.727627e+00
FD535S     -3.666667e-05    1.853767e-01    2.405120e-01    1.974325e+00
FD535Q     -4.333333e-06   -7.797333e-02   -3.695990e-01    1.067546e+00
FD535K     -6.586667e-04    4.113467e-01    7.504760e-01    5.649250e-01
FD535P     -6.246667e-04    2.092167e-01    6.609100e-02    2.247052e+00
FD535T     -6.343333e-04    3.166533e-01    5.157060e-01    1.623671e+00
FD535A      8.666667e-06    3.638200e-01    4.558120e-01    1.815795e+00
FD535H      8.666667e-06    1.440333e-01    2.697910e-01    1.111014e+00
FD535G      1.600000e-05    4.313733e-01    6.530540e-01    2.319746e+00
FD535I     -4.200000e-05    2.690800e-01    3.509860e-01    3.315840e-01
FD535E      2.560000e-04   -1.574867e-01   -7.062730e-01    1.072071e+00
FD535L      3.000000e-06    1.889400e-01    2.121750e-01    2.439780e-01
FD535R     -7.586667e-04    3.819267e-01    8.005240e-01    9.909040e-01
FD535W     -3.633333e-05   -1.677400e-01   -2.272150e-01    6.090120e-01
FD535V     -6.446667e-04    3.325767e-01    4.673620e-01    1.000413e+00
FD535N      1.066667e-05    2.287833e-01    2.758210e-01    1.341598e+00
FD535Y     -3.233333e-05   -2.038800e-01   -1.749010e-01    1.158280e-01
FD535M      1.100000e-05    1.027900e-01    9.670200e-02    6.276390e-01
GD536C     -1.066667e-05   -3.367000e-02    6.440280e-01    2.030913e+00
GD536D      0.000000e+00   -5.192667e-02   -7.626550e-01    2.413917e+00
GD536S      0.000000e+00    4.301667e-02    5.857240e-01    1.546976e+00
GD536Q      3.333333e-07    1.984400e-01    9.816970e-01    1.667361e+00
GD536K     -7.666667e-06    5.703633e-01    2.013603e+00    1.314547e+00
GD536P      0.000000e+00    1.078100e-01    9.401810e-01    6.094675e+00
GD536T      0.000000e+00    9.952667e-02    1.107921e+00    2.874598e+00
GD536F      0.000000e+00    4.945467e-01    1.314004e+00    1.658547e+00
GD536A      0.000000e+00    1.431600e-01    6.469640e-01    2.177121e+00
GD536H      3.333333e-07    7.382667e-01    3.378502e+00    2.167741e+00
GD536I     -1.166667e-05    1.731833e-01    1.097771e+00    3.040625e+00
GD536E      2.660000e-04    1.255333e-01   -2.079070e-01    1.815954e+00
GD536L      1.100000e-05    1.228367e-01    8.432800e-01    1.672732e+00
GD536R     -6.666667e-07    7.266067e-01    2.390988e+00    1.318803e+00
GD536W      8.333333e-06    7.501633e-01    1.262197e+00    1.821224e+00
GD536V     -1.166667e-05    1.065667e-01    1.050030e+00    3.517213e+00
GD536N      0.000000e+00    2.688533e-01    1.104309e+00    1.773302e+00
GD536Y     -7.333333e-06    7.071267e-01    1.406549e+00    1.673792e+00
GD536M     -3.333333e-06   -1.058967e-01    5.056630e-01    1.344410e+00
PD537C      0.000000e+00    3.500433e-01    4.476210e-01    1.121224e+00
PD537D     -7.666667e-06    2.128800e-01   -8.551900e-01    1.405064e+00
PD537S      0.000000e+00    4.815800e-01    4.341930e-01    1.335730e+00
PD537Q      0.000000e+00    4.538533e-01    4.081440e-01    9.191190e-01
PD537K      0.000000e+00    4.453533e-01    8.014930e-01    5.865120e-01
PD537T     -1.166667e-05    4.046000e-01    6.778770e-01    1.368595e+00
PD537F      0.000000e+00    4.493200e-01    5.091750e-01    8.744170e-01
PD537A      0.000000e+00    4.084567e-01    3.853010e-01    9.809740e-01
PD537H      0.000000e+00    7.125367e-01    6.802620e-01    1.303164e+00
PD537G      0.000000e+00    5.170733e-01    7.316530e-01    1.528664e+00
PD537I      0.000000e+00    3.016600e-01    5.479650e-01    9.693260e-01
PD537E      0.000000e+00    4.413333e-02   -1.234202e+00    9.097590e-01
PD537L      0.000000e+00    2.255967e-01    4.219400e-01    5.277550e-01
PD537R      0.000000e+00    5.826600e-01    1.101778e+00    7.241970e-01
PD537W      0.000000e+00    7.603267e-01    7.818280e-01    9.990990e-01
PD537V      0.000000e+00    2.550300e-01    3.807050e-01    1.331937e+00
PD537N      0.000000e+00    4.505400e-01    4.878880e-01    1.361195e+00
PD537Y      0.000000e+00    7.797033e-01    6.581600e-01    8.935830e-01
PD537M     -7.666667e-06    9.551000e-02    4.005470e-01    3.490840e-01
AD538C      0.000000e+00    8.366667e-04    1.018330e-01    2.870360e-01
AD538D      0.000000e+00   -9.168333e-02   -5.284780e-01    3.866810e-01
AD538S      0.000000e+00    3.383467e-01    8.569070e-01    4.088490e-01
AD538Q      0.000000e+00    1.135133e-01    4.514710e-01    1.243750e-01
AD538K      0.000000e+00    2.833900e-01    1.188957e+00   -2.327480e-01
AD538P      0.000000e+00    1.558267e-01    3.307200e-02    2.024956e+00
AD538T      0.000000e+00    2.854733e-01    9.340940e-01    8.347270e-01
AD538F      0.000000e+00    3.668100e-01    5.767680e-01   -2.976960e-01
AD538H      0.000000e+00    6.378967e-01    8.059360e-01    4.058810e-01
AD538G      0.000000e+00    4.241600e-01    1.113306e+00    5.165270e-01
AD538I      0.000000e+00    5.380000e-03    2.935170e-01    5.949910e-01
AD538E      0.000000e+00   -3.177500e-01   -7.188650e-01    2.716170e-01
AD538L      0.000000e+00   -2.536633e-01   -2.245000e-01   -1.436520e-01
AD538R      0.000000e+00    5.333467e-01    1.563583e+00   -8.298800e-02
AD538W      0.000000e+00    9.375200e-01    1.338691e+00   -1.106300e-02
AD538V      0.000000e+00   -1.678333e-02    1.170140e-01    7.595840e-01
AD538N      0.000000e+00    2.275300e-01    4.957870e-01    2.983200e-01
AD538Y      0.000000e+00    6.294233e-01    8.709960e-01   -1.720010e-01
AD538M      0.000000e+00   -4.910267e-01   -5.394580e-01   -2.152290e-01
AD539C      0.000000e+00   -1.101400e-01   -1.933710e-01    4.336190e-01
AD539D      0.000000e+00   -8.463333e-02   -1.984190e-01    2.253580e-01
AD539S      0.000000e+00    4.528000e-01    5.250060e-01    2.184110e-01
AD539Q      0.000000e+00   -2.971733e-01   -2.457030e-01    1.420900e-02
AD539K      0.000000e+00    1.760267e-01    2.927110e-01   -8.391100e-02
AD539P      0.000000e+00    5.829033e-01    1.077152e+00   -4.849020e-01
AD539T      0.000000e+00    2.420600e-01    2.852050e-01    3.274450e-01
AD539F      0.000000e+00   -7.392433e-01   -7.062540e-01    5.230600e-02
AD539H      0.000000e+00   -1.277467e-01   -1.998450e-01    4.290970e-01
AD539G      0.000000e+00    5.639200e-01    7.362400e-01    1.831570e-01
AD539I      0.000000e+00   -4.442567e-01   -4.338490e-01    2.963480e-01
AD539E      0.000000e+00   -3.892400e-01   -2.833270e-01    9.998800e-02
AD539L      0.000000e+00   -7.374867e-01   -9.327950e-01    6.366000e-03
AD539R      0.000000e+00   -1.816667e-02    5.216000e-03   -1.005700e-01
AD539W      0.000000e+00   -5.811167e-01   -9.375030e-01    1.050660e-01
AD539V      0.000000e+00   -9.775000e-02   -1.122430e-01    4.073640e-01
AD539N      0.000000e+00    2.598967e-01    2.033710e-01    2.395460e-01
AD539Y      0.000000e+00   -6.380233e-01   -5.063360e-01    8.811800e-02
AD539M      0.000000e+00   -9.844500e-01   -1.023252e+00    5.819800e-02
ED540C      2.133333e-05    5.636333e-01    4.580210e-01    5.876210e-01
ED540D      1.000000e-05   -4.976667e-02    4.349300e-02    3.228880e-01
ED540S     -3.333333e-06    7.727533e-01    4.116210e-01    5.077820e-01
ED540Q     -5.000000e-06    3.568333e-01    3.235620e-01    8.725300e-02
ED540K     -3.666667e-06    5.473667e-01    4.741400e-01    8.512400e-02
ED540P      6.400000e-05    4.467400e-01    3.636450e-01    1.042227e+00
ED540T      1.766667e-05    8.039167e-01    4.231400e-01    6.035920e-01
ED540F      4.000000e-06   -1.746700e-01    3.470400e-01    3.428600e-02
ED540A     -8.000000e-06    6.382567e-01    4.543270e-01    5.988260e-01
ED540H      3.400000e-05    4.739900e-01    3.569550e-01    4.694460e-01
ED540G     -1.666667e-06    8.297033e-01    5.691970e-01    5.662110e-01
ED540I      1.133333e-04    2.415800e-01    3.744340e-01    4.853710e-01
ED540L     -6.000000e-06    6.246000e-02    3.398500e-01    8.271200e-02
ED540R      2.433333e-05    6.769333e-01    4.621440e-01    1.542810e-01
ED540W      5.166667e-05    1.335933e-01    3.848280e-01    7.994100e-02
ED540V      1.046667e-04    5.131200e-01    3.763580e-01    6.390080e-01
ED540N      1.066667e-05    4.207333e-01    3.899910e-01    4.336740e-01
ED540Y      1.136667e-04    6.801333e-02    3.696210e-01    1.085580e-01
ED540M      1.200000e-04   -2.227467e-01    3.856230e-01    2.567630e-01
GD541C      0.000000e+00    1.256843e+00    6.346900e-02    6.289630e-01
GD541D     -9.333333e-06    2.238007e+00   -7.583590e-01    1.065616e+00
GD541S      8.666667e-06    1.221690e+00    1.220640e-01    6.173400e-01
GD541Q      0.000000e+00    2.186447e+00    7.909100e-02    6.922460e-01
GD541K      0.000000e+00    2.477147e+00    3.406540e-01    4.163570e-01
GD541P      8.666667e-06    1.836727e+00    2.531640e-01    2.015374e+00
GD541T      0.000000e+00    2.186673e+00    1.828330e-01    2.279204e+00
GD541F      0.000000e+00    4.367263e+00    9.615400e-02    7.750010e-01
GD541A      0.000000e+00    6.129567e-01    5.465800e-02    2.507120e-01
GD541H     -6.666667e-07    3.980503e+00    1.796260e-01    1.476093e+00
GD541I      0.000000e+00    2.329820e+00    2.179460e-01    2.312665e+00
GD541E      9.400000e-05    2.020063e+00   -5.929150e-01    8.849590e-01
GD541L      0.000000e+00    2.394247e+00    6.566100e-02    3.730250e-01
GD541R      0.000000e+00    2.136737e+00    6.024480e-01    6.671770e-01
GD541W      0.000000e+00    5.347490e+00    1.893190e-01    1.433657e+00
GD541V      0.000000e+00    2.020957e+00    2.304580e-01    2.511537e+00
GD541N      0.000000e+00    2.357550e+00    1.203320e-01    8.527720e-01
GD541Y      0.000000e+00    4.831853e+00    1.884600e-01    8.320300e-01
GD541M      0.000000e+00    1.586770e+00    4.995600e-02    3.620720e-01
ID542C      0.000000e+00   -1.276667e-03    3.594550e-01    5.462690e-01
ID542D      0.000000e+00   -8.925733e-01   -6.355110e-01    1.940303e+00
ID542S     -8.666667e-06    9.282667e-02    8.809310e-01    1.014060e+00
ID542Q      0.000000e+00    8.699000e-02    4.345470e-01    4.285980e-01
ID542K      1.066667e-05    5.780833e-01    9.862610e-01    8.119900e-02
ID542P      0.000000e+00    2.421367e-01    4.956280e-01    8.732850e-01
ID542T      0.000000e+00    3.043000e-02    1.943470e-01    1.244007e+00
ID542F      0.000000e+00    1.016767e-01    1.953140e-01    2.436588e+00
ID542A      0.000000e+00    2.495467e-01    6.518580e-01    4.820710e-01
ID542H      0.000000e+00    1.121100e-01    5.593970e-01    2.407209e+00
ID542G      0.000000e+00    3.576767e-01    1.058933e+00    1.302630e+00
ID542E      0.000000e+00   -9.144633e-01   -7.258810e-01    7.098560e-01
ID542L      0.000000e+00   -2.642333e-02   -5.450650e-01   -1.203210e-01
ID542R      2.200000e-05    8.377433e-01    1.570981e+00   -3.338500e-02
ID542W      0.000000e+00   -6.895367e-01   -1.660698e+00    2.064360e+00
ID542V      0.000000e+00    1.123400e-01    7.840000e-04    4.497120e-01
ID542N      0.000000e+00    3.862667e-02    3.212010e-01    1.078638e+00
ID542Y      2.433333e-05    1.451933e-01    9.233070e-01    2.982912e+00
ID542M      0.000000e+00   -3.142367e-01   -1.262504e+00   -3.282530e-01
YD543C     -2.333333e-06    2.794407e+00    1.450880e-01    1.680862e+00
YD543D      1.036667e-04    2.244850e+00   -4.530240e-01    3.148594e+00
YD543S     -5.666667e-06    3.047090e+00    2.124670e-01    2.318480e+00
YD543Q      5.433333e-05    2.854333e+00    4.482200e-02    1.718318e+00
YD543K      9.466667e-05    2.862590e+00    3.553850e-01    9.340130e-01
YD543P      6.333333e-06    3.054913e+00   -7.476900e-02    2.960381e+00
YD543T     -2.333333e-06    3.041713e+00    1.701030e-01    1.535172e+00
YD543F      0.000000e+00    1.099143e+00    1.771230e-01   -2.021320e-01
YD543A      4.333333e-06    3.057487e+00    2.928030e-01    1.816254e+00
YD543H      0.000000e+00    2.218400e+00    2.472800e-02    1.529355e+00
YD543G     -9.000000e-06    3.325350e+00    2.956380e-01    2.625094e+00
YD543I      1.000000e-06    2.139320e+00    1.117550e-01    1.135005e+00
YD543E      1.666667e-06    2.139220e+00   -8.134020e-01    2.296511e+00
YD543L      9.666667e-06    1.837507e+00    6.211000e-02    1.626950e-01
YD543R      3.566667e-05    3.149840e+00    9.554590e-01    1.390757e+00
YD543W     -3.966667e-05    2.885377e+00    7.297320e-01    3.157100e-01
YD543V      1.433333e-05    2.402057e+00    1.123030e-01    1.533924e+00
YD543N      0.000000e+00    3.001000e+00    3.208700e-02    2.027968e+00
YD543M      0.000000e+00    1.672050e+00   -2.992200e-02    2.141740e-01
ID544C     -1.257333e-03    2.979267e-01   -3.731100e-02    6.559650e-01
ID544D      1.900000e-04    8.857667e-02   -4.026240e-01    1.202376e+00
ID544S     -6.200000e-05    4.758967e-01   -2.815600e-02    8.096960e-01
ID544Q     -6.190000e-04    2.787167e-01   -5.490100e-02    5.201300e-01
ID544K     -1.376667e-04    3.170033e-01    8.012500e-02    5.563100e-02
ID544P     -1.677333e-03    4.286700e-01    8.247200e-02    3.811129e+00
ID544T     -1.147000e-03    3.640000e-01   -8.038000e-03    4.693600e-01
ID544F      1.633333e-04   -1.964000e-02    2.817000e-02    1.963800e-01
ID544A     -1.315667e-03    4.168267e-01   -2.163100e-02    7.920690e-01
ID544H     -1.156333e-03    2.863267e-01   -2.018000e-02    1.022760e+00
ID544G     -4.500000e-05    5.217967e-01   -2.387700e-02    1.149588e+00
ID544E      8.066667e-05    1.057333e-02   -4.525530e-01    8.558090e-01
ID544L      2.282333e-03   -1.090367e-01   -5.651000e-03    1.179650e-01
ID544R     -8.700000e-05    3.285467e-01    1.937200e-01    1.187090e-01
ID544W      1.349333e-03   -4.900000e-03   -1.948700e-02    5.906780e-01
ID544V      1.030000e-04    1.294567e-01    5.566000e-03    2.811950e-01
ID544N     -1.588000e-03    4.413433e-01   -7.563700e-02    9.496200e-01
ID544Y     -3.163333e-04    1.118000e-01   -7.396000e-02    2.808850e-01
ID544M     -7.200000e-05   -1.117300e-01    3.285000e-03    9.792200e-02
ED545C     -1.542000e-03    1.523690e+00    1.191120e-01    3.962580e-01
ED545D     -5.366667e-05    4.981067e-01   -4.857000e-03    4.571470e-01
ED545S     -3.142000e-03    1.735487e+00    1.273860e-01    6.571610e-01
ED545Q     -5.803333e-04    1.080587e+00    1.315930e-01    2.113840e-01
ED545K     -5.835333e-03    1.829457e+00    1.438660e-01   -2.243400e-02
ED545P     -7.000000e-05    1.784510e+00    1.176200e-01   -3.215690e-01
ED545T     -3.752000e-03    1.616290e+00    1.144670e-01    4.696040e-01
ED545F     -3.594667e-03    1.670057e+00    1.277480e-01   -2.138910e-01
ED545A     -1.954000e-03    1.867917e+00    1.171920e-01    4.537000e-01
ED545H     -9.000000e-06    1.754467e+00    1.248520e-01    4.843130e-01
ED545G     -1.954333e-03    2.138167e+00    1.324000e-01    6.688410e-01
ED545I     -1.201000e-03    1.194057e+00    1.274710e-01    5.321400e-02
ED545L     -8.946667e-04    1.008727e+00    1.175700e-01   -2.992960e-01
ED545R     -3.063333e-03    1.974950e+00    1.636700e-01    7.268900e-02
ED545W     -1.943000e-03    1.775880e+00    1.183170e-01   -4.784400e-02
ED545V     -1.020000e-03    1.421700e+00    1.191890e-01    4.060600e-01
ED545N     -8.346667e-04    1.378060e+00    1.222650e-01    4.346340e-01
ED545Y      1.047667e-03    1.749513e+00    1.172660e-01   -7.662400e-02
ED545M     -2.383333e-04    1.080357e+00    1.085460e-01   -4.737170e-01
GD546C      1.013667e-03   -3.992000e-02    9.070000e-04    7.285300e-01
GD546D     -1.913667e-03   -1.946033e-01   -6.982400e-02    2.271310e-01
GD546S     -5.210000e-04   -3.195333e-02   -1.659200e-02    8.346290e-01
GD546Q      2.549333e-03    1.444667e-01    4.840000e-04    6.489580e-01
GD546K     -6.640000e-04    1.996867e-01    3.584000e-02    3.105760e-01
GD546P      1.404333e-03    5.970000e-03   -1.506000e-03    5.448081e+00
[truncated: 71,687 more chars]
