# Supplementary material for: Initiating a watch list for Ebola virus antibody escape mutations
Source: PeerJ. 2016 Feb 16;4:e1674. doi: 10.7717/peerj.1674 (PMC4768679; doi:10.7717/peerj.1674)
Supplement: Supplemental Information 3 [file peerj-04-1674-s003.zip › Workflow_files_zip/md.mdp]

integrator              =  md
dt                      =  0.005
nsteps                  =  200000  ; total 1 000 ps

nstlog                  =  2000
nstenergy               =  2000
nstxout                 =  2000
nstxout-compressed      =  2000
nstvout                 =  2000
nstfout                 =  0
nstcalcenergy           =  0

nstlist                 =  10
pbc                     =  xyz
rlist                   =  1.2
cutoff-scheme           =  verlet

coulombtype             =  PME
rcoulomb                =  1.2
vdwtype                 =  Cut-off
vdw-modifier            =  Potential-shift-Verlet
rvdw                    =  1.2

constraints             =  all-bonds
constraint_algorithm    =  lincs
lincs_order             =  8

tcoupl                  =  v-rescale
tc_grps                 =  Protein  Non-Protein
tau_t                   =  0.1        0.1
ref_t                   =  310        310

pcoupl                  =  Berendsen
tau_p                   =  1.0
compressibility         =  4.5e-5
ref_p                   =  1.01325  ;1 atm
