# Supplementary material for: Initiating a watch list for Ebola virus antibody escape mutations
Source: PeerJ. 2016 Feb 16;4:e1674. doi: 10.7717/peerj.1674 (PMC4768679; doi:10.7717/peerj.1674)
Supplement: Supplemental Information 3 [file peerj-04-1674-s003.zip › Workflow_files_zip/test_systems/Binding Summary Table v2.txt]

Protein	n.sites	n.mutations	FX.bias	FX.rMSE	FX.Intercept	FX.Slope	FX.R2	MDS.bias	MDS.rMSE	MDS.Intercept	MDS.Slope	MDS.R2
1bni	29	32	-0.41	0.97	0.25	0.47	0.24	-0.03	0.58	0.14	0.8	0.53
1bvc	17	30	2.26	2.4	2.37	0.86	0.51	2.11	2.23	2.12	0.98	0.49
1hfz	15	31	0.86	1.24	0.86	0.96	0.44	0	1.16	0.28	0.63	0.16
1lz1	20	36	-0.5	0.82	0.15	0.44	0.34	-0.21	0.55	0.13	0.61	0.5
1pin	35	37	-0.12	1.16	0.31	0.65	0.26	0.32	1.12	0.27	1.07	0.31
1rn1	17	19	-0.48	0.55	-0.49	1.03	0.46	-0.42	0.44	-0.44	1.13	0.7
1rtb	10	190	-0.36	2.09	0.94	0.26	0.22	-0.27	1.89	0.92	0.29	0.19
1vqb	32	43	0.75	0.87	0.76	0.08	0	0.59	0.76	0.5	1.56	0.25
1wq5	22	26	-0.02	1.05	0.12	0.72	0.2	-0.06	0.98	-0.07	1.02	0.23
2abd	21	71	2.07	2.45	2.29	0.13	0.01	1.81	1.95	1.69	1.26	0.16
Means	NA	52	0	1.36	0.76	0.56	0.27	0.38	1.17	0.55	0.94	0.35
