# Supplementary material for: Initiating a watch list for Ebola virus antibody escape mutations
Source: PeerJ. 2016 Feb 16;4:e1674. doi: 10.7717/peerj.1674 (PMC4768679; doi:10.7717/peerj.1674)
Supplement: Supplemental Information 3 [file peerj-04-1674-s003.zip › Workflow_files_zip/test_systems/Folding Summary Table v2.txt]

Protein	n.sites	n.mutations	FX.bias	FX.rMSE	FX.Intercept	FX.Slope	FX.R2	MDS.bias	MDS.rMSE	MDS.Intercept	MDS.Slope	MDS.R2
1bni	67	163	0.95	1.31	1.29	0.6	0.48	0.66	1.02	0.98	0.72	0.57
1bvc	37	56	-0.85	1.2	0.27	0.22	0.25	-0.47	0.88	0.2	0.37	0.35
1hfz	12	23	0.04	1.26	0.54	0.13	0.05	-0.54	1.04	0.37	0.22	0.09
1lz1	53	116	-0.43	1.12	0.29	0.36	0.41	-0.48	1.05	0.26	0.37	0.4
1pin	32	56	0.23	1.18	0.62	0.11	0.1	-0.3	0.8	0.5	0.17	0.1
1rn1	24	49	0.47	1.18	0.88	0.21	0.04	0.26	0.77	0.22	1.05	0.52
1rtb	22	50	1.15	1.5	0.79	1.21	0.54	1.17	1.34	0.64	1.31	0.7
1vqb	34	92	1.13	1.79	1.2	0.91	0.17	1.01	1.69	0.88	1.13	0.27
1wq5	13	43	-0.13	1.35	0.39	0.1	0.06	-1.13	1.99	0.44	0.01	0
2abd	20	27	1.48	1.78	1.52	0.01	0	0.37	0.7	0.63	0.78	0.44
Means	NA	68	0	1.37	0.78	0.39	0.21	0.06	1.13	0.51	0.61	0.34
