# Supplementary material for: Initiating a watch list for Ebola virus antibody escape mutations
Source: PeerJ. 2016 Feb 16;4:e1674. doi: 10.7717/peerj.1674 (PMC4768679; doi:10.7717/peerj.1674)
Supplement: Supplemental Information 3 [file peerj-04-1674-s003.zip › Workflow_files_zip/test_systems/test_bind_1a4y.txt]

#mut exp foldx_exp foldx_md
WA261A	0.101	1.0701e+00	5.997460e-01
WA263A	1.171	8.1660e-01	6.252620e-01
EA287A	0.101	-1.7800e-02	1.424900e-02
SA289A	0.042	1.0170e+00	-1.405800e-02
WA318A	1.500	1.5688e+00	1.535303e+00
KA320A	-0.310	-7.5340e-01	-1.675550e-01
EA344A	0.179	6.5330e-01	-3.947000e-02
WA375A	1.035	3.4860e+00	1.288552e+00
EA401A	0.883	-2.4550e-01	-4.683400e-02
YA434A	3.261	1.8299e+00	2.795038e+00
YA434F	0.558	-2.4700e-02	7.358300e-01
DA435A	3.484	1.6577e+00	1.667963e+00
YA437A	0.836	2.1402e+00	2.347547e+00
YA437F	0.245	1.1307e+00	-3.785850e-01
RA457A	-0.224	2.1544e+00	3.597600e-02
IA459A	0.679	5.8600e-01	2.572910e-01
RB5A	2.308	5.5783e+00	3.598163e+00
HB8A	0.904	2.0825e+00	4.806980e-01
QB12A	0.300	8.4200e-01	-2.679840e-01
HB13A	-0.297	3.0660e-01	-5.642200e-02
RB31A	0.250	1.7193e+00	2.530110e+00
RB32A	0.910	1.6229e+00	1.590420e+00
RB33A	0.327	3.0440e-01	2.874920e-01
KB40G	3.235	3.0885e+00	3.033238e+00
KB40Q	4.251	1.8315e+00	2.211922e+00
RB66A	0.203	9.8200e-02	1.432790e-01
NB68A	0.118	4.0400e-02	-5.794000e-03
RB70A	-0.232	6.0700e-02	2.589800e-02
HB84A	0.170	8.2170e-01	1.352790e-01
WB89A	0.240	2.2145e+00	1.356006e+00
EB108A	-0.323	1.6659e+00	7.821850e-01
HB114A	0.657	4.0110e-01	5.128370e-01
