# Supplementary material for: Initiating a watch list for Ebola virus antibody escape mutations
Source: PeerJ. 2016 Feb 16;4:e1674. doi: 10.7717/peerj.1674 (PMC4768679; doi:10.7717/peerj.1674)
Supplement: Supplemental Information 3 [file peerj-04-1674-s003.zip › Workflow_files_zip/test_systems/test_bind_1brs.txt]

#mut exp foldx_exp foldx_md
KA27A	5.124	5.4090e-01	9.326861e-01
WA35F	1.260	5.4620e-01	2.760728e-01
DA54A	-0.528	-2.9310e-01	-2.455300e-01
NA58A	3.090	1.5360e-01	-1.077030e-01
RA59A	4.987	1.3481e+00	2.360808e+00
RA59K	2.487	4.7570e-01	1.394809e+00
EA60A	0.094	8.5000e-01	2.587050e-01
EA73A	2.352	-1.0633e+00	-5.656460e-01
EA73C	2.528	-4.1390e-01	-5.181560e-01
EA73F	2.234	-9.8800e-01	-8.231570e-01
EA73Q	1.451	-1.7076e+00	-7.996630e-01
EA73S	3.009	-2.6040e-01	-5.210180e-01
EA73W	1.657	-1.4451e+00	-7.231390e-01
EA73Y	2.413	-2.4607e+00	-8.184350e-01
RA83Q	5.418	3.3157e+00	1.799475e+00
RA87A	5.756	2.7492e+00	3.412696e+00
HA102A	6.344	4.2081e+00	2.263087e+00
HA102D	4.549	4.0040e+00	3.194218e+00
HA102G	6.818	4.7399e+00	3.150324e+00
HA102L	7.663	2.6794e+00	1.749683e+00
HA102Q	4.549	2.4513e+00	2.349357e+00
YD29A	3.469	1.1708e+00	2.076726e+00
YD29F	-0.132	-7.8050e-01	4.596500e-01
DD35A	4.284	-1.9410e-01	5.849540e-01
WD38F	1.642	-9.1570e-01	-1.679889e-01
DD39A	6.790	3.7701e+00	6.159102e+00
TD42A	1.857	4.1610e-01	3.294769e-01
WD44F	0.056	1.2519e+00	8.506018e-01
ED76A	1.093	8.2240e-01	1.120966e+00
ED80A	0.477	1.3440e-01	2.062109e-01
