# Supplementary material for: Initiating a watch list for Ebola virus antibody escape mutations
Source: PeerJ. 2016 Feb 16;4:e1674. doi: 10.7717/peerj.1674 (PMC4768679; doi:10.7717/peerj.1674)
Supplement: Supplemental Information 3 [file peerj-04-1674-s003.zip › Workflow_files_zip/test_systems/test_bind_1cbw.txt]

#mut exp foldx_exp foldx_md
TI11A	0.220	3.5066e-01	9.633215e-01
GI12A	0.679	-1.1238e-01	8.100390e-02
PI13A	-0.056	5.9064e-01	3.817307e-01
KI15A	2.091	-5.1031e-01	3.204548e-01
KI15D	5.215	1.5446e+00	2.943293e+00
KI15E	3.866	1.6589e+00	3.145034e+00
KI15F	-1.964	-3.1519e+00	-1.221890e+00
KI15G	4.113	4.0416e-01	1.265442e+00
KI15H	0.099	-4.3494e-01	2.513214e-01
KI15I	2.930	-3.2914e-01	9.506736e-01
KI15L	-1.581	-2.4158e+00	-6.893350e-01
KI15M	-1.415	-2.2833e+00	-1.384299e+00
KI15N	1.324	6.8350e-02	2.611954e-01
KI15Q	0.306	2.9355e-01	1.344555e+00
KI15R	-0.614	-1.0202e+00	1.058816e+00
KI15S	3.390	7.4104e-01	1.155677e+00
KI15T	2.086	2.0041e-01	2.135842e+00
KI15V	2.135	1.4108e-01	8.439071e-01
KI15W	-2.435	-1.3800e+00	4.175428e+00
KI15Y	-2.614	-2.9866e+00	4.492963e-01
RI17A	0.548	-3.9253e-01	7.685651e-01
II18A	1.401	3.6341e-01	7.976397e-01
II19A	0.141	4.0152e-01	3.685206e-01
RI20A	0.350	2.3746e-01	1.426990e-02
FI33A	0.141	-1.8550e-02	-3.284920e-02
VI34A	0.051	6.1782e-01	1.117757e+00
YI35A	0.876	1.2367e-01	5.732500e-03
GI36A	0.954	-1.5589e-01	-1.170706e-01
GI37A	0.813	1.9153e+00	1.789622e+00
RI39A	0.220	2.2816e+00	3.339650e-01
KI46A	0.141	-7.4200e-03	5.357500e-02
