# Supplementary material for: Initiating a watch list for Ebola virus antibody escape mutations
Source: PeerJ. 2016 Feb 16;4:e1674. doi: 10.7717/peerj.1674 (PMC4768679; doi:10.7717/peerj.1674)
Supplement: Supplemental Information 3 [file peerj-04-1674-s003.zip › Workflow_files_zip/test_systems/test_bind_1iar.txt]

#mut exp foldx_exp foldx_md
IA5A	1.171	1.1291e+00	8.322804e-01
IA5R	0.796	-2.6740e-01	-1.179459e-01
TA6A	-0.104	1.2810e+00	2.046051e-01
TA6D	1.392	2.6593e+00	1.250435e+00
IA11A	0.069	1.4600e-02	-1.835550e-02
KA12E	0.139	-2.3070e-01	6.678522e-01
KA12S	-0.015	4.9550e-01	9.119117e-01
TA13A	0.978	-3.6500e-01	1.003874e+00
TA13D	-0.219	1.2524e+00	-1.520830e-02
NA15A	-0.034	2.3700e-02	-9.271500e-03
NA15D	-0.078	1.3900e-02	2.079490e-02
SA16A	-0.183	2.0300e-02	-9.624010e-02
SA16D	-0.104	2.5420e-01	1.190177e-01
EA19A	-0.320	-2.4300e-02	-5.175500e-02
EA19R	-0.117	-2.9100e-01	-1.417325e-01
RA53Q	0.835	1.8912e+00	3.306070e-01
KA77A	0.154	1.4100e-01	1.153902e-01
KA77E	0.612	3.3460e-01	2.610569e-01
QA78A	0.125	1.0559e+00	1.024354e-01
QA78E	0.245	1.2674e+00	4.541549e-01
RA81A	0.479	1.8838e+00	1.312541e+00
RA81E	1.461	2.7474e+00	1.851450e+00
FA82A	-0.086	7.1490e-01	8.905701e-01
FA82D	-0.580	1.5041e+00	1.291460e+00
KA84A	0.345	5.6160e-01	3.498019e-01
KA84D	1.879	7.0890e-01	3.830270e-01
RA85A	0.427	3.7177e+00	2.618471e+00
RA85E	1.224	5.2446e+00	4.090708e+00
RA88A	3.753	3.5350e+00	4.209222e+00
RA88Q	2.828	2.9307e+00	3.704171e+00
NA89A	1.558	2.3420e+00	1.465503e+00
QA8A	-0.022	6.3400e-02	1.521200e-01
QA8R	0.039	2.5020e-01	-1.302840e-01
WA91A	0.729	1.5176e+00	6.656406e-01
WA91D	1.306	1.3712e+00	5.967111e-01
EA9Q	3.111	2.1306e+00	1.937091e+00
