# Supplementary material for: Initiating a watch list for Ebola virus antibody escape mutations
Source: PeerJ. 2016 Feb 16;4:e1674. doi: 10.7717/peerj.1674 (PMC4768679; doi:10.7717/peerj.1674)
Supplement: Supplemental Information 3 [file peerj-04-1674-s003.zip › Workflow_files_zip/test_systems/test_bind_1jtg.txt]

#mut exp foldx_exp foldx_md
QA99A	0.429	1.4370e-01	4.729320e-01
NA100A	-0.456	-3.4180e-01	-1.724210e-01
VA103A	1.910	5.5990e-01	4.923320e-01
EA104A	1.660	3.0390e+00	1.852439e+00
EA104K	4.233	4.2223e+00	1.888842e+00
YA105A	-0.168	3.0388e+00	2.165791e+00
PA107A	-0.383	1.0550e+00	6.856730e-01
EA110A	4.060	5.8690e-01	9.744260e-01
MA129A	0.738	1.5000e+00	1.217211e+00
SA130A	0.563	1.4397e+00	3.795000e-03
EA168A	-0.073	-4.5330e-01	1.341920e-01
VA216A	-0.407	9.4360e-01	8.466710e-01
KA234A	1.222	1.5311e+00	4.251150e-01
SA235A	1.239	1.6841e+00	2.277340e-01
GA238S	-1.631	2.5400e-01	-1.132110e-01
RA243A	1.302	1.7232e+00	4.230550e-01
TB32K	0.199	-1.1100e-02	3.684800e-02
FB36A	3.200	2.1165e+00	2.261429e+00
HB41A	3.248	7.3860e-01	5.405780e-01
DB49A	1.959	4.4339e+00	9.951050e-01
YB50A	-0.407	2.4484e+00	2.393369e+00
YB53A	2.077	1.9742e+00	1.541680e+00
SB71A	0.358	1.0124e+00	8.995150e-01
KB74A	3.690	3.6050e+00	2.231112e+00
NB89K	-0.455	-1.3000e-03	-3.285000e-03
VB93K	-0.476	-1.8500e-02	-2.123800e-02
WB112A	3.009	2.0554e+00	1.737352e+00
SB113A	-0.168	8.3710e-01	7.066930e-01
TB140K	-0.014	6.5600e-02	-8.341000e-02
FB142A	2.662	2.8998e+00	2.769092e+00
YB143A	0.382	2.0045e+00	3.101320e-01
HB148A	2.747	2.4650e-01	1.126300e-02
WB150A	4.252	1.1410e+00	1.329350e+00
RB160A	2.221	7.0040e-01	1.222636e+00
WB162A	2.340	6.7470e-01	5.715000e-01
DB163A	-1.340	-5.4780e-01	-3.837170e-01
DB163K	-1.982	-1.0261e+00	-8.667630e-01
