# Supplementary material for: Initiating a watch list for Ebola virus antibody escape mutations
Source: PeerJ. 2016 Feb 16;4:e1674. doi: 10.7717/peerj.1674 (PMC4768679; doi:10.7717/peerj.1674)
Supplement: Supplemental Information 3 [file peerj-04-1674-s003.zip › Workflow_files_zip/test_systems/test_bind_1lfd.txt]

#mut exp foldx_exp foldx_md
RA20A	1.136	7.5060e-01	1.536255e+00
SA22K	-0.118	1.0669e+00	8.563480e-02
LA23K	-0.015	4.0000e-04	8.859700e-03
NA27K	0.403	4.7230e-01	3.366154e-01
MA30K	-0.920	8.5900e-01	6.580793e-01
KA32A	1.326	1.4495e+00	1.391602e+00
KA48A	0.258	2.9500e-01	2.466824e-01
DA51A	-0.579	-1.2800e-02	3.946240e-02
DA51K	-1.086	-9.0200e-02	-6.762191e-01
KA52A	1.179	1.0401e+00	1.114933e+00
NA54K	-1.168	-5.5900e-02	-4.068084e-01
LA55K	-0.571	-3.4650e-01	2.835000e-04
DA56A	-0.280	4.9700e-02	2.305650e-01
EA57A	-0.246	3.4200e-02	8.241240e-02
EA57K	-0.284	4.1400e-02	5.727220e-02
DA58K	-0.906	4.6900e-02	7.836370e-02
NA92K	-0.563	4.3630e-01	-3.377230e-02
YA93K	0.077	-5.2100e-02	-4.352740e-02
DA94K	-1.146	-3.4620e-01	-3.156821e-01
