# Supplementary material for: Initiating a watch list for Ebola virus antibody escape mutations
Source: PeerJ. 2016 Feb 16;4:e1674. doi: 10.7717/peerj.1674 (PMC4768679; doi:10.7717/peerj.1674)
Supplement: Supplemental Information 3 [file peerj-04-1674-s003.zip › Workflow_files_zip/test_systems/test_bind_1ppf.txt]

#mut exp foldx_exp foldx_md
KI13A	0.746	-3.7600e-02	2.676640e-02
KI13C	0.949	-1.9200e-02	4.294700e-03
KI13D	0.623	1.7340e-01	-4.105290e-02
KI13E	1.117	1.6220e-01	-5.274220e-02
KI13F	0.949	-2.0900e-02	-1.978873e-01
KI13G	1.232	4.0000e-04	3.330080e-02
KI13H	1.000	1.4070e-01	9.490200e-02
KI13I	0.623	-6.1800e-02	-9.648780e-02
KI13L	0.396	-2.0700e-02	-9.897920e-02
KI13M	0.205	-3.7870e-01	-1.480662e-01
KI13N	0.651	2.1200e-01	2.797190e-02
KI13P	1.249	-4.0700e-02	-5.668560e-02
KI13Q	0.246	1.1200e-02	3.288990e-02
KI13R	-0.632	-9.2180e-01	-3.780734e-01
KI13S	0.454	1.5840e-01	-1.332390e-02
KI13T	0.164	1.6250e-01	-1.120826e-01
KI13V	0.859	-6.1300e-02	-7.838780e-02
KI13W	0.820	-9.6600e-02	-3.256761e-01
KI13Y	0.499	1.0930e-01	-1.599221e-01
PI14A	-0.122	1.8450e-01	1.472150e-01
PI14C	-1.977	2.6700e-01	9.121670e-02
PI14D	-0.486	-1.4230e-01	-2.278497e-01
PI14E	-1.409	-3.1080e-01	-5.822246e-01
PI14F	-1.831	-6.1950e-01	-2.271710e-01
PI14G	0.092	1.2980e-01	3.570542e-01
PI14H	-1.741	2.0290e-01	2.475383e-01
PI14I	-1.628	-6.0000e-01	-3.850214e-01
PI14K	-0.442	2.1350e-01	-1.884927e-01
PI14L	-2.883	-2.7740e-01	-4.854945e-01
PI14M	-1.553	-1.4801e+00	-6.945580e-01
PI14N	-0.632	1.8520e-01	1.806081e-01
PI14Q	-0.800	-3.5550e-01	-2.557276e-01
PI14R	-0.136	2.7320e-01	8.869790e-02
PI14S	-0.564	2.0010e-01	3.420257e-01
PI14T	-0.261	2.2520e-01	2.725626e-01
PI14V	-1.504	2.3080e-01	1.265270e-02
PI14W	-1.977	-1.5600e-01	-1.334441e-01
PI14Y	-0.949	-3.1540e-01	-1.082780e-01
AI15C	-0.664	-2.1950e-01	-1.295892e-01
AI15D	1.122	5.5560e-01	3.203710e-02
AI15E	0.104	-2.9310e-01	-4.004669e-01
AI15F	-0.072	-3.9770e-01	-5.976808e-01
AI15G	1.122	9.0930e-01	1.041491e+00
AI15H	0.545	2.8020e-01	2.307472e-01
AI15I	0.325	-8.5000e-01	-1.042411e+00
AI15K	1.112	-2.0800e-01	-1.318719e-01
AI15L	0.018	-9.6950e-01	-1.335648e+00
AI15M	-0.396	-1.1167e+00	-1.294250e+00
AI15N	0.903	8.5460e-01	4.019594e-01
AI15P	1.968	-6.3300e-01	-2.150722e-01
AI15Q	0.246	-7.2510e-01	-3.476120e-02
AI15R	-0.261	-1.1621e+00	2.484851e-01
AI15S	0.746	1.1492e+00	8.583076e-01
AI15T	0.949	2.7320e-01	2.965753e-01
AI15V	0.198	-1.2966e+00	-7.132722e-01
AI15W	-0.632	1.2180e-01	-3.404485e-01
AI15Y	-0.183	-7.0000e-01	-4.878212e-01
TI17A	3.145	1.2530e-01	3.697691e-01
TI17C	2.059	4.2600e-01	1.088608e-01
TI17D	4.855	4.5940e-01	-3.215200e-02
TI17E	3.015	-1.0096e+00	-3.362452e-01
TI17F	1.686	2.9630e-01	7.366790e-01
TI17G	3.550	1.2922e+00	1.007063e+00
TI17H	1.670	-7.1460e-01	1.119656e+00
TI17I	1.473	-8.5990e-01	-5.785331e-01
TI17K	3.342	-1.3354e+00	-2.262684e-01
TI17L	2.248	-1.1380e-01	-8.473859e-01
TI17M	2.468	-1.8122e+00	-9.878388e-01
TI17N	2.661	6.5590e-01	3.221936e-01
TI17P	3.032	-1.3059e+00	-7.380743e-01
TI17Q	1.941	-3.1740e-01	-3.306122e-01
TI17R	3.404	-9.7060e-01	-2.712244e-01
TI17S	1.510	8.4790e-01	8.430070e-01
TI17V	1.492	-8.2690e-01	-4.825701e-01
TI17W	2.165	7.0000e-04	1.219102e+00
TI17Y	2.446	-4.2310e-01	3.417850e-01
LI18A	1.003	3.0446e+00	3.365927e+00
LI18C	-0.088	2.7047e+00	2.582158e+00
LI18D	7.508	4.8499e+00	6.111153e+00
LI18E	6.966	5.8339e+00	6.125433e+00
LI18F	5.098	3.3046e+00	3.319567e+00
LI18G	3.287	4.2798e+00	4.644115e+00
LI18H	6.382	8.4779e+00	4.699421e+00
LI18I	-0.723	2.7173e+00	3.459576e+00
LI18K	5.614	4.8203e+00	4.826961e+00
LI18M	1.225	6.3650e-01	9.219681e-01
LI18N	5.153	3.7144e+00	3.611896e+00
LI18P	6.062	5.2492e+00	8.359774e+00
LI18Q	3.301	2.5635e+00	3.194720e+00
LI18R	7.085	9.7116e+00	7.058465e+00
LI18S	3.049	3.7455e+00	4.769136e+00
LI18T	0.903	3.0183e+00	3.345588e+00
LI18V	-0.486	4.1703e+00	3.402547e+00
LI18W	7.440	1.0856e+01	5.959713e+00
LI18Y	6.544	1.0970e+01	6.836466e+00
EI19A	1.187	8.6400e-02	7.545118e-01
EI19C	1.383	4.2050e-01	6.774671e-01
EI19D	0.570	7.8680e-01	3.146183e-01
EI19F	1.345	-3.5730e-01	9.211645e-01
EI19G	2.091	1.0025e+00	1.390619e+00
EI19H	0.681	5.4160e-01	9.462709e-01
EI19I	0.713	7.6510e-01	4.015952e-01
EI19K	2.091	-2.4480e-01	1.788102e-01
EI19L	1.056	-5.0010e-01	1.681500e-01
EI19M	1.133	-6.2500e-02	1.214888e-01
EI19N	1.196	5.2940e-01	5.541888e-01
EI19P	3.166	-9.9560e-01	1.074572e+00
EI19Q	0.651	-4.2230e-01	-8.778510e-02
EI19R	1.449	1.5890e-01	3.983593e-01
EI19S	1.821	5.2490e-01	1.074985e+00
EI19T	1.484	3.9630e-01	9.045037e-01
EI19V	1.143	-5.1240e-01	2.708489e-01
EI19W	1.509	9.6130e-01	1.773446e+00
EI19Y	1.232	-3.9190e-01	1.018303e+00
YI20A	3.166	2.6300e+00	1.734435e+00
YI20C	3.404	2.4086e+00	1.717466e+00
YI20D	6.331	3.3872e+00	2.450762e+00
YI20E	6.331	2.8747e+00	2.190142e+00
YI20F	0.475	4.3600e-02	-2.717614e-01
YI20G	4.128	3.3189e+00	2.436631e+00
YI20H	2.382	1.2562e+00	1.350210e+00
YI20I	3.877	2.4771e+00	1.568100e+00
YI20K	4.432	2.9186e+00	2.132591e+00
YI20L	1.356	1.0499e+00	5.366143e-01
YI20M	2.773	5.3060e-01	3.617331e-01
YI20N	3.593	2.2303e+00	1.796817e+00
YI20P	5.293	9.3202e+00	4.557440e+00
YI20Q	4.632	2.6393e+00	2.030607e+00
YI20R	4.312	3.1738e+00	2.341378e+00
YI20S	3.593	3.5227e+00	2.469538e+00
YI20T	4.985	3.2994e+00	2.855816e+00
YI20V	4.128	1.3517e+00	1.537514e+00
YI20W	0.232	-5.1180e-01	-6.556440e-02
RI21A	0.205	2.7780e-01	1.089070e+00
RI21C	-0.080	-7.4630e-01	6.733492e-01
RI21D	0.205	1.4860e-01	8.932488e-01
RI21E	0.454	-3.5440e-01	7.942014e-01
RI21F	-0.968	2.4070e-01	4.928541e-01
RI21G	0.570	2.8290e-01	1.055752e+00
RI21H	-0.486	-3.0990e-01	8.536820e-01
RI21I	-0.800	-5.9980e-01	4.137251e-01
RI21K	0.596	-5.0710e-01	6.250455e-01
RI21L	-0.847	-8.8960e-01	4.192634e-01
RI21M	-0.749	-1.4468e+00	6.726280e-02
RI21N	0.325	-8.9180e-01	5.124800e-01
RI21P	6.613	5.7250e-01	1.756899e+00
RI21Q	-0.018	-9.0280e-01	2.429133e-01
RI21S	0.414	-5.0300e-01	8.209129e-01
RI21T	-0.018	-4.3490e-01	9.602023e-01
RI21V	-0.345	9.9100e-02	8.432666e-01
RI21W	-0.526	3.2830e-01	3.410284e-01
RI21Y	0.218	2.6410e-01	6.485010e-01
GI32A	0.254	3.2756e+00	3.329857e+00
GI32C	1.163	7.6061e+00	5.551501e+00
GI32D	2.462	1.0006e+01	8.206646e+00
GI32E	1.437	1.0995e+01	7.749029e+00
GI32F	1.461	7.1316e+00	1.174621e+01
GI32H	1.484	1.6082e+01	1.487161e+01
GI32I	4.312	1.6598e+01	1.187463e+01
GI32K	3.260	1.4879e+01	8.174158e+00
GI32L	3.087	1.0458e+01	9.015629e+00
GI32M	2.165	1.0439e+01	6.484052e+00
GI32N	1.592	8.6395e+00	8.326690e+00
GI32P	0.260	3.9325e+00	4.876086e+00
GI32Q	2.761	1.1724e+01	8.223140e+00
GI32R	4.782	1.2251e+01	9.017933e+00
GI32S	0.903	4.9444e+00	6.074533e+00
GI32T	2.773	1.2083e+01	9.810759e+00
GI32V	2.513	1.1169e+01	1.128958e+01
GI32W	1.621	1.2396e+01	1.505591e+01
GI32Y	1.187	1.4208e+01	1.506442e+01
NI36A	-1.623	4.5240e-01	3.654040e-02
NI36C	0.596	3.7670e-01	-1.553660e-02
NI36D	-3.035	-1.8790e-01	-4.416200e-03
NI36E	-1.004	3.1830e-01	1.636983e-01
NI36F	1.821	-4.5130e-01	-5.153732e-01
NI36G	-0.564	9.9100e-01	5.305343e-01
NI36H	-0.526	-4.2440e-01	-4.465553e-01
NI36I	0.859	2.1500e-01	1.615584e-01
NI36K	2.585	9.6270e-01	-1.021460e-02
NI36L	2.610	-1.6490e-01	-1.178153e-01
NI36M	1.079	-8.8900e-02	-5.266666e-01
NI36P	-2.919	3.5474e+00	9.770133e-01
NI36Q	0.378	6.1370e-01	2.029508e-01
NI36R	1.844	1.3074e+00	1.094308e-01
NI36S	-1.328	6.2430e-01	2.832220e-01
NI36T	0.545	8.1320e-01	7.185194e-01
NI36V	0.341	1.7480e-01	1.101739e+00
NI36W	1.704	-1.8210e-01	-4.319245e-01
NI36Y	1.654	2.5540e-01	-3.278679e-01
