# Supplementary material for: Initiating a watch list for Ebola virus antibody escape mutations
Source: PeerJ. 2016 Feb 16;4:e1674. doi: 10.7717/peerj.1674 (PMC4768679; doi:10.7717/peerj.1674)
Supplement: Supplemental Information 3 [file peerj-04-1674-s003.zip › Workflow_files_zip/test_systems/test_bind_2jel.txt]

#mut exp foldx_exp foldx_md
FP2W	2.619	-2.8060e-02	1.412131e-01
FP2Y	0.000	4.4020e-02	8.581860e-01
QP3K	4.091	8.8402e-01	9.300880e-01
QP4K	1.364	5.5725e-01	5.960501e-01
EP5D	0.410	-1.2740e-02	4.698780e-02
EP5Q	0.713	8.4580e-02	4.215080e-02
VP6F	0.000	-1.0610e-02	1.939680e-02
TP7N	0.410	1.0000e-04	-2.206000e-04
TP7S	0.000	0.0000e+00	-1.417000e-04
PP11E	0.000	0.0000e+00	-9.090000e-05
NP12D	0.000	0.0000e+00	-5.400000e-06
RP17G	0.000	0.0000e+00	-4.291000e-04
RP17K	0.000	0.0000e+00	-3.797000e-04
KP24E	0.000	0.0000e+00	-8.673000e-04
KP27E	0.000	0.0000e+00	1.635100e-03
TP34Q	0.000	3.9023e-01	-1.841012e-01
TP36Q	0.410	-1.7014e-01	-5.604356e-01
NP38T	0.000	0.0000e+00	-2.937400e-03
SP41C	1.496	1.3751e-01	-3.993013e-01
SP43C	0.000	0.0000e+00	4.653800e-03
SP46C	0.000	1.3200e-03	-2.475700e-03
QP57E	-0.410	0.0000e+00	-1.456000e-04
TP62A	0.000	1.6235e-01	1.493516e-01
TP62N	0.000	-5.3943e-01	-8.616840e-02
SP64T	4.091	-3.9026e-01	-4.316979e-01
EP66K	4.091	1.0205e+00	6.579348e-01
EP68A	0.410	2.3346e-01	4.195147e-01
DP69E	0.953	-2.0480e-02	-2.655970e-02
EP70A	2.727	9.6234e-01	1.500929e+00
EP70K	4.091	9.4270e-02	1.617668e+00
QP71E	2.727	-2.9922e+00	4.697533e-01
KP72E	0.410	-2.9638e-01	-1.341519e-01
KP72R	0.000	1.1740e-01	1.429176e-01
EP75R	2.727	-8.1470e-02	4.663930e-01
HP76A	-0.410	1.0136e-01	5.526215e-01
HP76D	-0.651	2.7322e-01	4.891579e-01
KP79E	0.410	-1.6800e-02	1.155660e-02
AP82S	0.000	-3.0000e-05	1.450000e-05
EP83A	0.000	2.0850e-02	-1.037900e-03
EP85A	0.000	0.0000e+00	1.160000e-04
EP85D	0.000	0.0000e+00	-7.080000e-05
EP85K	0.000	0.0000e+00	4.765000e-04
EP85Q	0.000	0.0000e+00	4.255200e-03
