# Supplementary material for: Initiating a watch list for Ebola virus antibody escape mutations
Source: PeerJ. 2016 Feb 16;4:e1674. doi: 10.7717/peerj.1674 (PMC4768679; doi:10.7717/peerj.1674)
Supplement: Supplemental Information 3 [file peerj-04-1674-s003.zip › Workflow_files_zip/test_systems/test_bind_2wpt.txt]

#mut exp foldx_exp foldx_md
EA30A	1.733	2.0515e+00	1.150518e+00
DA33A	-0.132	9.3480e-01	3.582875e-01
DA33L	-3.402	-3.5770e-01	2.552939e-01
NA34A	-0.380	4.7000e-02	2.633613e-01
NA34V	-0.897	-1.1091e+00	-4.047327e-01
VA37A	3.808	1.1645e+00	1.080635e+00
RA38A	-1.110	-3.6700e-02	-2.229980e-02
RA38T	-1.038	2.9120e-01	-2.147570e-02
EA39H	0.038	5.9800e-02	1.464023e-01
EA41A	4.501	1.1319e+00	1.675870e+00
RA42A	-0.240	-4.2400e-02	-5.185510e-02
RA42E	-0.372	-8.5200e-02	-2.159444e-01
SA50A	2.425	5.3970e-01	2.269011e-01
PA56A	2.926	3.3530e-01	5.261788e-01
RB54A	0.872	2.2371e+00	1.092876e+00
NB72A	0.701	6.8000e-01	7.896901e-01
SB74A	-0.134	-1.3042e+00	-5.984580e-02
NB75A	1.251	4.3900e-01	4.700329e-01
SB77A	-0.457	6.2120e-01	2.965280e-02
SB78A	-0.095	-2.7530e-01	3.791630e-02
SB84A	-0.067	-8.4700e-02	4.062987e-01
FB86A	1.057	3.2086e+00	2.536772e+00
TB87A	0.376	-3.5000e-02	-9.974100e-03
QB92A	0.384	1.9812e+00	1.191923e+00
KB97A	0.649	7.0140e-01	2.545099e+00
VB98A	0.265	2.1390e-01	2.683698e-01
