# Supplementary material for: Initiating a watch list for Ebola virus antibody escape mutations
Source: PeerJ. 2016 Feb 16;4:e1674. doi: 10.7717/peerj.1674 (PMC4768679; doi:10.7717/peerj.1674)
Supplement: Supplemental Information 3 [file peerj-04-1674-s003.zip › Workflow_files_zip/test_systems/test_bind_3hfm.txt]

#mut exp foldx_exp foldx_md
SH31A	0.170	-5.4806e-01	-2.223687e-01
DH32A	1.898	-5.2290e-02	2.881168e-01
DH32N	0.170	3.7464e-01	1.013831e-01
YH33A	6.035	2.4688e+00	2.345426e+00
YH33F	1.071	1.3109e+00	8.987153e-01
YH33L	2.007	1.3404e+00	1.510702e+00
YH33W	1.750	1.0205e+01	1.633910e+00
YH50A	7.320	4.4944e-01	1.588217e+00
YH50F	1.610	7.0511e-01	1.298339e+00
YH50L	2.849	1.0671e+00	1.390882e+00
YH53A	3.250	-2.3571e-01	1.153059e+00
YH53F	0.620	1.8690e-01	-4.324070e-01
YH53L	0.807	7.8200e-03	-6.295120e-02
YH53W	0.706	-8.3303e-01	-5.132894e-01
YH58A	1.676	-8.8141e-01	7.896171e-01
YH58F	0.363	-4.8559e-01	5.403077e-01
YH58L	1.514	-8.7937e-01	6.066979e-01
WH98A	5.511	-3.0080e-02	8.422029e-01
WH98F	3.246	-8.9588e-01	4.488465e-01
NL31A	5.214	3.3717e-01	2.335761e-01
NL31D	1.343	-5.0203e-01	1.597782e-01
NL31E	5.707	-1.3409e+00	-1.319869e-01
NL32A	5.107	5.4097e-01	1.198191e+00
YL50A	4.558	9.5216e-01	1.852791e-01
YL50F	2.355	1.8076e+00	-3.366640e-02
YL50L	4.393	8.0060e-02	4.730490e-02
QL53A	0.953	1.3146e+00	3.028200e-03
YL96A	2.707	1.3767e-01	4.378617e-01
YL96F	1.402	-2.9330e-02	-7.879900e-03
HY15A	-0.445	1.9671e-01	-4.973160e-02
NY19D	0.410	-4.5200e-03	3.852135e-01
NY19K	0.240	5.2510e-02	-2.508519e-01
NY19Q	-0.042	3.6760e-02	1.112325e-01
YY20A	4.574	1.5469e-01	1.284263e+00
YY20F	-0.484	-4.8360e-01	1.713869e-01
YY20L	2.185	-1.2805e-01	7.231084e-01
RY21A	0.903	-1.1741e-01	1.294304e+00
RY21E	2.453	5.5150e-02	1.174853e+00
RY21G	2.421	-1.2969e-01	1.016616e+00
RY21H	2.169	-1.0264e+00	8.919009e-01
RY21K	1.759	-2.8248e-01	6.774921e-01
RY21M	2.050	-1.7238e+00	-1.784201e-01
RY21N	2.328	-8.3706e-01	9.951670e-01
RY21Q	2.398	-1.1130e+00	8.323310e-01
RY21W	2.133	-1.9083e+00	-8.768954e-01
WY63A	0.319	-1.0389e-01	6.072469e-01
RY73A	-0.331	2.7033e-01	4.429222e-01
LY75A	0.704	1.7424e+00	5.458248e-01
TY89A	0.000	2.8315e-01	-4.119210e-02
NY93A	0.211	1.6903e+00	8.789260e-02
KY96A	6.988	1.0537e+00	8.210277e-01
KY96M	6.777	-5.9037e-01	6.648945e-01
KY96R	5.353	6.0411e-01	2.378605e-01
KY97A	5.861	9.4624e-01	8.519435e-01
KY97D	6.768	5.5893e-01	1.460677e+00
KY97E	3.605	1.1478e+00	1.169353e+00
KY97G	6.431	9.3854e-01	1.150176e+00
KY97M	0.947	5.9340e-02	-3.842729e-01
KY97R	3.053	2.4351e-01	-5.240281e-01
IY98A	0.000	9.2110e-02	-7.959490e-02
SY100A	0.268	-4.1878e-01	4.615710e-02
DY101A	1.228	-9.6035e-01	-1.200200e-03
DY101E	2.133	2.1823e+00	3.668220e-02
DY101F	2.328	1.1309e-01	1.028673e+00
DY101G	0.359	-4.2772e-01	5.365933e-01
DY101K	2.125	-1.7123e-01	-5.929810e-02
DY101N	1.491	-8.0406e-01	1.047116e-01
DY101Q	2.085	2.5880e-02	-3.280820e-02
DY101R	2.280	1.0409e-01	1.969081e-01
DY101S	1.869	8.3193e-01	2.861631e-01
GY102V	0.395	-1.1742e+00	2.096656e+00
