# Supplementary material for: Initiating a watch list for Ebola virus antibody escape mutations
Source: PeerJ. 2016 Feb 16;4:e1674. doi: 10.7717/peerj.1674 (PMC4768679; doi:10.7717/peerj.1674)
Supplement: Supplemental Information 3 [file peerj-04-1674-s003.zip › Workflow_files_zip/test_systems/test_fold_1bni.txt]

#mut exp foldx_exp foldx_md
TA100G	2.800	2.8550e-01	4.496208e-01
YA103F	-0.000	1.7679e+00	4.290460e-01
QA104A	0.200	2.7360e-01	4.629203e-01
TA105V	2.200	-4.4210e-01	9.970256e-01
KA108R	-0.900	-1.9200e-01	2.680840e-01
IA109A	2.100	2.5191e+00	2.340603e+00
IA109V	0.800	7.8990e-01	8.387970e-01
VA10A	3.400	2.3085e+00	2.440557e+00
VA10T	2.500	1.2259e+00	1.796356e+00
RA110A	0.400	8.7270e-01	2.026558e+00
DA12A	-0.410	4.7040e-01	1.021798e+00
DA12G	1.090	4.3360e-01	1.531554e+00
DA12S	0.650	5.7350e-01	8.216107e-01
YA13A	3.505	1.8398e+00	1.989669e+00
YA13F	0.410	-4.5680e-01	-4.481437e-01
YA13G	6.400	3.5024e+00	3.671376e+00
LA14A	4.525	3.2188e+00	3.451831e+00
QA15A	0.200	3.5220e-01	3.707035e-01
QA15G	1.600	8.2380e-01	1.083692e+00
QA15I	-1.000	-2.8270e-01	-4.518549e-01
TA16A	0.270	-4.4480e-01	5.188825e-01
TA16G	1.660	4.3530e-01	1.131070e+00
TA16R	-0.180	-9.0360e-01	-4.516268e-01
TA16S	1.785	3.4440e-01	3.875023e-01
YA17A	2.130	9.9470e-01	1.038458e+00
YA17F	0.300	-2.1940e-01	-2.217189e-01
YA17G	4.465	7.6240e-01	1.050936e+00
YA17S	2.570	1.0622e+00	1.265457e+00
HA18A	1.850	5.4470e-01	9.112551e-01
HA18D	2.560	9.8590e-01	1.553163e+00
HA18G	0.390	-1.4710e+00	1.231274e-01
HA18K	1.195	-3.8070e-01	-9.896389e-01
HA18N	1.680	-1.7810e-01	5.238953e-01
HA18Q	1.600	-3.1530e-01	3.628060e-02
HA18R	1.170	-2.7290e-01	-3.133244e-01
HA18S	2.280	6.4850e-01	7.872103e-01
KA19R	-0.200	-1.3804e+00	-8.053036e-01
DA22M	0.270	5.1510e-01	6.781537e-02
NA23A	2.200	5.6150e-01	2.787708e-01
YA24F	-0.000	1.4374e+00	4.188058e-01
IA25A	3.500	2.6331e+00	2.409313e+00
IA25V	1.100	-6.9800e-02	5.514745e-01
TA26A	2.050	-2.0107e+00	3.098380e-02
TA26D	0.080	-4.6249e+00	-1.236057e+00
TA26E	0.050	-1.4327e+00	2.847861e-01
TA26G	1.720	-2.2824e+00	-2.359506e-01
TA26N	1.290	-1.3260e-01	1.685448e-01
TA26Q	1.720	-1.4882e+00	2.994886e-01
TA26S	0.560	-2.6065e+00	-7.730743e-01
TA26V	2.310	-1.0310e-01	1.247294e+00
KA27G	0.475	1.5095e+00	1.674866e+00
SA28A	-0.410	-1.1168e+00	-2.472243e-01
SA28E	-0.400	-2.4369e+00	-5.199087e-01
SA28G	0.450	-9.9680e-01	1.714792e-01
EA29A	1.250	-4.2740e-01	7.283112e-01
EA29G	1.805	7.8560e-01	1.746184e+00
EA29Q	-0.000	-1.1820e+00	-2.926805e-02
EA29S	1.230	-2.3060e-01	1.047591e+00
QA31A	-0.100	1.9870e-01	3.239671e-01
QA31G	0.980	1.0226e+00	9.295353e-01
QA31S	0.217	1.8010e-01	4.611694e-01
AA32C	1.000	2.2690e-01	4.166613e-01
AA32D	0.700	1.2283e+00	7.644875e-01
AA32E	0.600	5.3930e-01	3.429350e-01
AA32F	0.700	1.7520e-01	7.419390e-02
AA32G	0.900	1.1330e-01	3.645461e-01
AA32H	0.800	-1.3460e-01	2.267739e-01
AA32I	0.800	9.8780e-01	5.978816e-01
AA32K	0.200	-6.7200e-02	-1.686845e-01
AA32L	0.300	6.5700e-02	1.731669e-02
AA32M	0.300	4.7000e-03	-7.313344e-02
AA32N	0.700	4.5100e-02	1.617545e-01
AA32P	4.100	2.1787e+00	1.216704e+00
AA32Q	0.500	2.4400e-02	-6.677570e-02
AA32R	0.100	-1.8640e-01	-2.330830e-01
AA32S	0.400	-3.0760e-01	-2.669074e-01
AA32T	0.800	8.4540e-01	4.833296e-01
AA32V	0.900	1.0552e+00	8.650105e-01
AA32W	1.000	3.9900e-01	2.720062e-01
AA32Y	0.800	-4.8000e-02	1.307310e-01
LA33Q	1.300	4.3390e-01	8.492666e-01
GA34A	3.120	3.0317e+00	3.272627e+00
GA34D	3.390	3.2076e+00	3.142684e+00
GA34H	2.800	3.3181e+00	3.432629e+00
GA34K	3.120	2.9776e+00	2.998482e+00
GA34N	2.750	3.1343e+00	3.254171e+00
GA34R	2.420	2.9035e+00	2.958133e+00
GA34S	3.200	3.2644e+00	3.563845e+00
GA34T	3.370	4.6635e+00	4.447084e+00
VA36A	1.300	1.0532e+00	5.303499e-01
VA36T	1.100	2.5010e-01	1.425332e-01
NA41D	2.500	1.4548e+00	1.187388e+00
DA44E	-0.100	-3.5970e-01	1.053970e-01
VA45A	1.800	7.8510e-01	9.796913e-01
VA45T	2.400	1.5685e+00	6.671397e-01
IA4A	1.400	1.8699e+00	1.860003e+00
IA4V	0.600	9.5310e-01	7.162120e-01
IA51A	4.700	2.6857e+00	3.217764e+00
IA51V	1.830	1.0628e+00	1.234941e+00
GA52A	5.300	6.2332e+00	5.617049e+00
GA52V	8.400	1.7259e+01	1.590103e+01
GA53A	3.400	2.5791e+00	3.118610e+00
GA53V	7.800	4.3431e+00	4.811287e+00
DA54A	3.150	2.7080e-01	1.183967e+00
DA54N	2.515	3.7500e-02	9.990698e-01
IA55A	1.100	4.3500e-01	5.135934e-01
IA55G	3.100	8.8500e-01	9.982323e-01
IA55T	0.600	2.5150e-01	6.068537e-01
IA55V	0.300	3.1020e-01	3.365037e-01
NA58A	2.700	7.3490e-01	3.863525e-01
NA58D	-0.500	1.2175e+00	1.522249e+00
NA5A	1.900	2.2440e-01	6.756044e-02
KA62R	0.450	3.3270e-01	1.357904e-01
GA65S	-0.500	5.3700e-02	2.877964e-02
KA66A	-0.200	-9.0570e-01	1.389968e-01
RA69K	3.130	3.3290e-01	1.260255e+00
RA69M	2.490	-9.7540e-01	-1.591461e-01
RA69S	2.720	1.6153e+00	2.226572e+00
TA6A	2.287	5.9790e-01	1.561957e-01
TA6D	-0.110	-3.0524e+00	-2.509815e+00
TA6E	0.270	-1.1388e+00	-1.551073e+00
TA6G	1.270	2.6740e-01	-2.452527e-01
TA6H	2.105	5.7060e-01	4.401777e-01
TA6N	1.270	-7.3790e-01	-5.836458e-01
TA6P	3.080	3.5120e-01	-6.798926e-01
TA6Q	1.870	5.4860e-01	2.789446e-01
TA6S	0.220	-4.9990e-01	-6.605534e-01
RA72G	2.500	8.1920e-01	2.827639e+00
EA73A	2.500	9.3700e-02	9.793389e-01
EA73G	5.400	1.9623e+00	1.886284e+00
DA75N	4.900	2.3686e+00	1.923461e+00
IA76A	1.900	2.9902e+00	3.891341e+00
IA76V	0.800	3.7990e-01	9.105794e-01
NA77A	1.600	1.8338e+00	6.754220e-01
YA78F	1.450	4.4630e-01	9.203626e-01
TA79V	-0.300	3.8360e-01	1.588709e-01
FA7L	4.600	7.7510e-01	1.192626e+00
RA83K	4.130	1.0508e+00	2.064092e+00
RA83Q	1.815	-3.7900e-01	1.726515e+00
NA84A	2.000	8.2110e-01	7.283123e-01
SA85A	0.120	-1.0630e-01	-4.157055e-01
IA88A	4.205	3.4735e+00	4.236133e+00
IA88G	7.400	5.0841e+00	5.932644e+00
IA88L	0.300	1.4690e-01	1.349309e-01
IA88V	1.370	7.7720e-01	1.162152e+00
LA89G	7.000	2.0250e+00	5.398253e+00
LA89T	2.500	7.5390e-01	3.045914e+00
LA89V	0.300	-1.6179e+00	8.950851e-01
DA8A	0.795	8.4050e-01	8.130804e-01
DA8G	1.170	1.4313e+00	1.370539e+00
DA8S	0.970	1.0216e+00	3.753042e-01
SA91A	1.480	2.4094e+00	5.228354e-01
SA92A	2.815	5.6200e-02	-1.482196e-01
DA93N	4.110	2.3841e+00	9.857654e-01
WA94F	0.830	8.1280e-01	5.131877e-01
WA94L	0.963	1.4530e-01	-1.147060e-01
WA94Y	1.130	1.1940e+00	9.514895e-01
LA95G	4.700	1.9688e+00	1.822708e+00
IA96A	3.462	4.3282e+00	3.994260e+00
IA96G	5.700	5.9640e+00	5.410951e+00
IA96V	1.020	9.0390e-01	9.737249e-01
YA97G	6.600	3.8180e+00	4.482759e+00
TA99V	2.700	2.6800e-01	2.009721e+00
