# Supplementary material for: Initiating a watch list for Ebola virus antibody escape mutations
Source: PeerJ. 2016 Feb 16;4:e1674. doi: 10.7717/peerj.1674 (PMC4768679; doi:10.7717/peerj.1674)
Supplement: Supplemental Information 3 [file peerj-04-1674-s003.zip › Workflow_files_zip/test_systems/test_fold_1bvc.txt]

#mut exp foldx_exp foldx_md
EA109A	-0.265	2.6240e-01	3.583308e-01
EA109G	0.925	8.8660e-01	8.793499e-01
IA111A	1.800	3.3443e+00	3.131057e+00
IA111L	0.600	-6.3140e-01	-4.391938e-01
IA111M	1.100	3.0110e-01	-4.948432e-01
VA114A	1.400	1.4440e+00	1.527557e+00
HA116A	-0.200	-5.0150e-01	-8.935175e-01
SA117A	0.300	-1.6310e-01	2.125109e-01
LA11A	0.400	2.3096e+00	1.726076e+00
FA123K	1.400	4.9866e+00	4.858839e+00
GA129A	-1.100	-8.2920e-01	-6.659941e-01
AA130K	1.400	6.8579e+00	2.626994e+00
AA130L	0.600	7.9981e+00	2.695858e+00
MA131A	1.467	4.0651e+00	3.912327e+00
LA135I	1.500	1.9094e+00	1.497103e+00
LA135M	0.800	-8.3870e-01	-5.345370e-01
LA135V	2.200	2.8664e+00	2.293610e+00
LA137A	1.800	7.3870e-01	9.115678e-01
VA13A	0.700	2.2801e+00	1.893335e+00
KA140A	-0.475	5.0500e-02	7.683370e-02
IA142A	1.500	2.9760e+00	2.923630e+00
IA142L	-0.600	-3.6050e-01	-4.626313e-01
IA142M	-0.900	-1.4500e-02	-4.215518e-01
IA142V	0.100	5.8400e-01	1.109932e+00
LA149A	1.600	1.7736e+00	2.084468e+00
WA14F	0.733	3.5303e+00	1.831349e+00
EA18A	0.600	6.9870e-01	2.738790e-01
GA23A	1.100	1.5145e+00	2.227695e-01
IA28A	1.300	3.3130e+00	3.220734e+00
IA28L	0.600	1.2886e+00	7.287058e-01
IA28M	0.600	-5.2540e-01	-7.414910e-01
IA28V	-0.000	1.1126e+00	1.213839e+00
LA29A	2.400	2.5626e+00	2.749692e+00
LA29I	1.100	3.4252e+00	1.186210e+00
LA29M	-0.100	-3.7530e-01	-3.872782e-01
LA29V	1.700	2.1641e+00	2.242618e+00
HA36Q	0.533	1.7321e+00	7.985292e-01
DA44A	0.175	-3.3330e-01	-1.403305e-01
LA49I	0.800	3.3290e-01	7.371980e-02
EA4A	0.625	1.4485e+00	1.030924e+00
TA51A	1.400	1.0415e+00	3.048796e-01
KA56A	0.225	6.1390e-01	6.344034e-01
DA60A	0.125	-3.7160e-01	3.041420e-01
VA66A	-0.800	7.8630e-01	6.795467e-01
TA67A	0.300	-5.6760e-01	-8.749480e-02
VA68T	0.400	9.0980e-01	1.269089e+00
LA69A	1.200	3.4135e+00	3.162069e+00
LA69I	-0.000	1.5448e+00	9.011026e-01
LA69M	-0.000	-3.9920e-01	-3.696038e-01
LA69V	0.100	2.7354e+00	2.013511e+00
KA77A	0.035	8.1980e-01	8.177445e-01
WA7F	0.633	1.3010e+00	1.066753e+00
PA88A	-0.600	2.1884e+00	1.864046e+00
QA8A	-0.980	3.2090e-01	2.011204e-01
QA8G	0.565	1.0587e+00	7.661884e-01
LA9A	0.400	1.0015e+00	9.414128e-01
