# Supplementary material for: Initiating a watch list for Ebola virus antibody escape mutations
Source: PeerJ. 2016 Feb 16;4:e1674. doi: 10.7717/peerj.1674 (PMC4768679; doi:10.7717/peerj.1674)
Supplement: Supplemental Information 3 [file peerj-04-1674-s003.zip › Workflow_files_zip/test_systems/test_fold_1hfz.txt]

#mut exp foldx_exp foldx_md
YA103A	2.390	2.3534e+00	2.836675e+00
YA103P	0.220	6.5748e+00	6.592205e+00
WA104Y	2.440	2.2261e+00	2.685396e+00
AA106S	1.050	1.2046e+00	1.512355e+00
HA107A	0.790	1.3920e+00	9.584089e-01
HA107W	1.720	-1.5870e+00	2.895515e+00
HA107Y	0.190	-2.7245e+00	1.548394e+00
LA110E	0.190	4.6380e-01	7.582220e-01
LA110H	-1.390	4.0570e-01	9.930249e-01
LA110R	-0.430	-4.8020e-01	2.565981e-01
KA114E	0.650	-7.7400e-02	4.810291e-01
KA114N	-2.660	-4.0350e-01	-4.762310e-02
KA114Q	0.600	2.8730e-01	2.720563e-01
QA117A	0.960	3.3180e-01	2.865680e-01
WA118H	0.600	2.4443e+00	2.057337e+00
WA118Y	1.170	1.7449e+00	1.259325e+00
HA32A	2.130	8.5610e-01	6.824000e-01
HA32Y	-0.070	-8.1330e-01	-1.056220e+00
VA42A	0.930	-9.2380e-01	3.035756e-01
VA42G	1.150	9.1700e-02	6.634973e-01
VA42N	0.240	-1.5571e+00	-4.793283e-01
QA54A	0.410	6.3220e-01	6.134416e-01
IA59W	0.930	8.6160e-01	6.077277e-01
