# Supplementary material for: Initiating a watch list for Ebola virus antibody escape mutations
Source: PeerJ. 2016 Feb 16;4:e1674. doi: 10.7717/peerj.1674 (PMC4768679; doi:10.7717/peerj.1674)
Supplement: Supplemental Information 3 [file peerj-04-1674-s003.zip › Workflow_files_zip/test_systems/test_fold_1lz1.txt]

#mut exp foldx_exp foldx_md
VA100A	0.415	1.3870e+00	1.777415e+00
VA100F	1.650	7.7796e+00	9.597557e+00
VA100T	0.290	1.3121e+00	2.069046e+00
DA102N	0.072	4.9060e-01	1.612810e-01
DA102N	0.073	5.3420e-01	1.543092e-01
PA103G	0.100	1.5967e+00	1.123367e+00
GA105A	0.620	3.7251e+00	2.479621e+00
IA106A	0.930	3.1201e+00	3.198989e+00
IA106V	0.850	1.3993e+00	1.611703e+00
VA110A	-0.300	-2.1400e-01	-3.964948e-01
VA110D	-0.170	-8.9060e-01	-3.038597e-01
VA110F	0.050	-1.0340e-01	-6.265157e-01
VA110G	-0.480	-2.8240e-01	1.830861e-02
VA110I	-0.860	-8.4000e-02	-3.303787e-01
VA110L	-0.070	-4.2980e-01	-5.527804e-01
VA110M	-0.530	-5.9140e-01	-6.588898e-01
VA110N	-0.070	-4.6290e-01	-8.109956e-02
VA110P	-0.500	-1.8622e+00	-1.563786e+00
VA110R	-0.890	-3.6170e-01	-1.220748e+00
VA110Y	0.140	-1.1610e-01	-6.702923e-01
NA118A	-0.190	3.5180e-01	6.231747e-01
NA118G	-0.050	-4.3230e-01	-9.632869e-02
DA120N	0.083	9.2750e-01	7.469540e-01
VA121A	1.595	1.2240e+00	1.212355e+00
YA124F	0.360	2.6560e-01	-3.250686e-01
VA125A	1.460	1.8446e+00	1.600462e+00
GA127A	0.550	2.4806e+00	2.430336e+00
GA129A	-0.140	2.8425e+00	3.028291e+00
VA130A	0.980	1.2805e+00	1.236123e+00
GA16A	1.390	2.6108e+00	2.754807e+00
DA18N	1.115	7.3540e-01	5.896340e-01
GA19A	1.770	3.4800e+00	3.289802e+00
KA1A	0.600	7.7510e-01	6.537192e-01
KA1M	0.120	-2.1190e-01	-2.777337e-01
YA20F	0.500	-1.0241e+00	6.836129e-01
RA21A	-1.320	-4.5670e-01	7.181519e-01
RA21G	-1.150	3.7300e-02	6.434871e-01
GA22A	1.790	2.6849e+00	2.839296e+00
IA23A	2.540	2.0432e+00	2.634362e+00
IA23V	0.385	5.8980e-01	6.464637e-01
VA2A	1.510	5.4570e-01	2.899199e-01
VA2D	1.440	1.7470e-01	1.743936e-02
VA2F	0.860	3.9410e-01	-2.110264e-01
VA2G	2.300	3.8520e-01	6.286663e-01
VA2I	-1.100	-2.8400e-01	-3.042886e-01
VA2L	0.050	-2.6950e-01	-3.913380e-01
VA2M	0.310	8.9900e-02	-3.093354e-01
VA2N	1.340	-7.7690e-01	5.108475e-02
VA2R	0.380	-1.7230e-01	-5.842641e-01
VA2S	1.410	6.7110e-01	4.074923e-01
VA2Y	0.360	3.6000e-01	-1.360197e-01
AA32L	0.100	3.5792e+00	1.227200e+00
AA32S	0.330	7.1730e-01	1.080144e+00
EA35L	0.530	-1.4285e+00	-1.485059e+00
GA37A	0.290	2.9270e+00	2.866880e+00
GA37Q	0.260	2.3052e+00	2.458879e+00
YA38A	2.490	3.6567e+00	3.578091e+00
YA38F	0.190	-4.8600e-01	-3.735949e-01
YA38G	2.320	1.8845e+00	2.801475e+00
YA45F	-0.070	-6.4310e-01	-1.565520e-01
AA47P	-0.100	-1.6375e+00	-1.167958e+00
GA48A	-0.450	-3.4700e-02	-1.124241e-01
DA49N	0.500	7.0790e-01	9.056118e-02
RA50A	-0.430	1.0305e+00	8.021845e-01
RA50G	-0.260	-1.0834e+00	-1.320358e-01
YA54F	0.960	6.3810e-01	-2.374470e-01
IA56A	3.710	3.2828e+00	3.211196e+00
IA56F	4.090	7.4400e+00	6.522450e+00
IA56L	0.100	-8.1700e-02	-3.376081e-01
IA56M	1.770	-9.3150e-01	-4.489988e-01
IA56T	3.640	3.4850e+00	3.333958e+00
IA56V	1.247	1.1804e+00	1.195833e+00
QA58A	-0.910	0.0000e+00	7.603082e-01
QA58G	-1.870	-1.0162e+00	7.516208e-01
IA59A	1.587	2.8762e+00	3.403364e+00
IA59F	0.810	7.8084e+00	6.567860e+00
IA59G	3.830	4.3256e+00	4.793399e+00
IA59L	-0.000	-5.9180e-01	-3.889966e-02
IA59M	1.290	-4.9470e-01	1.565865e-01
IA59S	3.590	4.0789e+00	4.527126e+00
IA59T	2.220	3.1103e+00	3.142637e+00
IA59V	1.043	1.2344e+00	1.000566e+00
IA59Y	3.780	1.1833e+01	1.246941e+01
YA63F	0.240	-5.4910e-01	-2.362301e-01
DA67N	1.112	3.3957e+00	1.977639e+00
DA67N	1.113	3.3953e+00	1.882135e+00
GA68A	0.120	2.1896e+00	2.792275e+00
PA71G	1.600	1.3173e+00	1.559259e+00
GA72A	0.360	3.3144e+00	2.640360e+00
VA74A	0.395	-4.6900e-01	7.613227e-02
VA74D	0.430	-5.4050e-01	1.358183e-01
VA74F	0.290	-1.1215e+00	-4.163600e-01
VA74G	0.220	-4.7400e-02	4.185432e-01
VA74I	-0.450	-4.4210e-01	-6.211084e-01
VA74L	-0.190	-1.5908e+00	-7.633786e-01
VA74M	-0.650	2.0020e-01	-8.216746e-01
VA74N	0.330	-3.9890e-01	8.539037e-02
VA74R	0.070	-8.8870e-01	-3.326058e-01
VA74S	0.380	-1.3800e-02	3.341887e-01
VA74Y	0.240	-9.9340e-01	-3.390207e-01
CA77A	4.600	3.7251e+00	3.352917e+00
HA78A	0.140	3.2540e-01	1.834364e-01
HA78G	0.120	5.4700e-02	-4.115419e-01
EA7Q	0.765	7.3510e-01	3.113559e-01
IA89A	2.700	3.2546e+00	2.789967e+00
IA89V	0.415	1.5480e+00	1.269994e+00
LA8T	3.730	4.6599e+00	4.695572e+00
DA91P	0.400	-1.2286e+00	-3.382717e-01
AA92S	-0.810	5.2250e-01	6.478659e-01
VA93A	0.870	1.6378e+00	1.866853e+00
VA93T	0.670	9.0790e-01	1.529045e+00
AA96M	-0.020	4.0203e+00	4.003780e+00
AA96S	1.000	7.1300e-01	1.110381e+00
VA99A	0.935	2.1277e+00	1.636065e+00
VA99T	0.500	1.0966e+00	1.211464e+00
AA9S	0.020	8.0970e-01	1.183262e+00
