# Supplementary material for: Initiating a watch list for Ebola virus antibody escape mutations
Source: PeerJ. 2016 Feb 16;4:e1674. doi: 10.7717/peerj.1674 (PMC4768679; doi:10.7717/peerj.1674)
Supplement: Supplemental Information 3 [file peerj-04-1674-s003.zip › Workflow_files_zip/test_systems/test_fold_1pin.txt]

#mut exp foldx_exp foldx_md
GA10A	0.850	4.5973e+00	4.512994e+00
WA11F	1.930	-1.3968e+00	-1.312761e+00
EA12A	0.480	6.3195e-01	5.572842e-01
KA13A	0.020	9.0334e-01	1.160900e+00
RA14A	1.630	1.3861e+00	1.349011e+00
MA15A	0.590	1.1975e+00	1.227037e+00
SA16A	0.440	-3.4458e-01	-5.458942e-01
SA16G	0.920	-2.6059e-01	2.027345e-01
RA17A	0.000	-5.3710e-02	2.227756e-01
RA17G	0.220	1.6527e-01	3.570278e-01
SA18A	-0.030	1.9012e-01	1.335189e-01
SA18G	-0.020	-1.1192e+00	-5.106433e-01
SA19A	0.140	3.5410e-01	7.301150e-01
SA19G	-0.010	5.9829e-01	9.877858e-01
GA20A	0.860	2.4583e-01	5.573850e-02
RA21A	0.650	2.2251e-01	5.678210e-01
RA21G	0.670	7.8797e-01	1.028842e+00
VA22A	0.260	1.1349e+00	5.129114e-01
YA23A	1.080	1.6247e+00	2.094413e+00
YA23F	0.520	-6.4117e-01	-2.309900e-02
YA23L	1.180	-1.7166e-01	9.248304e-01
YA24F	0.670	-3.7600e-03	-1.258738e-01
YA24W	0.560	1.9428e-01	2.807780e-01
FA25A	2.140	2.4130e+00	2.086943e+00
FA25L	1.370	5.1954e-01	5.129913e-01
FA25Y	-0.220	-5.3496e-01	-1.644272e-01
NA26D	1.880	1.6253e+00	9.756407e-01
HA27A	0.120	-3.2594e-01	-6.041830e-02
HA27G	0.680	4.2984e-01	4.992736e-01
IA28A	0.360	1.2425e+00	1.499325e+00
IA28G	0.480	1.7453e+00	2.024458e+00
TA29A	1.250	6.9677e-01	1.203950e-01
TA29D	1.330	6.2616e+00	4.208918e+00
TA29G	1.990	2.0497e+00	1.268421e+00
TA29S	0.650	9.9119e-01	6.580125e-01
NA30A	0.470	2.0462e+00	1.495948e+00
NA30G	-0.530	4.1740e-01	5.087436e-01
AA31G	1.490	1.1843e+00	1.159799e+00
SA32A	0.260	-1.1923e+00	-1.966376e-01
SA32G	0.810	-2.0244e-01	5.699522e-01
QA33A	0.570	4.7002e-01	5.894364e-01
WA34A	0.400	6.3558e-01	7.128910e-01
WA34F	0.100	2.0287e-01	2.695678e-01
EA35A	0.730	-2.0941e-01	2.580429e-01
RA36A	0.290	-8.8300e-02	4.384174e-01
SA38A	-0.050	-4.6577e+00	3.202064e-01
SA38G	0.080	-4.1146e+00	7.095633e-01
KA6A	-0.150	-3.8777e+00	1.450433e-01
LA7A	1.730	-1.9666e+00	2.135121e+00
LA7I	0.850	1.6034e+00	2.478561e+00
LA7N	0.900	-1.6756e+00	1.542193e+00
LA7V	1.260	-1.3552e+00	3.092152e+00
PA8A	0.970	2.7945e+00	2.634558e+00
PA8G	0.920	3.2499e+00	3.479360e+00
PA9A	0.190	1.5752e+00	1.736336e+00
PA9G	0.490	2.1970e+00	2.387344e+00
