# Supplementary material for: Initiating a watch list for Ebola virus antibody escape mutations
Source: PeerJ. 2016 Feb 16;4:e1674. doi: 10.7717/peerj.1674 (PMC4768679; doi:10.7717/peerj.1674)
Supplement: Supplemental Information 3 [file peerj-04-1674-s003.zip › Workflow_files_zip/test_systems/test_fold_1rn1.txt]

#mut exp foldx_exp foldx_md
YA11F	2.070	6.5425e-01	4.025526e-01
SA12A	1.155	1.9462e+00	1.864015e+00
VA16A	2.190	2.6267e+00	2.647111e+00
VA16C	4.680	2.3152e+00	2.336176e+00
VA16S	4.710	3.1293e+00	3.863327e+00
VA16T	4.100	2.4872e+00	2.276807e+00
SA17A	-0.620	-5.0655e-01	-2.550388e-01
AA21C	0.740	8.4121e-01	5.358623e-01
AA21D	0.190	7.7928e-01	3.958098e-01
AA21E	0.320	2.1820e-01	-1.270732e-01
AA21F	0.570	2.3732e-01	-2.873065e-02
AA21G	0.900	7.5808e-01	7.317946e-01
AA21H	0.365	4.6545e-01	4.560984e-01
AA21I	0.440	1.0985e+00	2.437501e-01
AA21K	0.510	1.2326e-01	-1.113896e-01
AA21L	0.130	-1.2344e-01	-2.204775e-01
AA21M	0.150	-2.8527e-01	-4.264804e-01
AA21N	-0.340	7.5330e-02	1.361779e-01
AA21Q	0.330	1.2483e-01	-1.975544e-01
AA21R	0.410	3.2357e-01	-1.485011e-01
AA21S	0.445	1.4769e-01	1.002993e-01
AA21T	0.570	1.7767e+00	4.606671e-01
AA21V	0.660	1.5395e+00	7.089995e-01
AA21W	0.300	1.4483e-01	-5.664208e-02
AA21Y	0.390	-7.2660e-02	7.325579e-02
YA24W	-1.240	3.8570e-01	1.268918e+00
QA25K	-0.935	-1.0863e-01	-2.365576e-01
NA36A	-0.015	4.8040e-02	1.121041e-01
HA40T	0.260	-5.6314e-01	-1.373467e-01
YA42F	-1.145	-4.7486e-01	-4.491404e-01
YA42W	0.140	2.7326e+00	9.807414e-01
NA44A	1.847	2.2461e+00	2.009318e+00
NA44D	1.600	2.3481e+00	1.667042e+00
NA44S	1.500	3.5316e+00	2.465663e+00
YA45W	-0.740	7.5225e-01	2.116642e-02
DA49H	-1.100	-6.5970e-02	1.381951e-01
YA56F	0.745	8.0500e-02	8.573719e-02
YA57F	0.470	7.5740e-01	1.010066e+00
EA58A	0.775	1.3300e+00	2.083367e+00
WA59Y	0.930	5.2092e-01	1.090886e+00
SA64A	1.500	-4.1090e-01	-1.124909e-01
YA68F	1.355	-8.4656e-01	1.902646e-01
DA76A	3.750	-2.7473e+00	1.325396e+00
DA76N	3.100	-1.6018e+00	1.276108e+00
DA76S	3.200	-2.8187e+00	1.273721e+00
VA78T	3.100	2.4389e+00	2.525679e+00
NA81A	2.890	8.4061e-01	6.924411e-01
HA92A	0.620	-2.7085e-01	4.811207e-01
NA9A	0.805	-2.9474e+00	5.642641e-01
