# Supplementary material for: Initiating a watch list for Ebola virus antibody escape mutations
Source: PeerJ. 2016 Feb 16;4:e1674. doi: 10.7717/peerj.1674 (PMC4768679; doi:10.7717/peerj.1674)
Supplement: Supplemental Information 3 [file peerj-04-1674-s003.zip › Workflow_files_zip/test_systems/test_fold_1rtb.txt]

#mut exp foldx_exp foldx_md
IA106A	4.380	3.3809e+00	4.330568e+00
IA106L	1.790	1.9910e-01	7.870990e-01
IA106V	0.800	1.1059e+00	1.438000e+00
IA107A	2.850	3.4789e+00	2.795807e+00
IA107L	2.200	7.3560e-01	3.967390e-01
IA107V	0.080	4.9220e-01	4.263920e-01
VA108A	4.200	3.2764e+00	3.087162e+00
VA108G	7.290	4.2053e+00	4.779054e+00
VA108I	0.440	9.1620e-01	-7.881670e-01
VA108L	0.700	8.7000e-02	-1.947350e-01
AA109G	0.430	1.6131e+00	1.340504e+00
PA114A	3.200	1.2954e+00	1.949204e+00
PA114G	3.233	7.6190e-01	1.402926e+00
VA116A	0.670	8.8510e-01	9.902350e-01
VA116G	1.180	1.1364e+00	1.711969e+00
VA118A	1.920	1.5945e+00	1.434315e+00
VA118G	2.780	2.4359e+00	2.186399e+00
HA119A	-0.650	9.8370e-01	-5.218000e-03
DA121A	1.460	-1.2247e+00	-2.129550e-01
DA121N	1.330	-1.2580e-01	-4.370400e-02
SA123A	-0.690	-6.8600e-01	-4.694040e-01
FA46A	6.360	3.4982e+00	4.282608e+00
FA46L	3.210	3.1170e-01	1.307043e+00
FA46V	4.550	1.4627e+00	2.495307e+00
VA47A	3.800	3.1248e+00	3.292456e+00
VA47G	7.350	5.0759e+00	5.051396e+00
AA4S	0.470	7.6170e-01	8.640680e-01
VA54A	2.580	2.5964e+00	2.527576e+00
VA54G	4.870	4.7190e+00	4.254211e+00
VA54I	1.950	3.8200e-01	-4.582840e-01
VA54L	1.090	3.8480e-01	-6.884280e-01
VA57A	2.850	1.1548e+00	1.330401e+00
VA57G	5.520	2.8440e+00	2.764846e+00
VA57I	1.300	2.6600e-02	-1.835140e-01
VA57L	2.370	5.2970e-01	6.606320e-01
AA5S	0.270	1.0941e+00	6.516550e-01
VA63A	2.030	1.9919e+00	1.119806e+00
VA63G	3.500	2.5873e+00	1.928545e+00
AA64G	0.440	4.1320e-01	1.627050e-01
SA75A	2.500	-1.0171e+00	4.772800e-02
SA75T	2.800	9.3180e-01	1.965644e+00
IA81A	2.990	1.9687e+00	2.924995e+00
IA81G	4.810	2.7825e+00	4.228917e+00
IA81V	0.430	3.8000e-01	4.327240e-01
PA93A	2.700	3.3160e+00	1.829104e+00
PA93G	2.400	2.8519e+00	8.991160e-01
PA93S	2.100	3.7432e+00	1.850413e+00
YA97A	12.000	4.2623e+00	4.472127e+00
YA97F	3.540	5.5840e-01	5.033290e-01
YA97G	11.700	5.2238e+00	5.767888e+00
