# Supplementary material for: Initiating a watch list for Ebola virus antibody escape mutations
Source: PeerJ. 2016 Feb 16;4:e1674. doi: 10.7717/peerj.1674 (PMC4768679; doi:10.7717/peerj.1674)
Supplement: Supplemental Information 3 [file peerj-04-1674-s003.zip › Workflow_files_zip/test_systems/test_fold_1vqb.txt]

#mut exp foldx_exp foldx_md
FA13T	0.700	2.0846e+00	1.760685e+00
VA19C	0.300	5.1600e-01	1.629384e-01
VA19T	0.600	8.9770e-02	7.666641e-02
KA24V	-0.800	6.4276e-01	5.287266e-01
YA26R	0.400	1.1607e+00	5.249017e-01
LA28V	-1.100	9.1543e-01	1.065327e+00
EA30F	-2.050	-1.3112e+00	4.842248e-01
EA30M	-0.650	-5.6735e-01	-9.319652e-01
EA30N	1.100	9.9274e-01	7.073117e-01
LA32H	0.900	1.9261e+00	1.779271e+00
LA32R	1.600	1.2599e+00	9.204612e-01
LA32W	-2.800	6.9390e-01	8.495499e-01
LA32Y	-1.000	7.8931e-01	5.804844e-01
CA33A	0.500	7.7162e-01	5.087547e-01
CA33I	0.900	-1.2778e-01	1.271260e+00
CA33L	2.600	2.9848e-01	3.805194e-01
CA33M	3.500	-1.1488e+00	2.464778e-01
CA33S	4.250	1.8906e+00	9.107679e-01
CA33T	4.600	2.3193e+00	1.978421e+00
CA33V	0.200	1.2602e+00	3.179783e-01
VA35A	2.200	2.6546e+00	2.974102e+00
VA35C	1.400	2.0390e+00	2.122360e+00
VA35F	3.150	2.9267e+00	4.942113e+00
VA35I	0.650	-9.1302e-01	-3.106191e-01
VA35L	2.700	-1.0704e+00	-3.978435e-01
VA35M	1.050	-1.0690e+00	-9.172630e-01
VA35T	5.300	2.2294e+00	2.460870e+00
DA36C	2.050	1.3801e+00	7.613944e-01
DA36N	1.000	7.0356e-01	3.115833e-01
LA37A	7.700	1.3408e+00	1.607264e+00
LA37C	4.600	9.2479e-01	1.313254e+00
LA37I	1.400	3.2603e-01	9.036414e-01
LA37T	5.200	1.5113e+00	1.593235e+00
LA37V	3.500	8.6584e-01	1.428993e+00
EA40C	1.600	2.9084e-01	3.742606e-01
EA40T	0.400	2.6756e-01	2.776471e-01
YA41A	0.400	5.9080e-01	8.634935e-01
YA41F	0.600	-7.1290e-02	-8.636420e-02
VA43C	2.100	2.3042e-01	2.970170e-01
VA43T	1.600	1.4534e-01	3.483726e-01
VA45A	2.100	1.4005e+00	1.458301e+00
VA45C	0.100	9.7958e-01	1.112948e+00
VA45L	3.000	-8.6968e-01	-5.887936e-01
VA45T	3.500	1.2450e+00	1.188032e+00
IA47A	7.050	1.9159e+00	2.908093e+00
IA47C	5.250	9.9425e-01	2.247818e+00
IA47F	1.950	-1.9362e-01	2.774250e+00
IA47L	0.650	-1.0138e+00	5.494010e-03
IA47M	2.150	-4.6054e-01	-5.553452e-02
IA47T	7.400	2.7635e+00	2.791317e+00
IA47V	2.550	9.5127e-01	1.056211e+00
TA48C	0.800	1.4907e+00	2.439439e-01
TA48V	-0.000	1.1139e+00	9.243550e-03
LA49A	6.100	1.3820e+00	2.299159e+00
LA49C	4.100	9.6266e-01	2.141584e+00
LA49I	1.900	1.0744e+00	6.771645e-01
LA49T	5.700	2.7056e+00	2.494104e+00
LA49V	2.900	1.4709e+00	1.686839e+00
DA50H	1.550	1.8788e+00	7.862710e-01
TA62C	0.700	1.3476e+00	1.035105e+00
TA62V	-1.300	1.0484e+00	5.872167e-01
VA63C	4.100	1.7676e+00	1.692854e+00
VA63T	5.000	2.2496e+00	2.140276e+00
HA64C	-0.500	8.0995e-01	1.943499e-01
LA65P	1.500	-1.6912e+00	-1.342160e+00
SA67C	3.700	3.2187e+00	1.920802e+00
SA67T	1.600	1.4434e+00	1.976962e+00
FA68L	4.250	1.2196e+00	9.904261e-01
FA68V	5.000	2.3913e+00	2.392897e+00
KA69H	1.250	1.2314e+00	1.004309e+00
KA69M	-0.150	1.9143e-01	2.656233e-01
IA6V	0.700	5.1342e-01	9.701575e-01
VA70C	3.200	4.9800e-02	-2.781550e-03
VA70P	5.050	-6.7508e-01	-4.581479e-01
VA70T	3.500	1.4715e-01	1.101739e-01
FA73W	-0.800	-2.1770e-02	2.033816e-01
MA77A	2.100	7.3887e-01	6.841254e-01
MA77C	-0.000	6.6012e-01	5.444718e-01
MA77F	0.200	1.7169e-01	2.194292e-01
MA77I	-1.600	2.3480e-02	1.605268e-01
MA77L	1.200	3.7069e-01	1.837578e-01
MA77T	0.800	3.2616e-01	5.058418e-01
MA77V	-1.200	2.5782e-01	4.333136e-01
IA78C	4.400	9.5187e-01	1.238949e+00
IA78T	6.600	1.0857e+00	1.357584e+00
IA78V	1.300	8.7792e-01	1.023484e+00
LA81C	3.700	1.7591e+00	2.520808e+00
LA81T	5.100	2.0967e+00	2.961687e+00
LA81V	0.200	1.3661e+00	1.295459e+00
RA82C	1.500	2.1216e+00	2.779561e-01
AA86T	0.700	8.8736e-01	1.455837e+00
AA86V	-0.500	-3.6500e-03	4.275712e-01
