# Supplementary material for: Initiating a watch list for Ebola virus antibody escape mutations
Source: PeerJ. 2016 Feb 16;4:e1674. doi: 10.7717/peerj.1674 (PMC4768679; doi:10.7717/peerj.1674)
Supplement: Supplemental Information 3 [file peerj-04-1674-s003.zip › Workflow_files_zip/test_systems/test_fold_1wq5.txt]

#mut exp foldx_exp foldx_md
CA118A	1.360	-3.7190e-02	1.089231e-01
CA118S	2.270	1.3136e+00	8.967362e-01
CA118V	1.340	5.5773e-01	1.481697e-01
PA132A	0.920	9.2498e-01	1.597250e+00
PA132G	0.780	1.5909e+00	2.135688e+00
FA139W	-0.010	7.2339e-01	4.956596e-01
CA154A	1.030	1.0785e+00	8.840182e-01
CA154S	1.720	2.4226e+00	2.122038e+00
CA154V	1.120	5.1219e-01	-1.244227e+00
YA175C	0.300	2.4186e+00	2.661512e+00
PA207A	1.640	2.1489e+00	2.043891e+00
GA211D	0.250	2.4440e+00	7.110847e+00
GA211E	0.040	5.3515e+00	8.966858e+00
GA211R	0.000	2.7234e+00	8.232510e+00
GA211S	0.350	2.0744e+00	5.034279e+00
GA211V	-0.250	3.6943e+00	8.414285e+00
GA211W	0.600	-6.7017e-01	1.035701e+01
FA258W	-0.035	-1.3990e-02	1.183333e+00
EA49A	-0.255	-2.3980e-02	4.779489e-01
EA49C	0.060	-1.4727e-01	-1.097225e-01
EA49D	0.415	7.9679e-01	1.296814e+00
EA49F	0.440	-2.1827e+00	-1.648593e+00
EA49G	-0.340	1.8800e+00	1.894760e+00
EA49H	-0.500	-9.1503e-01	5.650530e-01
EA49I	-0.850	-1.4353e+00	-2.123196e+00
EA49K	-0.295	-1.5737e+00	-3.414060e-01
EA49L	-0.740	-3.1073e+00	-2.111340e+00
EA49M	-0.235	-3.1661e+00	-2.441762e+00
EA49N	0.210	3.0369e-01	5.451370e-01
EA49P	-0.400	3.9707e+00	2.593332e+00
EA49Q	-0.155	-8.3806e-01	-2.851159e-01
EA49S	0.250	1.3022e+00	8.888301e-01
EA49T	0.440	4.7160e-02	-1.095497e-01
EA49V	-0.575	-1.3549e+00	-1.303751e+00
EA49W	1.035	-8.7442e-01	1.100146e+00
EA49Y	-0.045	-1.9412e+00	8.323021e-01
PA57A	0.040	5.2026e-01	1.033373e+00
PA62A	0.520	9.9363e-01	1.127158e+00
CA81A	0.690	-5.1650e-02	1.709970e-02
CA81G	1.580	2.0803e+00	2.086928e+00
CA81S	1.410	5.7341e-01	7.537979e-01
CA81V	1.320	-2.3803e+00	-1.047931e+00
PA96A	2.000	3.1861e+00	3.144583e+00
