# Supplementary material for: Initiating a watch list for Ebola virus antibody escape mutations
Source: PeerJ. 2016 Feb 16;4:e1674. doi: 10.7717/peerj.1674 (PMC4768679; doi:10.7717/peerj.1674)
Supplement: Supplemental Information 3 [file peerj-04-1674-s003.zip › Workflow_files_zip/test_systems/test_fold_2abd.txt]

#mut exp foldx_exp foldx_md
VA12A	1.690	1.3192e+00	1.472162e+00
LA15A	3.100	1.9221e+00	2.835316e+00
PA19A	1.070	2.7203e+00	2.301238e+00
DA21A	-0.420	3.6150e-01	2.236600e-02
DA21H	0.560	3.9930e-01	5.748400e-01
LA25A	1.020	7.2370e-01	1.215591e+00
YA28A	2.470	1.9816e+00	1.883351e+00
YA28F	1.060	-5.3460e-01	-2.865408e-01
YA28N	2.230	2.1905e+00	1.717443e+00
YA31N	1.520	1.1594e+00	1.185358e+00
KA32A	1.020	1.2127e+00	1.084711e+00
KA32E	1.680	-2.2569e+00	1.273853e+00
KA32R	1.830	6.8290e-01	5.146253e-01
QA33A	3.660	-3.1452e+00	-8.340400e-03
AA34G	1.570	-2.1043e+00	1.528928e+00
TA35A	1.090	-3.4796e+00	6.165497e-01
PA44A	1.400	2.6247e+00	1.583056e+00
KA52M	-0.180	-5.4600e-02	-2.647582e-01
KA54A	0.860	-4.0610e-01	6.943345e-01
KA54M	-0.270	-1.0477e+00	-7.867619e-01
FA5A	2.520	-3.8590e+00	3.331662e+00
EA67A	0.360	3.2020e-01	9.138104e-01
YA73A	4.830	-6.3810e-01	2.709023e+00
YA73F	-0.270	-2.3109e+00	-8.689916e-01
VA77A	1.140	9.8760e-01	2.067504e+00
LA80A	3.700	1.5237e+00	2.466247e+00
AA9G	1.810	7.3570e-01	1.180595e+00
